# Supplementary material for: The RpTOE1-RpFT Module Is Involved in Rejuvenation during Root-Based Vegetative Propagation in Robinia pseudoacacia
Source: Int J Mol Sci. 2022 May 3;23(9):5079. doi: 10.3390/ijms23095079 (PMC9104387; doi:10.3390/ijms23095079)
Supplement: Supplementary file 1 [file ijms-23-05079-s001.zip]

Archive with 7 entries (7 files):
- ijms-1678312-Supplemental Dataset S1-done.pdf
- ijms-1678312-Supplementary Figures-done.pdf
- Supplemental Table S1.xlsx
- Supplemental Table S2.xlsx
- Supplemental Table S3.xlsx
- Supplemental Table S4.xlsx
- Supplemental Table S5.xlsx
