# Supplementary material for: The RpTOE1-RpFT Module Is Involved in Rejuvenation during Root-Based Vegetative Propagation in Robinia pseudoacacia
Source: Int J Mol Sci. 2022 May 3;23(9):5079. doi: 10.3390/ijms23095079 (PMC9104387; doi:10.3390/ijms23095079)
Supplement: Supplementary file 1 [file ijms-23-05079-s001.zip › Supplemental Table S1.xlsx]

## Sheet: FMT-Vs-FRS
GeneID	Length	FMT-Expression	FRS-Expression	log2FoldChange(FRS/FMT)	Pvalue	Padj	Up/Down-Regulation	Pathway	GO Component	GO Function	GO Process	Blast nr
gene855	2268	8.19	58.42	2.08785	0.000542713	0.0203909	Up	ko03050//Proteasome	-	-	-	gi|571487347|ref|XP_003538794.2|/1.9e-253/PREDICTED: BTB/POZ domain-containing protein At5g67385 isoform X2 [Glycine max]
gene24449	1254	8.15	46.06	2.07358	9.01854e-05	0.00545478	Up	-	-	GO:0016787//hydrolase activity	GO:0008152//metabolic process	gi|356550285|ref|XP_003543518.1|/8.5e-143/PREDICTED: uncharacterized protein C24B11.05-like [Glycine max]
gene14937	1786	40.44	127.14	1.60944	6.97588e-06	0.000711815	Up	-	GO:0009705//plant-type vacuole membrane;GO:0016021//integral component of membrane	-	GO:0055085//transmembrane transport	gi|922366088|ref|XP_013455212.1|/1.7e-228/organic cation/carnitine transporter [Medicago truncatula]
gene35109	861	62.69	18.26	-1.50366	0.000235969	0.0110457	Down	ko01100//Metabolic pathways;ko04141//Protein processing in endoplasmic reticulum;ko00510//N-Glycan biosynthesis	-	GO:0004553//hydrolase activity, hydrolyzing O-glycosyl compounds;GO:0030246//carbohydrate binding	GO:0005975//carbohydrate metabolic process	gi|356508939|ref|XP_003523210.1|/8.8e-132/PREDICTED: probable glucan 1,3-alpha-glucosidase [Glycine max]
gene27477	857	551.63	9.07	-5.16243	1.46452e-36	2.0772e-32	Down	-	GO:0005634//nucleus	GO:0003677//DNA binding;GO:0003700//transcription factor activity, sequence-specific DNA binding;GO:0046983//protein dimerization activity	GO:0006355//regulation of transcription, DNA-templated	gi|920718210|gb|KOM57407.1|/7.6e-83/hypothetical protein LR48_Vigan11g044000 [Vigna angularis]
gene5744	354	2.02	55.73	2.77329	1.67254e-05	0.0014205	Up	-	GO:0005576//extracellular region	GO:0004867//serine-type endopeptidase inhibitor activity	GO:0010951//negative regulation of endopeptidase activity	gi|139005587|dbj|BAF50740.1|/4.3e-24/trypsin inhibitor [Apios americana]
gene21063	1124	77	213.2	1.4046	0.000760971	0.0260706	Up	ko01100//Metabolic pathways;ko01110//Biosynthesis of secondary metabolites;ko00940//Phenylpropanoid biosynthesis;ko00500//Starch and sucrose metabolism;ko00460//Cyanoamino acid metabolism;ko00561//Glycerolipid metabolism	-	GO:0016298//lipase activity	GO:0006629//lipid metabolic process	gi|571512201|ref|XP_006596537.1|/1.2e-157/PREDICTED: GDSL esterase/lipase EXL1-like [Glycine max]
split_gene_gene35106-g4994	2446	115.07	302.32	1.36349	0.00018211	0.0091757	Up	ko01100//Metabolic pathways;ko03015//mRNA surveillance pathway;ko00052//Galactose metabolism;ko00600//Sphingolipid metabolism;ko00511//Other glycan degradation;ko00531//Glycosaminoglycan degradation;ko00604//Glycosphingolipid biosynthesis - ganglio series	-	GO:0004565//beta-galactosidase activity;GO:0030246//carbohydrate binding	GO:0005975//carbohydrate metabolic process	gi|356508931|ref|XP_003523206.1|/0.0e+00/PREDICTED: beta-galactosidase 10 [Glycine max]
gene11978	453	6.84	42.11	1.98586	0.000645261	0.0234368	Up	ko01100//Metabolic pathways;ko00240//Pyrimidine metabolism	GO:0005737//cytoplasm	GO:0000287//magnesium ion binding;GO:0004170//dUTP diphosphatase activity	GO:0006226//dUMP biosynthetic process;GO:0046081//dUTP catabolic process	gi|922380571|ref|XP_013460515.1|/1.5e-69/deoxyuridine 5'-triphosphate nucleotidohydrolase [Medicago truncatula]
gene24831	2571	26.56	84.86	1.50353	0.00152172	0.0430374	Up	-	GO:0005871//kinesin complex;GO:0005874//microtubule	GO:0003777//microtubule motor activity;GO:0005524//ATP binding;GO:0008017//microtubule binding;GO:0016887//ATPase activity	GO:0007018//microtubule-based movement	gi|502083965|ref|XP_004487619.1|/5.5e-306/PREDICTED: kinesin-3-like [Cicer arietinum]
gene19880	1029	1.66	58.72	2.29537	0.000456039	0.0181467	Up	ko01100//Metabolic pathways;ko00520//Amino sugar and nucleotide sugar metabolism	GO:0005576//extracellular region	GO:0004568//chitinase activity;GO:0008061//chitin binding	GO:0005975//carbohydrate metabolic process;GO:0006032//chitin catabolic process	gi|2072742|emb|CAA88593.1|/1.1e-120/chitinase homologue [Sesbania rostrata]
gene29835_gene29836	970	64.3	281.6	1.87962	0.0001397	0.00751967	Up	ko00480//Glutathione metabolism	GO:0005737//cytoplasm	GO:0004364//glutathione transferase activity	GO:0006749//glutathione metabolic process;GO:0009407//toxin catabolic process	gi|388521887|gb|AFK49005.1|/1.3e-96/unknown [Lotus japonicus]
gene32444	801	0.33	24.8	2.1143	0.00111655	0.0347295	Up	ko01100//Metabolic pathways;ko00520//Amino sugar and nucleotide sugar metabolism	-	GO:0016787//hydrolase activity	-	gi|950929034|ref|XP_014500436.1|/4.9e-60/PREDICTED: acidic endochitinase-like [Vigna radiata var. radiata]
novel_gene_3374_5d1f3751	469	463.81	1554.5	1.76078	1.95591e-10	8.40656e-08	Up	ko04141//Protein processing in endoplasmic reticulum	-	-	-	gi|947078420|gb|KRH27260.1|/1.3e-221/hypothetical protein GLYMA_12G225400 [Glycine max]
gene34550	1041	1.7	80.71	3.37363	1.04412e-07	2.19011e-05	Up	ko04075//Plant hormone signal transduction	-	-	-	gi|388501612|gb|AFK38872.1|/7.0e-28/unknown [Lotus japonicus]
gene3591	605	186.63	394.3	1.13154	4.31112e-07	7.19373e-05	Up	-	-	-	-	gi|124359393|gb|ABD28547.2|/2.2e-25/Protein C6orf115, putative [Medicago truncatula]
gene19835	3291	60.54	206.51	1.69461	3.08646e-05	0.002341	Up	-	GO:0005886//plasma membrane;GO:0016021//integral component of membrane	GO:0008270//zinc ion binding;GO:0016760//cellulose synthase (UDP-forming) activity	GO:0030244//cellulose biosynthetic process;GO:0071555//cell wall organization	gi|356535774|ref|XP_003536418.1|/0.0e+00/PREDICTED: cellulose synthase A catalytic subunit 2 [UDP-forming]-like isoform X1 [Glycine max]
gene22467	1117	86.45	633.01	2.6942	8.25091e-14	8.66865e-11	Up	ko01100//Metabolic pathways;ko01110//Biosynthesis of secondary metabolites;ko00940//Phenylpropanoid biosynthesis	GO:0005576//extracellular region	GO:0004601//peroxidase activity;GO:0020037//heme binding;GO:0046872//metal ion binding	GO:0006979//response to oxidative stress;GO:0042744//hydrogen peroxide catabolic process;GO:0055114//oxidation-reduction process;GO:0098869//cellular oxidant detoxification	gi|388515673|gb|AFK45898.1|/6.8e-149/unknown [Lotus japonicus]
gene16214	1715	3571.13	1569.1	-1.06419	2.60484e-06	0.000319876	Down	ko01110//Biosynthesis of secondary metabolites;ko00860//Porphyrin and chlorophyll metabolism	GO:0009534//chloroplast thylakoid;GO:0009941//chloroplast envelope	GO:0010277//chlorophyllide a oxygenase [overall] activity;GO:0032441//pheophorbide a oxygenase activity;GO:0046872//metal ion binding;GO:0051537//2 iron, 2 sulfur cluster binding	GO:0008219//cell death;GO:0009816//defense response to bacterium, incompatible interaction;GO:0009908//flower development;GO:0010154//fruit development;GO:0015996//chlorophyll catabolic process;GO:0055114//oxidation-reduction process	gi|502145563|ref|XP_004506081.1|/9.4e-292/PREDICTED: pheophorbide a oxygenase, chloroplastic [Cicer arietinum]
gene24432	2086	217.46	95.07	-1.05925	0.00014341	0.00767569	Down	-	-	-	-	gi|955373627|ref|XP_006597272.2|/2.4e-288/PREDICTED: protein TRM32-like isoform X1 [Glycine max]
gene12138	753	90.61	38.49	-1.06026	0.00181819	0.0485656	Down	-	-	-	-	gi|734399165|gb|KHN30806.1|/5.8e-111/hypothetical protein glysoja_038498 [Glycine soja]
gene21022	1638	1.37	57.33	3.29138	1.59454e-07	3.05412e-05	Up	-	GO:0009505//plant-type cell wall;GO:0009506//plasmodesma	GO:0005507//copper ion binding;GO:0016722//oxidoreductase activity, oxidizing metal ions	GO:0055114//oxidation-reduction process	gi|922398110|ref|XP_013466217.1|/6.5e-301/multi-copper oxidase-like protein [Medicago truncatula]
gene23851	3191	532.56	173.56	-1.42447	1.22933e-05	0.00111414	Down	ko01100//Metabolic pathways;ko01110//Biosynthesis of secondary metabolites;ko01200//Carbon metabolism;ko04146//Peroxisome;ko00630//Glyoxylate and dicarboxylate metabolism	GO:0016021//integral component of membrane	GO:0005524//ATP binding;GO:0016887//ATPase activity	GO:0006810//transport	gi|502080863|ref|XP_004486706.1|/0.0e+00/PREDICTED: pleiotropic drug resistance protein 1-like [Cicer arietinum]
gene3609	1612	122.43	23.74	-1.90685	8.73799e-05	0.00531911	Down	-	GO:0005634//nucleus	GO:0003677//DNA binding;GO:0003700//transcription factor activity, sequence-specific DNA binding;GO:0046983//protein dimerization activity	GO:0006355//regulation of transcription, DNA-templated	gi|255648099|gb|ACU24504.1|/1.0e-57/unknown [Glycine max]
gene24825	2207	3.75	43.26	2.55669	1.52451e-05	0.0013225	Up	-	GO:0000139//Golgi membrane;GO:0016021//integral component of membrane	GO:0047262//polygalacturonate 4-alpha-galacturonosyltransferase activity	GO:0045489//pectin biosynthetic process;GO:0071555//cell wall organization	gi|356543946|ref|XP_003540419.1|/7.7e-167/PREDICTED: probable galacturonosyltransferase 12 [Glycine max]
gene10558	1434	4.1	47.28	2.60962	7.37431e-06	0.000741798	Up	ko01100//Metabolic pathways;ko00040//Pentose and glucuronate interconversions	GO:0005576//extracellular region;GO:0005618//cell wall;GO:0016021//integral component of membrane	GO:0030599//pectinesterase activity;GO:0045330//aspartyl esterase activity;GO:0046910//pectinesterase inhibitor activity	GO:0042545//cell wall modification;GO:0043086//negative regulation of catalytic activity;GO:0045490//pectin catabolic process	gi|480328075|gb|AGJ83739.1|/1.4e-206/pectinesterase/pectinesterase inhibitor PPE8B-like protein, partial [Caragana korshinskii]//gi|480328075|gb|AGJ83739.1|/4.2e-206/pectinesterase/pectinesterase inhibitor PPE8B-like protein, partial [Caragana korshinskii]
gene31801	1727	5.75	67.68	2.77505	7.59456e-07	0.000115825	Up	ko01100//Metabolic pathways;ko01110//Biosynthesis of secondary metabolites;ko00940//Phenylpropanoid biosynthesis;ko00500//Starch and sucrose metabolism;ko00460//Cyanoamino acid metabolism	-	GO:0008422//beta-glucosidase activity	GO:0005975//carbohydrate metabolic process;GO:1901657//glycosyl compound metabolic process	gi|356531160|ref|XP_003534146.1|/6.8e-276/PREDICTED: beta-glucosidase 44 [Glycine max]
gene20130	1373	1.37	41.53	2.87257	7.35243e-06	0.000741798	Up	-	GO:0005737//cytoplasm	GO:0010487//thermospermine synthase activity	GO:0006596//polyamine biosynthetic process	gi|920692893|gb|KOM36118.1|/5.2e-184/hypothetical protein LR48_Vigan02g226800 [Vigna angularis]
gene12887	2196	2902.32	411.62	-1.89355	0.00139316	0.0406164	Down	-	GO:0016021//integral component of membrane	GO:0016491//oxidoreductase activity	GO:0055114//oxidation-reduction process	gi|502079951|ref|XP_004486416.1|/0.0e+00/PREDICTED: ferric reduction oxidase 7, chloroplastic-like [Cicer arietinum]
gene36156	3567	45.96	8.32	-1.88342	0.000278059	0.0125801	Down	-	GO:0000139//Golgi membrane;GO:0005802//trans-Golgi network;GO:0005886//plasma membrane;GO:0016021//integral component of membrane	GO:0000287//magnesium ion binding;GO:0004012//phospholipid-translocating ATPase activity;GO:0005524//ATP binding	GO:0045332//phospholipid translocation;GO:0048194//Golgi vesicle budding	gi|356516900|ref|XP_003527130.1|/0.0e+00/PREDICTED: putative phospholipid-transporting ATPase 9 isoform X1 [Glycine max]
gene15033	1020	372.31	1427.84	1.83972	1.38042e-06	0.000190569	Up	-	-	GO:0005509//calcium ion binding;GO:0005544//calcium-dependent phospholipid binding	-	gi|359807257|ref|NP_001241368.1|/1.8e-157/annexin D4-like [Glycine max]
gene23656	2196	235.82	89.12	-1.20256	0.000984961	0.0314725	Down	-	-	-	-	gi|502089615|ref|XP_004488966.1|/1.1e-306/PREDICTED: uncharacterized protein LOC101503998 isoform X1 [Cicer arietinum]
gene594	1222	854.49	2019.93	1.2603	0.000126	0.00690244	Up	ko00620//Pyruvate metabolism	-	GO:0004462//lactoylglutathione lyase activity;GO:0046872//metal ion binding	-	gi|571467930|ref|XP_006584081.1|/1.2e-152/PREDICTED: putative lactoylglutathione lyase [Glycine max]//gi|571467930|ref|XP_006584081.1|/1.6e-152/PREDICTED: putative lactoylglutathione lyase [Glycine max]
gene26214	1866	3272.02	1362.41	-1.10614	0.000296629	0.0131476	Down	-	-	-	-	gi|388497996|gb|AFK37064.1|/1.3e-179/unknown [Lotus japonicus]
gene11852	705	102.24	10.53	-2.65529	5.74139e-08	1.32411e-05	Down	-	-	-	-	gi|388512059|gb|AFK44091.1|/3.2e-87/unknown [Lotus japonicus]
gene2401	363	35.34	864.35	4.24557	2.51929e-28	1.42929e-24	Up	-	-	-	-	gi|388523071|gb|AFK49597.1|/1.4e-51/unknown [Lotus japonicus]
gene16681	342	395.36	162.39	-1.10928	0.000546119	0.0204377	Down	ko04016//MAPK signaling pathway - plant	-	GO:0003700//transcription factor activity, sequence-specific DNA binding;GO:0043565//sequence-specific DNA binding	GO:0006355//regulation of transcription, DNA-templated	gi|351724635|ref|NP_001238344.1|/1.0e-38/bZIP transcription factor bZIP124 [Glycine max]
gene11043	1377	94.09	12.93	-1.90481	0.00155203	0.0436129	Down	-	GO:0016021//integral component of membrane	GO:0008519//ammonium transmembrane transporter activity	GO:0072488//ammonium transmembrane transport	gi|828311331|ref|XP_004500249.2|/4.9e-233/PREDICTED: ammonium transporter 1 member 3-like [Cicer arietinum]
gene7504	504	21.49	101.29	1.8449	0.000853341	0.0283783	Up	ko00480//Glutathione metabolism	-	GO:0016740//transferase activity	-	gi|828298323|ref|XP_012569002.1|/2.6e-75/PREDICTED: probable glutathione S-transferase [Cicer arietinum]
gene35011	1764	27.51	122.61	2.06398	1.61396e-08	4.48854e-06	Up	-	-	GO:0004185//serine-type carboxypeptidase activity;GO:0016747//transferase activity, transferring acyl groups other than amino-acyl groups	GO:0019748//secondary metabolic process;GO:0051603//proteolysis involved in cellular protein catabolic process	gi|571451410|ref|XP_006578724.1|/1.4e-256/PREDICTED: serine carboxypeptidase-like 45 [Glycine max]
gene32100	627	23.23	203.46	2.5576	9.50052e-07	0.000139638	Up	-	-	-	-	gi|922349214|ref|XP_003619743.2|/1.6e-45/Kunitz type trypsin inhibitor / Alpha-fucosidase [Medicago truncatula]
gene15740	1041	391.19	122.76	-1.37425	0.00155725	0.0436129	Down	-	-	GO:0051082//unfolded protein binding	GO:0006457//protein folding	gi|593236693|ref|XP_007132770.1|/4.2e-152/hypothetical protein PHAVU_011G123600g [Phaseolus vulgaris]
gene24262	1564	1595.48	138.17	-2.5341	9.11681e-06	0.000878861	Down	-	-	GO:0004185//serine-type carboxypeptidase activity;GO:0008239//dipeptidyl-peptidase activity	GO:0006508//proteolysis	gi|734392588|gb|KHN27695.1|/3.7e-242/Lysosomal Pro-X carboxypeptidase [Glycine soja]
gene32400	1110	57	7.49	-2.1608	9.6178e-05	0.00574375	Down	-	-	-	-	-
gene31002	1245	2.76	47.13	2.11722	0.00122547	0.0370637	Up	-	GO:0005887//integral component of plasma membrane	GO:0005342//organic acid transmembrane transporter activity	GO:1903825//organic acid transmembrane transport	gi|388494670|gb|AFK35401.1|/1.3e-173/unknown [Lotus japonicus]
gene18093	1410	29.49	85.39	1.43573	0.00123231	0.0371486	Up	ko00330//Arginine and proline metabolism;ko00360//Phenylalanine metabolism;ko00380//Tryptophan metabolism	-	GO:0016884//carbon-nitrogen ligase activity, with glutamine as amido-N-donor	-	gi|356525874|ref|XP_003531546.1|/4.5e-109/PREDICTED: outer envelope protein 64, mitochondrial-like [Glycine max]
gene2813	2211	1.36	40.5	3.05184	1.0706e-06	0.000154718	Up	-	GO:0016021//integral component of membrane	GO:0004714//transmembrane receptor protein tyrosine kinase activity;GO:0005524//ATP binding	GO:0018108//peptidyl-tyrosine phosphorylation	gi|955384185|ref|XP_014626341.1|/4.3e-255/PREDICTED: probable LRR receptor-like serine/threonine-protein kinase At1g14390 [Glycine max]
gene26335	1110	7.26	152.07	2.03332	0.00188186	0.0497128	Up	ko03008//Ribosome biogenesis in eukaryotes;ko04712//Circadian rhythm - plant	-	-	-	gi|543177574|gb|AGV54808.1|/5.7e-200/hypothetical protein [Phaseolus vulgaris]
gene25071	2749	61.06	169.25	1.47004	6.54643e-07	0.000102555	Up	ko04626//Plant-pathogen interaction	GO:0005887//integral component of plasma membrane	GO:0005249//voltage-gated potassium channel activity	GO:0042391//regulation of membrane potential;GO:0071805//potassium ion transmembrane transport	gi|593698336|ref|XP_007149641.1|/0.0e+00/hypothetical protein PHAVU_005G086600g [Phaseolus vulgaris]
gene33493	5399	462.06	156.03	-1.3998	1.95123e-05	0.00161372	Down	-	-	-	-	gi|734312651|gb|KHN00829.1|/3.4e-168/Nuclear receptor corepressor 1 [Glycine soja]
gene26281	3340	85.19	683.83	2.17668	0.000257416	0.0118349	Up	-	-	GO:0004558//alpha-1,4-glucosidase activity;GO:0030246//carbohydrate binding;GO:0032450//maltose alpha-glucosidase activity	GO:0000023//maltose metabolic process	gi|502095022|ref|XP_004490355.1|/0.0e+00/PREDICTED: alpha-xylosidase 1-like [Cicer arietinum]
gene8982	1959	5978.81	2544.26	-1.05833	0.00123641	0.0371574	Down	ko04144//Endocytosis;ko04141//Protein processing in endoplasmic reticulum;ko03040//Spliceosome	-	GO:0005524//ATP binding	-	gi|920683122|gb|KOM29894.1|/0.0e+00/hypothetical protein LR48_Vigan831s001200 [Vigna angularis]
split_gene_gene34535-g4993	984	271.68	77.41	-1.49838	0.000666137	0.0237934	Down	ko04626//Plant-pathogen interaction;ko04141//Protein processing in endoplasmic reticulum	-	GO:0005524//ATP binding;GO:0051082//unfolded protein binding	GO:0006457//protein folding;GO:0006950//response to stress	gi|703150953|ref|XP_010109992.1|/2.6e-151/Endoplasmin-like protein [Morus notabilis]
gene25669	646	62.93	17.19	-1.54307	0.000444918	0.0178263	Down	-	GO:0005737//cytoplasm	GO:0003723//RNA binding	GO:0048312//intracellular distribution of mitochondria	gi|356528568|ref|XP_003532873.1|/5.7e-74/PREDICTED: clustered mitochondria protein-like isoform X2 [Glycine max]
gene23165	3093	8.85	72.73	2.43012	1.15036e-05	0.00106294	Up	-	GO:0016021//integral component of membrane	GO:0004674//protein serine/threonine kinase activity;GO:0005524//ATP binding	GO:0006468//protein phosphorylation	gi|955365367|ref|XP_003545087.2|/1.9e-168/PREDICTED: probable LRR receptor-like serine/threonine-protein kinase At4g26540 [Glycine max]
gene19957	1347	207.25	595.9	1.45393	0.000154528	0.00813903	Up	ko04145//Phagosome	GO:0005794//Golgi apparatus;GO:0005874//microtubule;GO:0016020//membrane	GO:0003924//GTPase activity;GO:0005200//structural constituent of cytoskeleton;GO:0005525//GTP binding	GO:0007017//microtubule-based process	gi|502119269|ref|XP_004496560.1|/8.1e-265/PREDICTED: tubulin beta-1 chain [Cicer arietinum]
gene22799	1527	157.27	23.1	-2.24787	4.90496e-06	0.000537216	Down	ko01110//Biosynthesis of secondary metabolites;ko03050//Proteasome;ko00062//Fatty acid elongation	GO:0005887//integral component of plasma membrane	GO:0005351//sugar:proton symporter activity;GO:0005355//glucose transmembrane transporter activity	GO:0046323//glucose import;GO:1904659//glucose transmembrane transport	gi|356552878|ref|XP_003544789.1|/1.2e-237/PREDICTED: sugar transport protein 5-like isoform X1 [Glycine max]
gene9938	717	0	15.53	2.01444	0.00165172	0.0452699	Up	-	-	-	-	gi|920683263|gb|KOM30008.1|/5.2e-69/hypothetical protein LR48_Vigan845s003600 [Vigna angularis]
gene186	5376	557.44	196.81	-1.36641	1.07689e-07	2.21363e-05	Down	-	GO:0016021//integral component of membrane	-	-	gi|571533655|ref|XP_006600429.1|/0.0e+00/PREDICTED: uncharacterized protein LOC100786263 isoform X2 [Glycine max]
gene9428	1840	322.77	97.48	-1.56074	1.61497e-07	3.05412e-05	Down	-	-	GO:0003779//actin binding	-	gi|571446548|ref|XP_003521530.2|/1.5e-105/PREDICTED: protein NETWORKED 3A-like [Glycine max]
novel_gene_2592_5d1f3751	2388	32.36	246.57	2.04151	0.000985215	0.0314725	Up	-	-	-	-	gi|619728443|gb|AHY04438.1|/3.1e-110/sieve element occlusion by forisomes 1 [Lotus japonicus]
gene28114	1348	40.76	158.87	1.79849	9.7577e-05	0.00581506	Up	ko01100//Metabolic pathways;ko00500//Starch and sucrose metabolism;ko00052//Galactose metabolism	GO:0016021//integral component of membrane	-	-	gi|922331445|ref|XP_013443760.1|/1.5e-202/DUF247 domain protein [Medicago truncatula]//gi|922331445|ref|XP_013443760.1|/3.3e-205/DUF247 domain protein [Medicago truncatula]
gene22580	1085	65.09	294.46	1.84185	0.000298452	0.0132078	Up	-	GO:0016021//integral component of membrane	GO:0015369//calcium:proton antiporter activity	GO:0070588//calcium ion transmembrane transport	gi|571511460|ref|XP_003544292.2|/4.1e-171/PREDICTED: vacuolar cation/proton exchanger 3-like [Glycine max]
gene20962	1969	79.97	232.8	1.46681	0.00012487	0.00686472	Up	-	-	GO:0004674//protein serine/threonine kinase activity;GO:0005524//ATP binding	GO:0006468//protein phosphorylation;GO:0006950//response to stress	gi|947069150|gb|KRH18041.1|/3.0e-247/hypothetical protein GLYMA_13G034500 [Glycine max]
gene33804	573	14.65	118.05	2.59848	5.45711e-08	1.27123e-05	Up	-	GO:0016021//integral component of membrane;GO:0046658//anchored component of plasma membrane	GO:0009055//electron carrier activity	-	gi|388501990|gb|AFK39061.1|/2.5e-58/unknown [Lotus japonicus]
gene30125	3915	86.96	231.6	1.35226	0.000805474	0.0271042	Up	ko02010//ABC transporters	GO:0016021//integral component of membrane	GO:0005524//ATP binding;GO:0042626//ATPase activity, coupled to transmembrane movement of substances	GO:0055085//transmembrane transport	gi|734324046|gb|KHN04865.1|/0.0e+00/ABC transporter B family member 2 [Glycine soja]
gene20251	2391	2.07	40.29	2.03702	0.00187522	0.0496215	Up	ko01100//Metabolic pathways;ko00520//Amino sugar and nucleotide sugar metabolism	GO:0009505//plant-type cell wall	GO:0009044//xylan 1,4-beta-xylosidase activity;GO:0046556//alpha-L-arabinofuranosidase activity	GO:0031222//arabinan catabolic process;GO:0045493//xylan catabolic process	gi|571566958|ref|XP_006605998.1|/0.0e+00/PREDICTED: probable beta-D-xylosidase 5 isoform X1 [Glycine max]
gene17001	282	9.71	103.1	2.19419	0.000488884	0.0189715	Up	-	-	-	-	gi|920709185|gb|KOM51182.1|/1.3e-39/hypothetical protein LR48_Vigan08g200900 [Vigna angularis]
gene35083	1275	2.74	40.06	2.19256	0.000728898	0.0253701	Up	-	-	GO:0004190//aspartic-type endopeptidase activity	GO:0006508//proteolysis;GO:0030163//protein catabolic process	gi|356508918|ref|XP_003523200.1|/2.9e-195/PREDICTED: aspartic proteinase nepenthesin-1-like [Glycine max]
gene19543	804	3.75	28.16	2.09867	0.000459943	0.0182223	Up	-	-	-	-	gi|356576380|ref|XP_003556310.1|/7.3e-72/PREDICTED: AT-rich binding protein-like [Glycine max]
gene25049	852	1659.54	401.24	-1.71039	0.000105827	0.0060524	Down	ko04146//Peroxisome	GO:0016021//integral component of membrane	-	-	gi|502084371|ref|XP_004487676.1|/3.1e-145/PREDICTED: uncharacterized protein LOC101505712 [Cicer arietinum]
gene20709	4459	328.91	106.92	-1.36075	0.000370044	0.0154744	Down	-	-	-	-	gi|571570453|ref|XP_006606559.1|/0.0e+00/PREDICTED: uncharacterized protein LOC100803295 [Glycine max]
gene29665	1616	156.25	18.02	-1.94321	0.00175312	0.0473175	Down	-	GO:0016021//integral component of membrane	GO:0015238//drug transmembrane transporter activity;GO:0015297//antiporter activity	GO:0006855//drug transmembrane transport	gi|357485681|ref|XP_003613128.1|/2.7e-199/MATE efflux family protein [Medicago truncatula]
gene21991	1437	110.32	333.38	1.43789	0.00102508	0.0324535	Up	ko01100//Metabolic pathways;ko01110//Biosynthesis of secondary metabolites;ko00500//Starch and sucrose metabolism;ko00270//Cysteine and methionine metabolism	GO:0046658//anchored component of plasma membrane	GO:0004553//hydrolase activity, hydrolyzing O-glycosyl compounds;GO:0030247//polysaccharide binding	GO:0005975//carbohydrate metabolic process	gi|502097882|ref|XP_004491104.1|/7.6e-237/PREDICTED: glucan endo-1,3-beta-glucosidase 12-like [Cicer arietinum]
novel_gene_2826_5d1f3751	1388	57.14	2210.24	4.00767	2.91178e-12	2.0146e-09	Up	-	-	GO:0005488	-	gi|4033451|sp|Q42372.1|LCB2_ROBPS/2.0e-80/RecName: Full=Bark agglutinin I polypeptide B; AltName: Full=LECRPA2; AltName: Full=RPbAI; Flags: Precursor
gene7480	1480	383.27	906.08	1.23679	0.000405913	0.0165306	Up	-	-	-	-	gi|357505741|ref|XP_003623159.1|/6.2e-55/plant/T7H20-70 protein [Medicago truncatula]
gene28538	1719	2434.86	482.33	-1.98178	1.0289e-06	0.000149675	Down	-	GO:0005789//endoplasmic reticulum membrane	GO:0003755//peptidyl-prolyl cis-trans isomerase activity;GO:0005528//FK506 binding	GO:0000413//protein peptidyl-prolyl isomerization;GO:0061077//chaperone-mediated protein folding	gi|502155914|ref|XP_004510236.1|/1.2e-289/PREDICTED: peptidyl-prolyl cis-trans isomerase FKBP62-like [Cicer arietinum]
gene20004	810	95.89	198.12	1.06796	0.00132726	0.0392193	Up	ko04141//Protein processing in endoplasmic reticulum	-	GO:0051087//chaperone binding	-	gi|571529822|ref|XP_006599634.1|/7.6e-85/PREDICTED: BAG family molecular chaperone regulator 3 isoform X1 [Glycine max]
gene15752	2319	6.08	31.74	1.84062	0.00115714	0.0355244	Up	-	GO:0005819//spindle;GO:0005874//microtubule	-	GO:0032147//activation of protein kinase activity;GO:0060236//regulation of mitotic spindle organization	gi|828320267|ref|XP_012572648.1|/6.6e-299/PREDICTED: protein TPX2 isoform X1 [Cicer arietinum]
gene6342	1274	5.75	39.6	1.95478	0.00153537	0.0433803	Up	-	-	GO:0008081//phosphoric diester hydrolase activity	GO:0006629//lipid metabolic process	gi|356567107|ref|XP_003551764.1|/7.1e-195/PREDICTED: PI-PLC X domain-containing protein At5g67130-like [Glycine max]
gene25297	1326	119.86	21.22	-2.08745	2.76322e-06	0.000330735	Down	ko03040//Spliceosome	-	GO:0003676//nucleic acid binding;GO:0004386//helicase activity;GO:0005524//ATP binding	-	gi|571521585|ref|XP_006598183.1|/1.5e-159/PREDICTED: U5 small nuclear ribonucleoprotein 200 kDa helicase-like [Glycine max]
gene19955	597	151.01	506.72	1.67213	1.14585e-05	0.00106224	Up	-	-	-	-	gi|388507216|gb|AFK41674.1|/1.0e-94/unknown [Lotus japonicus]
gene33543	1605	9.77	112.49	2.67194	2.49648e-06	0.000309247	Up	-	GO:0016021//integral component of membrane	GO:0015238//drug transmembrane transporter activity;GO:0015297//antiporter activity	GO:0006855//drug transmembrane transport	gi|356573950|ref|XP_003555117.1|/2.2e-223/PREDICTED: protein DETOXIFICATION 9 isoform X1 [Glycine max]
gene12473	993	625.56	203.29	-1.39479	0.000321371	0.0137812	Down	-	-	-	-	gi|571490306|ref|XP_003538548.2|/5.2e-136/PREDICTED: F-box protein At1g67340 [Glycine max]
gene7906	1163	293.75	111.52	-1.22942	0.000121467	0.00675621	Down	ko01100//Metabolic pathways;ko00510//N-Glycan biosynthesis	GO:0016021//integral component of membrane	GO:0003830//beta-1,4-mannosylglycoprotein 4-beta-N-acetylglucosaminyltransferase activity	GO:0006487//protein N-linked glycosylation	gi|502126666|ref|XP_004499393.1|/3.5e-224/PREDICTED: uncharacterized protein LOC101506317 isoform X1 [Cicer arietinum]//gi|502126668|ref|XP_004499394.1|/1.0e-223/PREDICTED: uncharacterized protein LOC101506317 isoform X2 [Cicer arietinum]
gene16175	2342	21.95	243.51	2.68876	2.44766e-06	0.00030453	Up	-	GO:0016021//integral component of membrane	-	-	gi|950944401|ref|XP_014494013.1|/2.3e-279/PREDICTED: glucomannan 4-beta-mannosyltransferase 2 [Vigna radiata var. radiata]
gene5902	2664	1314.45	511.5	-1.19662	0.000300808	0.0132378	Down	-	-	-	-	gi|357502615|ref|XP_003621596.1|/6.2e-160/PPR containing plant protein [Medicago truncatula]
gene8676	1739	191.19	377.52	1.00259	0.00049773	0.0191836	Up	-	-	GO:0005524//ATP binding	-	gi|359806047|ref|NP_001241178.1|/6.2e-218/uncharacterized protein LOC100807341 [Glycine max]
gene32252	1077	48.21	169.1	1.77498	8.65874e-08	1.90405e-05	Up	ko04141//Protein processing in endoplasmic reticulum	-	GO:0051087//chaperone binding	-	gi|734400688|gb|KHN31535.1|/2.2e-127/BAG family molecular chaperone regulator 1 [Glycine soja]
gene7017	2401	1517.49	607.49	-1.14879	0.0010443	0.0329151	Down	-	-	GO:0004672//protein kinase activity;GO:0005524//ATP binding	GO:0006468//protein phosphorylation	gi|593476383|ref|XP_007140799.1|/8.4e-283/hypothetical protein PHAVU_008G143200g [Phaseolus vulgaris]
gene30393	1929	65.9	204.28	1.48771	0.00119476	0.0364821	Up	-	-	-	-	gi|388505790|gb|AFK40961.1|/1.7e-191/unknown [Lotus japonicus]//gi|955349716|ref|XP_014619380.1|/5.5e-191/PREDICTED: protein MID1-COMPLEMENTING ACTIVITY 1-like [Glycine max]
gene32860	1489	59.44	150.72	1.31864	0.000201345	0.00979684	Up	-	-	GO:0003677//DNA binding	-	gi|593701661|ref|XP_007151240.1|/1.1e-146/hypothetical protein PHAVU_004G029800g [Phaseolus vulgaris]
gene16060	423	1.7	23.23	2.37741	0.000162115	0.00840715	Up	-	GO:0009506//plasmodesma;GO:0016021//integral component of membrane;GO:0046658//anchored component of plasma membrane	-	GO:0006952//defense response;GO:0007165//signal transduction	gi|502145870|ref|XP_004506216.1|/3.0e-64/PREDICTED: protein YLS9-like [Cicer arietinum]
gene20684	639	73.04	361.56	2.27029	5.39022e-13	4.49719e-10	Up	ko01100//Metabolic pathways;ko00053//Ascorbate and aldarate metabolism;ko00480//Glutathione metabolism	GO:0005737//cytoplasm	GO:0004364//glutathione transferase activity	GO:0006749//glutathione metabolic process	gi|734373436|gb|KHN20282.1|/7.8e-109/Glutathione S-transferase DHAR2 [Glycine soja]
gene30182	819	203.48	75.08	-1.24605	0.000591967	0.0217799	Down	ko00908//Zeatin biosynthesis	-	GO:0016758//transferase activity, transferring hexosyl groups	GO:0008152//metabolic process	gi|502162197|ref|XP_004512424.1|/2.5e-128/PREDICTED: anthocyanin 3'-O-beta-glucosyltransferase-like [Cicer arietinum]
gene22589	1475	2366.42	648.04	-1.74128	1.53153e-19	4.82723e-16	Down	-	GO:0005686//U2 snRNP;GO:0070274//RES complex;GO:0071011//precatalytic spliceosome;GO:0071013//catalytic step 2 spliceosome	GO:0000166//nucleotide binding;GO:0000384//first spliceosomal transesterification activity;GO:0003723//RNA binding;GO:0046872//metal ion binding	GO:0000398//mRNA splicing, via spliceosome;GO:0006406//mRNA export from nucleus	gi|571437979|ref|XP_006574417.1|/1.0e-93/PREDICTED: uncharacterized protein LOC100792988 isoform X1 [Glycine max]
gene27989	1504	3398.54	950.99	-1.56839	9.12268e-05	0.00549433	Down	-	-	GO:0005524//ATP binding	-	gi|593263764|ref|XP_007134060.1|/5.5e-117/hypothetical protein PHAVU_010G016000g [Phaseolus vulgaris]
gene23913	1053	97.9	276.51	1.49546	1.02813e-06	0.000149675	Up	ko04075//Plant hormone signal transduction	GO:0005634//nucleus	-	GO:0006355//regulation of transcription, DNA-templated;GO:0009734//auxin-activated signaling pathway	gi|358249222|ref|NP_001240013.1|/3.2e-152/uncharacterized protein LOC100804423 [Glycine max]
gene17031	615	1661.17	189.29	-2.27286	3.41164e-05	0.00252684	Down	ko04141//Protein processing in endoplasmic reticulum	GO:0005739//mitochondrion;GO:0005739//mitochondrion	-	-	gi|558695792|gb|AHA84250.1|/2.2e-84/mitochondrion heat shock 22 kDa protein [Phaseolus vulgaris]//gi|593104026|ref|XP_007131468.1|/6.4e-84/hypothetical protein PHAVU_011G016100g [Phaseolus vulgaris]
gene19719	2121	1164.01	411.92	-1.2939	0.000618037	0.0226218	Down	-	GO:0016021//integral component of membrane	GO:0004672//protein kinase activity;GO:0005524//ATP binding	GO:0006468//protein phosphorylation	gi|357443325|ref|XP_003591940.1|/0.0e+00/AarF domain kinase [Medicago truncatula]
gene29583	780	95.47	338.19	1.68032	6.21316e-05	0.0040424	Up	-	GO:0016021//integral component of membrane	-	-	gi|593780929|ref|XP_007153505.1|/6.2e-100/hypothetical protein PHAVU_003G041400g [Phaseolus vulgaris]
gene16302	774	2.74	70.38	3.03252	1.07694e-06	0.000154718	Up	-	-	-	-	gi|502145313|ref|XP_004505977.1|/1.5e-82/PREDICTED: fasciclin-like arabinogalactan protein 12 [Cicer arietinum]
gene36191	925	385.32	97.6	-1.81888	3.42627e-13	3.03728e-10	Down	-	GO:0005634//nucleus	GO:0003677//DNA binding;GO:0003700//transcription factor activity, sequence-specific DNA binding;GO:0046983//protein dimerization activity	GO:0006355//regulation of transcription, DNA-templated	gi|950940371|ref|XP_014492976.1|/1.9e-111/PREDICTED: truncated transcription factor CAULIFLOWER A [Vigna radiata var. radiata]
gene10326	468	8.56	53.24	1.96878	0.000893147	0.029392	Up	-	-	GO:0016301//kinase activity	GO:0009987//cellular process	gi|356496301|ref|XP_003517007.1|/8.1e-31/PREDICTED: probable serine/threonine-protein kinase WNK5 isoform X1 [Glycine max]
gene17019	1662	479.17	185.85	-1.21284	8.75787e-05	0.0053198	Down	-	-	-	GO:0009793//embryo development ending in seed dormancy	gi|356541058|ref|XP_003539000.1|/7.9e-246/PREDICTED: pentatricopeptide repeat-containing protein At1g30610, chloroplastic [Glycine max]
gene18659	1359	11.91	65.49	1.93456	0.000492307	0.0190522	Up	-	-	-	-	gi|356500196|ref|XP_003518919.1|/6.2e-142/PREDICTED: uncharacterized protein LOC100793503 [Glycine max]
gene20787	1785	6663.21	598.68	-2.67373	4.18771e-07	7.02916e-05	Down	ko01110//Biosynthesis of secondary metabolites;ko00900//Terpenoid backbone biosynthesis	GO:0009507//chloroplast	GO:0000287//magnesium ion binding;GO:0034009	GO:0008152//metabolic process	gi|340804058|gb|AEK70968.1|/5.9e-311/isoprene synthase, partial [Robinia pseudoacacia]
gene13968	1008	258.6	0	-6.18492	1.51374e-31	1.0735e-27	Down	-	GO:0005634//nucleus	GO:0003677//DNA binding;GO:0003700//transcription factor activity, sequence-specific DNA binding;GO:0046983//protein dimerization activity	GO:0006355//regulation of transcription, DNA-templated	gi|920687255|gb|KOM31238.1|/3.1e-62/hypothetical protein LR48_Vigan01g079300 [Vigna angularis]
gene27913	1872	14.84	80.65	2.061	5.29198e-05	0.00357423	Up	-	GO:0048046//apoplast	GO:0005507//copper ion binding;GO:0052716//hydroquinone:oxygen oxidoreductase activity	GO:0046274//lignin catabolic process;GO:0055114//oxidation-reduction process	gi|502146856|ref|XP_004506638.1|/2.0e-279/PREDICTED: laccase-7-like [Cicer arietinum]//gi|922365379|ref|XP_013454903.1|/3.9e-280/laccase/diphenol oxidase family protein [Medicago truncatula]
gene18097	2992	222.73	73.71	-1.36135	0.000310178	0.0134679	Down	-	-	-	-	gi|955308009|ref|XP_006575290.2|/0.0e+00/PREDICTED: uncharacterized protein LOC100815334 isoform X2 [Glycine max]
gene10535	1572	0	85.03	4.82664	2.31747e-15	2.98817e-12	Up	-	-	GO:0004499//N,N-dimethylaniline monooxygenase activity;GO:0050660//flavin adenine dinucleotide binding;GO:0050661//NADP binding	GO:0055114//oxidation-reduction process	gi|922390408|ref|XP_013463626.1|/3.6e-264/flavin containing monooxygenase-like protein, putative [Medicago truncatula]
gene24565	894	4.44	33.99	2.02215	0.00107031	0.0335487	Up	-	GO:0016021//integral component of membrane	-	-	gi|357453615|ref|XP_003597088.1|/9.5e-121/hypothetical protein MTR_2g089530 [Medicago truncatula]
gene16488	963	2.38	40.65	2.93244	6.27316e-07	9.88615e-05	Up	-	-	GO:0003677//DNA binding	-	gi|950944659|ref|XP_014494074.1|/4.3e-151/PREDICTED: transcription factor MYB46-like [Vigna radiata var. radiata]
gene8293	1761	39.24	128.32	1.64421	5.31279e-06	0.000560253	Up	-	GO:0016021//integral component of membrane	-	GO:0055085//transmembrane transport	gi|356573879|ref|XP_003555083.1|/4.3e-242/PREDICTED: cation/calcium exchanger 1-like [Glycine max]
gene30577	1035	4.41	31.63	1.95612	0.00150081	0.0427017	Up	-	GO:0005794//Golgi apparatus;GO:0016021//integral component of membrane	GO:0016757//transferase activity, transferring glycosyl groups	GO:0000271//polysaccharide biosynthetic process	gi|593787704|ref|XP_007156891.1|/1.8e-171/hypothetical protein PHAVU_002G026000g [Phaseolus vulgaris]
gene12284	1743	2.36	37.66	2.69872	9.99334e-06	0.000951278	Up	-	GO:0048046//apoplast	GO:0005507//copper ion binding;GO:0016722//oxidoreductase activity, oxidizing metal ions;GO:0052716//hydroquinone:oxygen oxidoreductase activity	GO:0046274//lignin catabolic process;GO:0055114//oxidation-reduction process	gi|947048147|gb|KRG97675.1|/0.0e+00/hypothetical protein GLYMA_18G023600 [Glycine max]
gene27455_gene27456	4271	72.2	26.03	-1.23384	0.00165623	0.0453256	Down	ko04626//Plant-pathogen interaction	-	-	-	gi|571465371|ref|XP_006583342.1|/0.0e+00/PREDICTED: uncharacterized protein LOC100797322 [Glycine max]
gene10904	990	23.19	169.84	2.00979	0.00110496	0.0344444	Up	ko01100//Metabolic pathways;ko01110//Biosynthesis of secondary metabolites;ko00940//Phenylpropanoid biosynthesis	GO:0005576//extracellular region	GO:0004601//peroxidase activity;GO:0020037//heme binding;GO:0046872//metal ion binding	GO:0006979//response to oxidative stress;GO:0042744//hydrogen peroxide catabolic process;GO:0055114//oxidation-reduction process;GO:0098869//cellular oxidant detoxification	gi|922380311|ref|XP_013460386.1|/8.6e-147/anionic peroxidase swpb3 protein [Medicago truncatula]
gene29829	675	0	16.95	2.22531	0.000591615	0.0217799	Up	ko00480//Glutathione metabolism	GO:0005737//cytoplasm	GO:0004364//glutathione transferase activity	GO:0006749//glutathione metabolic process;GO:0009407//toxin catabolic process	gi|593789062|ref|XP_007157570.1|/1.5e-94/hypothetical protein PHAVU_002G080200g [Phaseolus vulgaris]
gene33123	420	1.03	134.58	4.4175	5.15651e-13	4.43256e-10	Up	-	GO:0005576//extracellular region	GO:0004867//serine-type endopeptidase inhibitor activity;GO:0008233//peptidase activity	GO:0010951//negative regulation of endopeptidase activity	gi|139005587|dbj|BAF50740.1|/1.3e-19/trypsin inhibitor [Apios americana]
gene11036	1012	486.69	177.04	-1.28138	2.14497e-05	0.00173846	Down	ko00514//Other types of O-glycan biosynthesis	GO:0012505//endomembrane system;GO:0016021//integral component of membrane	GO:0046527//glucosyltransferase activity	GO:0006664//glycolipid metabolic process	gi|147785893|emb|CAN70836.1|/4.2e-240/hypothetical protein VITISV_015872 [Vitis vinifera]
gene29955	1529	134.38	2249.1	2.84199	3.00833e-06	0.000349743	Up	-	GO:0005576//extracellular region;GO:0005618//cell wall;GO:0016020//membrane	-	GO:0009664//plant-type cell wall organization	gi|525313712|ref|NP_001266116.1|/1.8e-136/expansin-A15-like precursor [Cicer arietinum]
gene30395	1170	8.47	95.79	2.45213	5.94448e-05	0.00391246	Up	ko01100//Metabolic pathways;ko01110//Biosynthesis of secondary metabolites;ko00940//Phenylpropanoid biosynthesis;ko00500//Starch and sucrose metabolism;ko00460//Cyanoamino acid metabolism;ko00561//Glycerolipid metabolism	GO:0016021//integral component of membrane	GO:0016298//lipase activity	GO:0006629//lipid metabolic process	gi|955348041|ref|XP_014618997.1|/2.6e-160/PREDICTED: uncharacterized protein LOC100810354 isoform X1 [Glycine max]
gene34963	2005	1870.77	698.44	-1.29001	1.20879e-08	3.49894e-06	Down	ko01100//Metabolic pathways;ko00040//Pentose and glucuronate interconversions;ko00520//Amino sugar and nucleotide sugar metabolism;ko00053//Ascorbate and aldarate metabolism	GO:0016021//integral component of membrane	-	-	gi|356508817|ref|XP_003523150.1|/1.4e-251/PREDICTED: protein NUCLEAR FUSION DEFECTIVE 4 [Glycine max]
gene21767	981	2175.19	212.54	-2.21771	0.000199462	0.00973864	Down	-	-	GO:0004067//asparaginase activity	-	gi|947066270|gb|KRH15413.1|/3.8e-179/hypothetical protein GLYMA_14G086300 [Glycine max]
gene9372	1614	62.97	217.58	1.69627	8.58017e-06	0.000836404	Up	-	-	-	-	gi|950953413|ref|XP_014496167.1|/8.6e-213/PREDICTED: fasciclin-like arabinogalactan protein 16 [Vigna radiata var. radiata]
gene25533	2358	1108.39	402.78	-1.27565	0.000244363	0.0113466	Down	ko04146//Peroxisome;ko02010//ABC transporters	GO:0016021//integral component of membrane	GO:0005524//ATP binding;GO:0042626//ATPase activity, coupled to transmembrane movement of substances	GO:0055085//transmembrane transport	gi|920699572|gb|KOM42797.1|/0.0e+00/hypothetical protein LR48_Vigan05g040100 [Vigna angularis]
gene26953	687	831.58	9.19	-4.54936	3.20055e-16	4.77842e-13	Down	ko01100//Metabolic pathways	-	GO:0004497//monooxygenase activity;GO:0005506//iron ion binding;GO:0016705//oxidoreductase activity, acting on paired donors, with incorporation or reduction of molecular oxygen;GO:0020037//heme binding	GO:0007275//multicellular organism development;GO:0010268//brassinosteroid homeostasis;GO:0016125//sterol metabolic process;GO:0016132//brassinosteroid biosynthetic process;GO:0055114//oxidation-reduction process	gi|951047954|ref|XP_014519572.1|/1.3e-109/PREDICTED: cytochrome P450 87A3-like [Vigna radiata var. radiata]
gene4175	1593	1229.33	354.22	-1.46596	0.00123653	0.0371574	Down	ko01110//Biosynthesis of secondary metabolites;ko00860//Porphyrin and chlorophyll metabolism	GO:0016021//integral component of membrane	GO:0010277//chlorophyllide a oxygenase [overall] activity;GO:0046872//metal ion binding;GO:0051537//2 iron, 2 sulfur cluster binding	GO:0055114//oxidation-reduction process	gi|828318322|ref|XP_012572336.1|/1.2e-280/PREDICTED: protochlorophyllide-dependent translocon component 52, chloroplastic [Cicer arietinum]
gene13423	852	64.08	473.86	2.61957	9.67829e-10	3.56551e-07	Up	-	-	-	-	gi|543177652|gb|AGV54847.1|/6.7e-148/hypothetical protein [Phaseolus vulgaris]
gene523	2137	0	123.87	3.74353	9.8309e-09	2.93551e-06	Up	ko01100//Metabolic pathways;ko01110//Biosynthesis of secondary metabolites;ko00360//Phenylalanine metabolism;ko00260//Glycine, serine and threonine metabolism;ko00350//Tyrosine metabolism;ko00410//beta-Alanine metabolism;ko00960//Tropane, piperidine and pyridine alkaloid biosynthesis;ko00950//Isoquinoline alkaloid biosynthesis	-	GO:0005507//copper ion binding;GO:0008131//primary amine oxidase activity;GO:0048038//quinone binding;GO:0052593//tryptamine:oxygen oxidoreductase (deaminating) activity;GO:0052594//aminoacetone:oxygen oxidoreductase(deaminating) activity;GO:0052595//aliphatic-amine oxidase activity;GO:0052596//phenethylamine:oxygen oxidoreductase (deaminating) activity;GO:0052597//diamine oxidase activity	GO:0009308//amine metabolic process;GO:0055114//oxidation-reduction process;GO:0097185//cellular response to azide	gi|4651202|dbj|BAA77206.1|/0.0e+00/copper amine oxidase [Pisum sativum]
gene26176	573	2.71	97.83	3.29579	1.60592e-07	3.05412e-05	Up	ko00970//Aminoacyl-tRNA biosynthesis	-	-	-	gi|388508662|gb|AFK42397.1|/2.8e-73/unknown [Medicago truncatula]
gene1486	2783	22.2	92.82	1.69381	0.00154375	0.0434439	Up	-	-	GO:0004674//protein serine/threonine kinase activity;GO:0005524//ATP binding	GO:0006468//protein phosphorylation	gi|356511986|ref|XP_003524702.1|/3.8e-305/PREDICTED: probable serine/threonine-protein kinase At1g54610 [Glycine max]
split_gene_gene36049-g4999	825	2.04	74.64	3.27929	1.45884e-07	2.87381e-05	Up	ko00591//Linoleic acid metabolism	GO:0005737//cytoplasm	GO:0016702//oxidoreductase activity, acting on single donors with incorporation of molecular oxygen, incorporation of two atoms of oxygen;GO:0046872//metal ion binding	GO:0031408//oxylipin biosynthetic process;GO:0055114//oxidation-reduction process	gi|126405|sp|P09918.1|LOX3_PEA/5.2e-105/RecName: Full=Seed linoleate 9S-lipoxygenase-3; AltName: Full=Lipoxygenase-3
gene2267	1526	193.78	45.23	-1.76737	1.76376e-05	0.00148907	Down	-	-	-	-	gi|356561043|ref|XP_003548795.1|/3.0e-154/PREDICTED: uncharacterized protein LOC100804439 isoform X1 [Glycine max]
gene24377	3715	18.37	92	2.13082	7.59407e-07	0.000115825	Up	-	GO:0005871//kinesin complex	GO:0005524//ATP binding;GO:0008017//microtubule binding;GO:0008574//ATP-dependent microtubule motor activity, plus-end-directed	GO:0007018//microtubule-based movement	gi|593699617|ref|XP_007150259.1|/0.0e+00/hypothetical protein PHAVU_005G139100g [Phaseolus vulgaris]
gene29340	759	11.87	192.71	2.67418	2.00986e-05	0.00165738	Up	ko01100//Metabolic pathways;ko01110//Biosynthesis of secondary metabolites;ko00592//alpha-Linolenic acid metabolism	GO:0009507//chloroplast	GO:0046423//allene-oxide cyclase activity	-	gi|388506398|gb|AFK41265.1|/5.1e-107/unknown [Lotus japonicus]
gene31327	1584	137.05	580.06	1.75844	0.000317242	0.0136558	Up	ko01110//Biosynthesis of secondary metabolites;ko03050//Proteasome;ko00062//Fatty acid elongation	GO:0005887//integral component of plasma membrane	GO:0005351//sugar:proton symporter activity;GO:0005355//glucose transmembrane transporter activity	GO:0046323//glucose import;GO:1904659//glucose transmembrane transport	gi|502158979|ref|XP_004511353.1|/7.7e-267/PREDICTED: sugar transport protein 13 [Cicer arietinum]
gene1021	891	81.58	192.41	1.24598	0.000168406	0.00863867	Up	-	-	-	GO:0006351//transcription, DNA-templated	gi|951001364|ref|XP_014507066.1|/1.1e-89/PREDICTED: ethylene-responsive transcription factor 5-like [Vigna radiata var. radiata]
gene9074	1017	1.02	27.4	2.52366	0.000102187	0.00596451	Up	-	GO:0016020//membrane	GO:0015018//galactosylgalactosylxylosylprotein 3-beta-glucuronosyltransferase activity;GO:0042285//xylosyltransferase activity	GO:0009834//plant-type secondary cell wall biogenesis;GO:0010417//glucuronoxylan biosynthetic process	gi|356570736|ref|XP_003553541.1|/1.3e-166/PREDICTED: probable beta-1,4-xylosyltransferase IRX9 [Glycine max]
gene952	2248	467.64	90.37	-1.89497	0.000123386	0.00683305	Down	-	GO:0016021//integral component of membrane	GO:0005215//transporter activity	GO:0006810//transport	gi|356565426|ref|XP_003550941.1|/6.8e-296/PREDICTED: protein NRT1/ PTR FAMILY 7.3-like isoform X1 [Glycine max]
gene27963	384	13.83	302.78	3.57988	4.12029e-11	2.43501e-08	Up	-	-	-	-	gi|388517063|gb|AFK46593.1|/1.9e-49/unknown [Lotus japonicus]
gene6453	1592	128.02	49.05	-1.20863	0.000493643	0.0190779	Down	-	GO:0005783//endoplasmic reticulum;GO:0016021//integral component of membrane	GO:0080161//auxin transmembrane transporter activity	GO:0009555//pollen development;GO:0009734//auxin-activated signaling pathway;GO:0010252//auxin homeostasis;GO:0055085//transmembrane transport;GO:0080162//intracellular auxin transport	gi|950959647|ref|XP_014497493.1|/1.6e-103/PREDICTED: putative auxin efflux carrier component 8 [Vigna radiata var. radiata]
gene222	1254	0	26.57	2.69562	3.82818e-05	0.0027879	Up	-	-	GO:0016787//hydrolase activity	-	gi|502150669|ref|XP_004508066.1|/1.9e-228/PREDICTED: pectin acetylesterase 10-like [Cicer arietinum]
gene15831	2153	20.21	135.31	2.29369	7.97576e-06	0.000788322	Up	ko04075//Plant hormone signal transduction	-	-	-	gi|922326649|ref|XP_013442717.1|/1.9e-208/indole-3-acetic acid-amido synthetase [Medicago truncatula]
gene16403	1707	418.83	1042	1.25328	0.00157033	0.043844	Up	ko01100//Metabolic pathways;ko00520//Amino sugar and nucleotide sugar metabolism	-	-	-	gi|388495536|gb|AFK35834.1|/1.8e-195/unknown [Lotus japonicus]
gene34056	846	265.34	65.65	-1.644	0.000721618	0.0251476	Down	ko00906//Carotenoid biosynthesis	-	-	-	gi|922382267|ref|XP_013461361.1|/3.5e-80/transmembrane protein, putative [Medicago truncatula]
gene22194	1662	1.38	40.77	2.51041	0.000120308	0.00674465	Up	-	GO:0048046//apoplast	GO:0005507//copper ion binding;GO:0016722//oxidoreductase activity, oxidizing metal ions;GO:0052716//hydroquinone:oxygen oxidoreductase activity	GO:0009809//lignin biosynthetic process;GO:0046274//lignin catabolic process;GO:0055114//oxidation-reduction process	gi|920703715|gb|KOM46940.1|/4.3e-292/hypothetical protein LR48_Vigan07g064400 [Vigna angularis]
gene31390	2196	222.94	71.89	-1.41725	7.69306e-05	0.00478573	Down	-	-	-	-	gi|502158849|ref|XP_004511301.1|/4.1e-48/PREDICTED: pentatricopeptide repeat-containing protein At5g02860 isoform X1 [Cicer arietinum]
gene22658	1911	8.17	56.16	2.19055	0.000106952	0.00609216	Up	-	GO:0016021//integral component of membrane	GO:0004672//protein kinase activity;GO:0005524//ATP binding	GO:0006468//protein phosphorylation	gi|920704860|gb|KOM48085.1|/2.0e-245/hypothetical protein LR48_Vigan07g178900 [Vigna angularis]
gene21870	671	119.18	255.68	1.12759	4.44585e-05	0.00310629	Up	-	-	-	-	gi|593268790|ref|XP_007136572.1|/8.8e-111/hypothetical protein PHAVU_009G056300g [Phaseolus vulgaris]//gi|593268792|ref|XP_007136573.1|/3.3e-110/hypothetical protein PHAVU_009G056300g [Phaseolus vulgaris]
gene20858	2082	1169.81	494	-1.12834	1.22325e-05	0.00111218	Down	-	-	GO:0003677//DNA binding;GO:0003700//transcription factor activity, sequence-specific DNA binding;GO:0016987//sigma factor activity	GO:0006352//DNA-templated transcription, initiation;GO:0006355//regulation of transcription, DNA-templated	gi|356546249|ref|XP_003541542.1|/1.7e-215/PREDICTED: RNA polymerase sigma factor sigE, chloroplastic/mitochondrial isoform X1 [Glycine max]
gene11902	1122	40.63	164.55	1.79255	0.000147738	0.00784809	Up	-	-	GO:0004190//aspartic-type endopeptidase activity	GO:0006508//proteolysis;GO:0030163//protein catabolic process	gi|828316192|ref|XP_004503192.2|/5.3e-177/PREDICTED: aspartic proteinase PCS1 [Cicer arietinum]
gene13985	1230	4.4	104.04	3.12412	2.46086e-07	4.36294e-05	Up	-	GO:0016020//membrane	-	-	gi|571516232|ref|XP_006597360.1|/1.5e-129/PREDICTED: uncharacterized protein LOC102659744 [Glycine max]
gene11654	1464	769.56	348.84	-1.00256	0.000315081	0.0136184	Down	ko04712//Circadian rhythm - plant	-	GO:0003690//double-stranded DNA binding;GO:0003700//transcription factor activity, sequence-specific DNA binding;GO:0008270//zinc ion binding;GO:0016760//cellulose synthase (UDP-forming) activity;GO:0043565//sequence-specific DNA binding	GO:0006355//regulation of transcription, DNA-templated;GO:0009737//response to abscisic acid;GO:0009740//gibberellic acid mediated signaling pathway;GO:0010017//red or far-red light signaling pathway;GO:0010099//regulation of photomorphogenesis;GO:0010224//response to UV-B;GO:0031539//positive regulation of anthocyanin metabolic process;GO:0042753//positive regulation of circadian rhythm	gi|351720979|ref|NP_001238218.1|/9.3e-125/TGACG-motif-binding factor [Glycine max]
gene23083	315	13.2	91.3	2.40816	1.07992e-06	0.000154718	Up	-	-	-	-	gi|920694891|gb|KOM38116.1|/1.7e-32/hypothetical protein LR48_Vigan03g149800 [Vigna angularis]
gene15944	888	39.07	239.66	2.01098	0.000669602	0.0237934	Up	-	GO:0005618//cell wall;GO:0048046//apoplast	GO:0004553//hydrolase activity, hydrolyzing O-glycosyl compounds;GO:0016762//xyloglucan:xyloglucosyl transferase activity	GO:0010411//xyloglucan metabolic process;GO:0042546//cell wall biogenesis;GO:0071555//cell wall organization	gi|951067527|ref|XP_014524261.1|/3.7e-157/PREDICTED: xyloglucan endotransglucosylase/hydrolase protein 9-like [Vigna radiata var. radiata]
gene17425	702	89.6	243.55	1.37436	0.00159789	0.0443065	Up	-	-	-	-	gi|356575194|ref|XP_003555727.1|/2.1e-83/PREDICTED: uncharacterized protein PF11_0207-like [Glycine max]
gene14410	3093	40.53	209.56	2.24159	7.0907e-09	2.26002e-06	Up	-	GO:0005886//plasma membrane;GO:0016021//integral component of membrane	GO:0004674//protein serine/threonine kinase activity;GO:0005524//ATP binding	GO:0006468//protein phosphorylation	gi|502177294|ref|XP_004516049.1|/0.0e+00/PREDICTED: probable LRR receptor-like serine/threonine-protein kinase At1g56140 [Cicer arietinum]
gene25036	561	103.29	256.01	1.31945	5.39097e-06	0.000564898	Up	-	GO:0016021//integral component of membrane	-	-	gi|593698270|ref|XP_007149608.1|/4.2e-90/hypothetical protein PHAVU_005G083900g [Phaseolus vulgaris]
gene31741	1319	44.41	128.09	1.41342	0.00161175	0.0445618	Up	-	-	GO:0004672//protein kinase activity;GO:0005488	-	gi|571465621|ref|XP_006583418.1|/1.0e-89/PREDICTED: probable receptor-like protein kinase At1g67000 isoform X2 [Glycine max]
gene10762	3120	16	91.21	2.02772	0.000195374	0.00962457	Up	-	GO:0005886//plasma membrane;GO:0016021//integral component of membrane	GO:0008270//zinc ion binding;GO:0016760//cellulose synthase (UDP-forming) activity	GO:0030244//cellulose biosynthetic process;GO:0071555//cell wall organization	gi|356517040|ref|XP_003527198.1|/0.0e+00/PREDICTED: cellulose synthase A catalytic subunit 7 [UDP-forming] [Glycine max]
gene5286	1017	14.32	55.57	1.69626	0.000777329	0.0265147	Up	-	GO:0016021//integral component of membrane	-	-	gi|950935977|ref|XP_014517757.1|/2.7e-148/PREDICTED: uncharacterized GPI-anchored protein At4g28100-like [Vigna radiata var. radiata]
gene26497	783	4.11	90.73	2.96696	1.7449e-06	0.000229155	Up	ko04016//MAPK signaling pathway - plant	-	GO:0003993//acid phosphatase activity	GO:0016311//dephosphorylation	gi|388504748|gb|AFK40440.1|/1.9e-117/unknown [Lotus japonicus]
gene18355	2202	1584.82	590.96	-1.24844	8.71221e-05	0.00531482	Down	-	-	-	-	gi|502121843|ref|XP_004497461.1|/0.0e+00/PREDICTED: pentatricopeptide repeat-containing protein At3g09650, chloroplastic [Cicer arietinum]
gene9055	777	1290.46	569.25	-1.02149	0.000357914	0.0150191	Down	ko01100//Metabolic pathways;ko01110//Biosynthesis of secondary metabolites;ko04144//Endocytosis;ko04141//Protein processing in endoplasmic reticulum;ko03040//Spliceosome;ko00230//Purine metabolism;ko00730//Thiamine metabolism	-	-	-	gi|359806966|ref|NP_001241584.1|/8.8e-123/uncharacterized protein LOC100795126 [Glycine max]
gene9878	1292	30.37	243.59	2.41296	1.1547e-05	0.00106348	Up	ko01100//Metabolic pathways;ko01110//Biosynthesis of secondary metabolites;ko00940//Phenylpropanoid biosynthesis;ko00941//Flavonoid biosynthesis;ko00945//Stilbenoid, diarylheptanoid and gingerol biosynthesis	-	GO:0016740//transferase activity	-	gi|502113569|ref|XP_004494691.1|/1.3e-177/PREDICTED: protein ECERIFERUM 1-like [Cicer arietinum]
gene21064	1083	58.04	301.19	1.80063	0.00171264	0.0464461	Up	ko01100//Metabolic pathways;ko01110//Biosynthesis of secondary metabolites;ko00940//Phenylpropanoid biosynthesis;ko00500//Starch and sucrose metabolism;ko00460//Cyanoamino acid metabolism;ko00561//Glycerolipid metabolism;ko00901//Indole alkaloid biosynthesis	-	GO:0016298//lipase activity	GO:0006629//lipid metabolic process	gi|571539865|ref|XP_006601360.1|/1.9e-168/PREDICTED: GDSL esterase/lipase EXL3 [Glycine max]
gene32563	1177	10.65	129.92	2.33843	0.000219452	0.0104275	Up	ko01100//Metabolic pathways;ko01110//Biosynthesis of secondary metabolites;ko00940//Phenylpropanoid biosynthesis	GO:0005576//extracellular region;GO:0009505//plant-type cell wall	GO:0004601//peroxidase activity;GO:0020037//heme binding;GO:0046872//metal ion binding	GO:0006979//response to oxidative stress;GO:0009664//plant-type cell wall organization;GO:0042744//hydrogen peroxide catabolic process;GO:0055114//oxidation-reduction process;GO:0098869//cellular oxidant detoxification	gi|363814589|ref|NP_001242769.1|/1.8e-158/peroxidase precursor [Glycine max]
gene16049	3296	1961.53	745.81	-1.19219	0.000264978	0.0121041	Down	-	-	-	-	gi|593209564|ref|XP_007132496.1|/3.5e-241/hypothetical protein PHAVU_011G099100g [Phaseolus vulgaris]
gene1725	645	3.44	69.52	2.53318	8.89406e-05	0.00539098	Up	ko01100//Metabolic pathways;ko01110//Biosynthesis of secondary metabolites;ko01230//Biosynthesis of amino acids;ko03010//Ribosome;ko00270//Cysteine and methionine metabolism;ko01210//2-Oxocarboxylic acid metabolism;ko00280//Valine, leucine and isoleucine degradation;ko00770//Pantothenate and CoA biosynthesis;ko00290//Valine, leucine and isoleucine biosynthesis	-	-	-	gi|659086466|ref|XP_008443949.1|/7.7e-48/PREDICTED: 36.4 kDa proline-rich protein isoform X1 [Cucumis melo]
gene31279	1546	1588.91	338.58	-1.91168	3.56872e-07	6.09843e-05	Down	ko01100//Metabolic pathways;ko01110//Biosynthesis of secondary metabolites;ko00592//alpha-Linolenic acid metabolism	GO:0005622//intracellular	GO:0003959//NADPH dehydrogenase activity;GO:0010181//FMN binding	GO:0055114//oxidation-reduction process	gi|357480967|ref|XP_003610769.1|/5.7e-192/12-oxophytodienoate reductase-like protein [Medicago truncatula]
gene25546	2038	72.51	272.75	1.81193	2.04126e-06	0.000260831	Up	-	-	-	-	gi|502087614|ref|XP_004488588.1|/2.0e-228/PREDICTED: uncharacterized protein LOC101495276 [Cicer arietinum]
gene4849	1524	651.74	284.62	-1.06706	0.000121131	0.00675621	Down	-	GO:0005634//nucleus	GO:0003677//DNA binding	GO:0006355//regulation of transcription, DNA-templated	gi|593794115|ref|XP_007160096.1|/5.4e-217/hypothetical protein PHAVU_002G292000g [Phaseolus vulgaris]
gene1116	1725	602.77	201.15	-1.32429	0.00121601	0.0370114	Down	-	-	-	-	gi|695047252|ref|XP_009411499.1|/8.0e-233/PREDICTED: hsp70-Hsp90 organizing protein-like [Musa acuminata subsp. malaccensis]
gene14370	902	1968.55	4622.73	1.20429	0.00123449	0.0371574	Up	-	-	-	-	gi|734338081|gb|KHN08696.1|/5.4e-90/Heme-binding protein 2 [Glycine soja]
gene29117	1076	4.71	44.36	2.31065	0.000105088	0.00602226	Up	-	-	-	-	gi|502123618|ref|XP_004498191.1|/4.2e-141/PREDICTED: deSI-like protein At4g17486 [Cicer arietinum]
gene12924	1326	2.71	28.86	2.29882	0.00018789	0.00936712	Up	-	-	GO:0016787//hydrolase activity	GO:0016042//lipid catabolic process	gi|502080049|ref|XP_004486445.1|/1.1e-205/PREDICTED: patatin-like protein 7 [Cicer arietinum]
gene3689	942	147.47	348.07	1.23934	4.58383e-05	0.00318445	Up	ko01100//Metabolic pathways	GO:0009535//chloroplast thylakoid membrane;GO:0009941//chloroplast envelope;GO:0010287//plastoglobule;GO:0016021//integral component of membrane	GO:0016168//chlorophyll binding;GO:0031409//pigment binding	GO:0009416//response to light stimulus;GO:0009768//photosynthesis, light harvesting in photosystem I;GO:0018298//protein-chromophore linkage	gi|356524850|ref|XP_003531041.1|/4.4e-138/PREDICTED: chlorophyll a-b binding protein CP24 10A, chloroplastic-like [Glycine max]
gene7185	1895	8.53	63.05	2.34111	1.25473e-05	0.00112993	Up	ko00500//Starch and sucrose metabolism	-	GO:0004553//hydrolase activity, hydrolyzing O-glycosyl compounds	GO:0005975//carbohydrate metabolic process	gi|922343221|ref|XP_013448532.1|/1.2e-169/glucan endo-1,3-beta-glucosidase-like protein [Medicago truncatula]
gene34606	2706	350.05	65.3	-2.08167	1.6709e-07	3.13897e-05	Down	ko01100//Metabolic pathways;ko01110//Biosynthesis of secondary metabolites;ko00360//Phenylalanine metabolism;ko00260//Glycine, serine and threonine metabolism;ko03050//Proteasome;ko00350//Tyrosine metabolism;ko00410//beta-Alanine metabolism;ko00960//Tropane, piperidine and pyridine alkaloid biosynthesis;ko00950//Isoquinoline alkaloid biosynthesis	-	-	-	gi|502131100|ref|XP_004500875.1|/0.0e+00/PREDICTED: protein NLP4 [Cicer arietinum]
gene8187	891	26.5	696.99	3.44263	4.11208e-09	1.38866e-06	Up	-	GO:0005618//cell wall;GO:0048046//apoplast	GO:0004553//hydrolase activity, hydrolyzing O-glycosyl compounds;GO:0016762//xyloglucan:xyloglucosyl transferase activity	GO:0010411//xyloglucan metabolic process;GO:0042546//cell wall biogenesis;GO:0071555//cell wall organization	gi|593797502|ref|XP_007161789.1|/2.5e-166/hypothetical protein PHAVU_001G098200g [Phaseolus vulgaris]
gene11049	1611	3315.45	955.55	-1.54614	0.000202583	0.0098273	Down	ko01100//Metabolic pathways;ko01110//Biosynthesis of secondary metabolites;ko00564//Glycerophospholipid metabolism;ko00562//Inositol phosphate metabolism;ko00565//Ether lipid metabolism	-	GO:0034480//phosphatidylcholine phospholipase C activity	GO:0008152//metabolic process	gi|922379992|ref|XP_013460228.1|/1.5e-273/non-specific phospholipase C4 [Medicago truncatula]
gene30809	1094	3.35	79.6	2.9809	1.81076e-06	0.000234972	Up	ko04075//Plant hormone signal transduction;ko04016//MAPK signaling pathway - plant	-	GO:0005488	-	gi|223702420|gb|ACN21641.1|/1.2e-114/putative basic helix-loop-helix protein BHLH17 [Lotus japonicus]//gi|223702420|gb|ACN21641.1|/3.5e-125/putative basic helix-loop-helix protein BHLH17 [Lotus japonicus]
gene8172	790	86.95	204.2	1.20642	0.00118998	0.0363751	Up	-	-	GO:0016787//hydrolase activity	-	gi|359806691|ref|NP_001241033.1|/4.5e-118/uncharacterized protein LOC100794003 [Glycine max]
gene29657	1524	197.19	24.76	-2.53955	5.88404e-09	1.94084e-06	Down	-	GO:0016021//integral component of membrane	GO:0015238//drug transmembrane transporter activity;GO:0015297//antiporter activity	GO:0006855//drug transmembrane transport	gi|356566004|ref|XP_003551225.1|/5.8e-203/PREDICTED: protein DETOXIFICATION 29-like [Glycine max]
gene22669	1737	22.32	0	-2.88269	7.22791e-06	0.000732265	Down	-	-	-	-	gi|922364376|ref|XP_003610566.2|/1.1e-210/PPR containing plant-like protein [Medicago truncatula]
gene6656	1479	3554.28	1007.68	-1.50278	0.000780188	0.0265147	Down	-	GO:0016021//integral component of membrane	GO:0005524//ATP binding	-	gi|950959298|ref|XP_014497423.1|/3.5e-197/PREDICTED: probable mitochondrial chaperone BCS1-B [Vigna radiata var. radiata]
gene14058	1434	26.86	316.22	3.12824	5.22628e-11	2.90694e-08	Up	-	GO:0043231//intracellular membrane-bounded organelle	GO:0080043//quercetin 3-O-glucosyltransferase activity;GO:0080044//quercetin 7-O-glucosyltransferase activity;GO:0102241	GO:0009813//flavonoid biosynthetic process;GO:0052696//flavonoid glucuronidation	gi|502077094|ref|XP_004485550.1|/9.9e-237/PREDICTED: soyasaponin III rhamnosyltransferase [Cicer arietinum]
gene8026	2493	230.47	680.2	1.46937	0.000290689	0.0130264	Up	-	GO:0016021//integral component of membrane	GO:0005247//voltage-gated chloride channel activity	GO:0006821//chloride transport;GO:1903959//regulation of anion transmembrane transport	gi|356571521|ref|XP_003553925.1|/0.0e+00/PREDICTED: chloride channel protein CLC-b-like isoform X1 [Glycine max]//gi|922342188|ref|XP_013448019.1|/0.0e+00/ClC chloride channel family protein [Medicago truncatula]
gene2085	1455	76.38	209.48	1.42379	7.86369e-05	0.00487051	Up	ko01100//Metabolic pathways;ko01110//Biosynthesis of secondary metabolites;ko00010//Glycolysis / Gluconeogenesis;ko00561//Glycerolipid metabolism;ko00330//Arginine and proline metabolism;ko00620//Pyruvate metabolism;ko00053//Ascorbate and aldarate metabolism;ko00380//Tryptophan metabolism;ko00280//Valine, leucine and isoleucine degradation;ko00410//beta-Alanine metabolism;ko00071//Fatty acid degr…	-	GO:0004028//3-chloroallyl aldehyde dehydrogenase activity;GO:0004029//aldehyde dehydrogenase (NAD) activity;GO:0004030//aldehyde dehydrogenase [NAD(P)+] activity	GO:0006081//cellular aldehyde metabolic process;GO:0055114//oxidation-reduction process	gi|356502944|ref|XP_003520274.1|/4.1e-246/PREDICTED: aldehyde dehydrogenase family 3 member F1-like [Glycine max]
gene9869	2012	27.27	159.76	2.23475	4.55916e-06	0.000507701	Up	ko01100//Metabolic pathways;ko00040//Pentose and glucuronate interconversions	-	-	-	gi|571560334|ref|XP_006604841.1|/4.0e-179/PREDICTED: trihelix transcription factor GTL2-like [Glycine max]
gene32921	1368	0.35	32.11	2.37593	0.000269133	0.0122544	Up	ko00330//Arginine and proline metabolism;ko00943//Isoflavonoid biosynthesis;ko00944//Flavone and flavonol biosynthesis;ko00942//Anthocyanin biosynthesis	-	GO:0047172//shikimate O-hydroxycinnamoyltransferase activity	-	gi|571553963|ref|XP_003554894.2|/3.6e-196/PREDICTED: phenolic glucoside malonyltransferase 1-like [Glycine max]
gene29747_gene29750	862	127.44	616.96	1.97375	4.86803e-05	0.00335989	Up	-	GO:0005794//Golgi apparatus;GO:0016021//integral component of membrane	GO:0016413//O-acetyltransferase activity	GO:0010411//xyloglucan metabolic process	gi|734394667|gb|KHN28653.1|/1.7e-222/hypothetical protein glysoja_025387 [Glycine soja]
gene34213	1914	215.36	447.56	1.09073	2.56139e-05	0.00201229	Up	-	-	-	-	gi|356516093|ref|XP_003526731.1|/3.9e-157/PREDICTED: molybdate-anion transporter [Glycine max]
gene11738	948	111.1	16.48	-2.12722	5.53566e-05	0.00367481	Down	-	-	-	-	gi|359806388|ref|NP_001241492.1|/7.8e-97/transcription repressor MYB5-like [Glycine max]
gene883	918	1.35	21.88	2.34269	0.000260917	0.0119378	Up	-	GO:0005634//nucleus	-	-	gi|356565485|ref|XP_003550970.1|/7.0e-119/PREDICTED: cyclin-D1-1-like [Glycine max]//gi|593785547|ref|XP_007155814.1|/1.1e-79/hypothetical protein PHAVU_003G234000g [Phaseolus vulgaris]
gene19721	1208	24	85.34	1.65322	0.000322658	0.0137812	Up	-	GO:0005886//plasma membrane;GO:0016021//integral component of membrane	GO:0005516//calmodulin binding	GO:0006952//defense response;GO:0009607//response to biotic stimulus	gi|951030188|ref|XP_014514840.1|/3.5e-246/PREDICTED: MLO-like protein 6 isoform X1 [Vigna radiata var. radiata]
gene33842	1529	70.57	159.99	1.19408	0.000120891	0.00675621	Up	-	-	-	-	gi|543177489|gb|AGV54766.1|/3.7e-141/hypothetical protein [Phaseolus vulgaris]
gene6045	381	633.64	54.33	-2.28413	0.000164235	0.00847066	Down	ko04144//Endocytosis;ko04141//Protein processing in endoplasmic reticulum;ko03040//Spliceosome	-	-	-	gi|950960295|ref|XP_014497624.1|/1.2e-56/PREDICTED: probable mediator of RNA polymerase II transcription subunit 37c [Vigna radiata var. radiata]
gene21386	2709	530.64	1027.64	1.00155	5.39667e-06	0.000564898	Up	ko00190//Oxidative phosphorylation	GO:0005887//integral component of plasma membrane;GO:0043231//intracellular membrane-bounded organelle	GO:0005524//ATP binding;GO:0008553//hydrogen-exporting ATPase activity, phosphorylative mechanism;GO:0046872//metal ion binding	GO:0006754//ATP biosynthetic process;GO:0051453//regulation of intracellular pH;GO:1902600//hydrogen ion transmembrane transport	gi|920705415|gb|KOM48640.1|/0.0e+00/hypothetical protein LR48_Vigan07g234400 [Vigna angularis]
gene7313	666	32.54	94.88	1.49832	5.48252e-05	0.00366511	Up	-	GO:0016021//integral component of membrane;GO:0031201//SNARE complex	GO:0000149//SNARE binding;GO:0005484//SNAP receptor activity	GO:0006887//exocytosis;GO:0006906//vesicle fusion	gi|356527401|ref|XP_003532299.1|/4.8e-101/PREDICTED: vesicle-associated membrane protein 722 [Glycine max]
gene16057	3147	51.44	118.97	1.19916	0.000423599	0.0171416	Up	-	-	GO:0004672//protein kinase activity;GO:0005524//ATP binding	GO:0006468//protein phosphorylation	gi|734372721|gb|KHN19918.1|/0.0e+00/Serine/threonine-protein kinase Nek5 [Glycine soja]
gene9633	1215	28.27	173.07	1.95849	0.000868735	0.0287554	Up	-	-	GO:0003755//peptidyl-prolyl cis-trans isomerase activity	GO:0000413//protein peptidyl-prolyl isomerization;GO:0006457//protein folding	gi|359806424|ref|NP_001240987.1|/4.7e-124/uncharacterized protein LOC100785805 [Glycine max]
gene17398	2167	9.61	153.29	2.66462	1.85674e-05	0.00154912	Up	ko00040//Pentose and glucuronate interconversions	-	GO:0030570//pectate lyase activity;GO:0046872//metal ion binding	GO:0045490//pectin catabolic process	gi|356534838|ref|XP_003535958.1|/2.3e-217/PREDICTED: probable pectate lyase 8 [Glycine max]
gene16613	927	4542.41	1565.74	-1.39978	6.0141e-09	1.96094e-06	Down	ko01100//Metabolic pathways;ko01110//Biosynthesis of secondary metabolites;ko00900//Terpenoid backbone biosynthesis	-	GO:0046872//metal ion binding;GO:0051745//4-hydroxy-3-methylbut-2-en-1-yl diphosphate reductase activity	GO:0019288//isopentenyl diphosphate biosynthetic process, methylerythritol 4-phosphate pathway;GO:0050992//dimethylallyl diphosphate biosynthetic process;GO:0055114//oxidation-reduction process	gi|356538819|ref|XP_003537898.1|/4.0e-154/PREDICTED: 4-hydroxy-3-methylbut-2-enyl diphosphate reductase, chloroplastic [Glycine max]
gene10155	1347	4.45	33.64	1.99451	0.00138342	0.0404155	Up	ko01100//Metabolic pathways;ko01110//Biosynthesis of secondary metabolites;ko00940//Phenylpropanoid biosynthesis;ko00500//Starch and sucrose metabolism;ko03018//RNA degradation;ko00460//Cyanoamino acid metabolism;ko00330//Arginine and proline metabolism;ko03008//Ribosome biogenesis in eukaryotes	GO:0005618//cell wall	GO:0004252//serine-type endopeptidase activity	GO:0006508//proteolysis	gi|356520161|ref|XP_003528733.1|/1.6e-220/PREDICTED: subtilisin-like protease SBT1.6 [Glycine max]
gene13120	494	24.75	90.58	1.68507	0.000191818	0.00951277	Up	-	-	-	-	-
gene26509	894	414.05	10913	3.29758	7.38423e-08	1.66245e-05	Up	ko04016//MAPK signaling pathway - plant	-	GO:0003993//acid phosphatase activity	GO:0016311//dephosphorylation	gi|388504748|gb|AFK40440.1|/1.6e-119/unknown [Lotus japonicus]
gene17148	594	22.7	153.93	2.47037	6.69405e-08	1.51912e-05	Up	ko01100//Metabolic pathways;ko00040//Pentose and glucuronate interconversions	-	GO:0004857//enzyme inhibitor activity	GO:0043086//negative regulation of catalytic activity	gi|955352225|ref|XP_003541070.3|/6.0e-71/PREDICTED: 21 kDa protein-like [Glycine max]
gene13079	2163	17.72	72.45	1.78874	0.000293062	0.0130712	Up	-	GO:0005886//plasma membrane;GO:0016021//integral component of membrane	GO:0004672//protein kinase activity;GO:0005524//ATP binding	GO:0006468//protein phosphorylation	gi|571475751|ref|XP_006586762.1|/1.1e-255/PREDICTED: protein STRUBBELIG-RECEPTOR FAMILY 8-like [Glycine max]//gi|922388732|ref|XP_013462896.1|/1.3e-256/strubbelig-receptor family protein [Medicago truncatula]
gene19037	1740	1684.92	675.23	-1.14947	0.000809	0.0271585	Down	ko01100//Metabolic pathways;ko01110//Biosynthesis of secondary metabolites;ko00906//Carotenoid biosynthesis	GO:0009509//chromoplast;GO:0009941//chloroplast envelope	GO:0016719//carotene 7,8-desaturase activity;GO:0052886//9,9'-dicis-carotene:quinone oxidoreductase activity;GO:0052887//7,9,9'-tricis-neurosporene:quinone oxidoreductase activity	GO:0016117//carotenoid biosynthetic process;GO:0052889//9,9'-di-cis-zeta-carotene desaturation to 7,9,7',9'-tetra-cis-lycopene;GO:0055114//oxidation-reduction process	gi|951028343|ref|XP_014514397.1|/0.0e+00/PREDICTED: zeta-carotene desaturase, chloroplastic/chromoplastic [Vigna radiata var. radiata]
gene21659	1056	7.2	77.28	2.45747	4.23443e-05	0.00299675	Up	-	GO:0016021//integral component of membrane	-	-	gi|356552336|ref|XP_003544524.1|/7.9e-191/PREDICTED: pollen-specific protein SF21 [Glycine max]
gene20315	1464	430.79	167.24	-1.18424	0.000253894	0.0117109	Down	-	GO:0043231//intracellular membrane-bounded organelle	GO:0080043//quercetin 3-O-glucosyltransferase activity;GO:0080044//quercetin 7-O-glucosyltransferase activity	GO:0009813//flavonoid biosynthetic process;GO:0052696//flavonoid glucuronidation	gi|593632167|ref|XP_007143051.1|/2.5e-211/hypothetical protein PHAVU_007G039500g, partial [Phaseolus vulgaris]
gene1411	1830	269.97	91.06	-1.38985	5.02199e-06	0.000543735	Down	-	-	-	-	gi|571453554|ref|XP_003525037.2|/4.4e-157/PREDICTED: pentatricopeptide repeat-containing protein At1g74750-like isoform X1 [Glycine max]
gene11195	2024	10947	1258.03	-2.30471	2.20663e-05	0.00178335	Down	ko04626//Plant-pathogen interaction;ko04141//Protein processing in endoplasmic reticulum	-	GO:0005524//ATP binding;GO:0051082//unfolded protein binding	GO:0006457//protein folding;GO:0006950//response to stress	gi|358248990|ref|NP_001240230.1|/3.1e-304/uncharacterized protein LOC100819568 [Glycine max]
gene23348	1035	110.39	19.68	-2.17141	8.43447e-09	2.62924e-06	Down	-	-	-	-	gi|388501724|gb|AFK38928.1|/1.2e-58/unknown [Lotus japonicus]//gi|388501724|gb|AFK38928.1|/1.8e-58/unknown [Lotus japonicus]
gene36195	1371	11.53	65.54	2.15981	1.1221e-05	0.00104706	Up	-	GO:0016021//integral component of membrane;GO:0031225//anchored component of membrane	-	GO:0010215//cellulose microfibril organization;GO:0016049//cell growth	gi|356516873|ref|XP_003527117.1|/3.8e-246/PREDICTED: protein COBRA [Glycine max]
gene35712	1842	250.72	501.87	1.06028	2.72141e-05	0.00210924	Up	-	GO:0005886//plasma membrane	GO:0015171//amino acid transmembrane transporter activity	GO:0003333//amino acid transmembrane transport	gi|356515637|ref|XP_003526505.1|/3.4e-160/PREDICTED: amino acid permease 6-like [Glycine max]
gene22207	462	109.78	541.01	1.81414	0.00140467	0.0408364	Up	ko04141//Protein processing in endoplasmic reticulum	-	-	-	gi|593489895|ref|XP_007141815.1|/3.8e-65/hypothetical protein PHAVU_008G228000g [Phaseolus vulgaris]
gene35957	789	219.31	96.61	-1.05035	0.000121926	0.00676842	Down	-	GO:0016021//integral component of membrane	-	-	gi|951044417|ref|XP_014518626.1|/3.5e-143/PREDICTED: transmembrane 9 superfamily member 12-like [Vigna radiata var. radiata]
gene15877	2944	207.54	70.27	-1.32166	0.000804018	0.0271042	Down	-	GO:0005886//plasma membrane;GO:0016021//integral component of membrane	GO:0004674//protein serine/threonine kinase activity;GO:0005524//ATP binding;GO:0030246//carbohydrate binding	GO:0006468//protein phosphorylation;GO:0048544//recognition of pollen	gi|950946278|ref|XP_014494441.1|/2.0e-211/PREDICTED: G-type lectin S-receptor-like serine/threonine-protein kinase At2g19130 [Vigna radiata var. radiata]
gene7756	1479	103.24	13.68	-2.16368	0.000102149	0.00596451	Down	-	GO:0016021//integral component of membrane	GO:0005345//purine nucleobase transmembrane transporter activity	GO:1904823//purine nucleobase transmembrane transport	gi|950959705|ref|XP_014497506.1|/6.6e-228/PREDICTED: adenine/guanine permease AZG1-like [Vigna radiata var. radiata]
gene6044	615	577.79	50.71	-2.25163	0.00020709	0.00996015	Down	ko04144//Endocytosis;ko04141//Protein processing in endoplasmic reticulum;ko03040//Spliceosome	-	GO:0005524//ATP binding	-	gi|460411111|ref|XP_004250958.1|/3.3e-112/PREDICTED: heat shock cognate 70 kDa protein 2-like [Solanum lycopersicum]
gene21928	1651	102.09	28.75	-1.51794	0.000682593	0.0240835	Down	-	GO:0016021//integral component of membrane	GO:0004672//protein kinase activity;GO:0005524//ATP binding	GO:0006468//protein phosphorylation	gi|922398218|ref|XP_013466271.1|/3.1e-137/receptor-like kinase [Medicago truncatula]
gene29801	1821	214.27	60.73	-1.59811	2.26433e-06	0.000285476	Down	ko03018//RNA degradation	-	GO:0003676//nucleic acid binding;GO:0004386//helicase activity;GO:0005524//ATP binding	-	gi|922356182|ref|XP_003613437.2|/3.0e-254/DEAD-box ATP-dependent RNA helicase ISE2 [Medicago truncatula]
gene5647	1725	27.26	139.4	1.88814	0.00094956	0.0308547	Up	-	GO:0016021//integral component of membrane	-	GO:0055085//transmembrane transport	gi|734396073|gb|KHN29392.1|/4.7e-176/SPX domain-containing membrane protein [Glycine soja]
gene12510	2778	1.69	57.1	3.53799	2.07735e-09	7.36604e-07	Up	ko01100//Metabolic pathways;ko01110//Biosynthesis of secondary metabolites;ko01230//Biosynthesis of amino acids;ko00270//Cysteine and methionine metabolism;ko00260//Glycine, serine and threonine metabolism;ko00300//Lysine biosynthesis;ko00261//Monobactam biosynthesis	GO:0009507//chloroplast	GO:0004072//aspartate kinase activity;GO:0004412//homoserine dehydrogenase activity;GO:0016597//amino acid binding;GO:0050661//NADP binding	GO:0008652//cellular amino acid biosynthetic process;GO:0016310//phosphorylation;GO:0055114//oxidation-reduction process	gi|502135208|ref|XP_004502255.1|/0.0e+00/PREDICTED: bifunctional aspartokinase/homoserine dehydrogenase 2, chloroplastic-like isoform X1 [Cicer arietinum]
gene27330	2435	47.38	216.5	2.08257	1.51466e-08	4.29663e-06	Up	-	GO:0043231//intracellular membrane-bounded organelle	GO:0050505//hydroquinone glucosyltransferase activity;GO:0080043//quercetin 3-O-glucosyltransferase activity;GO:0080044//quercetin 7-O-glucosyltransferase activity	GO:0009813//flavonoid biosynthetic process;GO:0052696//flavonoid glucuronidation	gi|734433452|gb|KHN46707.1|/1.5e-141/Putative UDP-rhamnose:rhamnosyltransferase 1 [Glycine soja]
gene8210	1410	8.96	193.3	2.29334	0.000464495	0.0183259	Up	ko00230//Purine metabolism;ko00240//Pyrimidine metabolism	GO:0005886//plasma membrane	GO:0017110//nucleoside-diphosphatase activity;GO:0043273//CTPase activity	GO:0009877//nodulation	gi|356560997|ref|XP_003548772.1|/2.0e-205/PREDICTED: nucleoside-triphosphatase-like [Glycine max]
gene2229	3156	55.84	143.34	1.3138	0.000750122	0.0259211	Up	-	GO:0005737//cytoplasm;GO:0005886//plasma membrane	GO:0005096//GTPase activator activity;GO:0017137//Rab GTPase binding;GO:0019905//syntaxin binding	GO:0017157//regulation of exocytosis;GO:0043547//positive regulation of GTPase activity	gi|828326849|ref|XP_012573747.1|/0.0e+00/PREDICTED: uncharacterized protein LOC101491617 isoform X1 [Cicer arietinum]
gene32409	1970	196.63	37.43	-1.92394	3.84274e-05	0.0027879	Down	ko04016//MAPK signaling pathway - plant	GO:0016021//integral component of membrane	GO:0016301//kinase activity	GO:0016310//phosphorylation	gi|734390087|gb|KHN26502.1|/6.9e-27/Putative LRR receptor-like serine/threonine-protein kinase [Glycine soja]//gi|922352155|ref|XP_013451894.1|/2.9e-81/receptor-like protein [Medicago truncatula]
gene4554	657	2.03	19.91	2.06155	0.00114054	0.0352052	Up	ko04626//Plant-pathogen interaction;ko04016//MAPK signaling pathway - plant	-	GO:0003700//transcription factor activity, sequence-specific DNA binding;GO:0043565//sequence-specific DNA binding	GO:0006355//regulation of transcription, DNA-templated	gi|593793478|ref|XP_007159778.1|/1.7e-95/hypothetical protein PHAVU_002G266400g [Phaseolus vulgaris]
gene13354	2338	108.07	41.96	-1.18974	0.000352152	0.0148432	Down	ko00905//Brassinosteroid biosynthesis	GO:0034399//nuclear periphery	-	-	gi|502078894|ref|XP_004486089.1|/0.0e+00/PREDICTED: uncharacterized protein LOC101507112 isoform X1 [Cicer arietinum]
gene7304	2245	286.43	85.93	-1.59079	7.74181e-11	4.06689e-08	Down	-	-	GO:0016740//transferase activity	-	gi|356524515|ref|XP_003530874.1|/1.5e-193/PREDICTED: putative receptor protein kinase ZmPK1 [Glycine max]
gene20679	1185	195.33	61.16	-1.39924	0.0014854	0.0424334	Down	-	-	-	-	gi|502121402|ref|XP_004497304.1|/9.8e-166/PREDICTED: F-box protein At2g39490 [Cicer arietinum]
gene875	1446	56.11	136.6	1.26324	0.000370944	0.0154744	Up	ko04075//Plant hormone signal transduction;ko04141//Protein processing in endoplasmic reticulum;ko04145//Phagosome	GO:0005634//nucleus	GO:0003700//transcription factor activity, sequence-specific DNA binding;GO:0043565//sequence-specific DNA binding	GO:0006355//regulation of transcription, DNA-templated;GO:0008356//asymmetric cell division;GO:0009956//radial pattern formation;GO:0045930//negative regulation of mitotic cell cycle;GO:0048366//leaf development;GO:0055072//iron ion homeostasis	gi|356540628|ref|XP_003538789.1|/6.8e-185/PREDICTED: protein SHORT-ROOT-like [Glycine max]
gene34329	504	355.3	119.32	-1.3366	0.00116221	0.0356414	Down	-	GO:0005634//nucleus	GO:0003677//DNA binding;GO:0008270//zinc ion binding	GO:0045893//positive regulation of transcription, DNA-templated	gi|351726391|ref|NP_001236101.1|/1.9e-73/uncharacterized protein LOC100500559 [Glycine max]
gene35509	405	7.78	48.7	2.10286	0.000118393	0.00667578	Up	-	-	-	-	gi|734331465|gb|KHN07064.1|/9.6e-12/hypothetical protein glysoja_023247 [Glycine soja]
gene2884	1402	23.03	235.57	2.27012	0.000315893	0.0136184	Up	-	GO:0005576//extracellular region;GO:0005618//cell wall;GO:0016020//membrane	-	GO:0009664//plant-type cell wall organization	gi|734395100|gb|KHN28805.1|/4.5e-140/Expansin-A15 [Glycine soja]
gene26051	1361	311.79	102.64	-1.43506	1.45898e-05	0.00127462	Down	-	-	-	-	gi|571450462|ref|XP_006578435.1|/6.2e-196/PREDICTED: uncharacterized protein LOC100807902 [Glycine max]//gi|571450462|ref|XP_006578435.1|/8.9e-195/PREDICTED: uncharacterized protein LOC100807902 [Glycine max]
gene23852	1104	7.47	59.83	2.38836	1.82851e-05	0.00153459	Up	ko01110//Biosynthesis of secondary metabolites;ko00904//Diterpenoid biosynthesis	-	GO:0016707//gibberellin 3-beta-dioxygenase activity;GO:0046872//metal ion binding	GO:0009686//gibberellin biosynthetic process;GO:0055114//oxidation-reduction process	gi|75277642|sp|O24648.1|G3OX_PEA/2.2e-183/RecName: Full=Gibberellin 3-beta-dioxygenase 1; AltName: Full=GA 3-oxidase 1; AltName: Full=Gibberellin 3 beta-hydroxylase 1 [Pisum sativum]
gene7980	1383	546.83	147.14	-1.66631	1.21524e-06	0.000172364	Down	-	GO:0016021//integral component of membrane	-	-	gi|922387186|ref|XP_003597755.2|/2.6e-242/transmembrane amino acid transporter family protein [Medicago truncatula]
gene34841	969	1079.57	14229	3.03873	3.82165e-09	1.32206e-06	Up	ko01100//Metabolic pathways;ko04016//MAPK signaling pathway - plant;ko00520//Amino sugar and nucleotide sugar metabolism	-	GO:0004568//chitinase activity;GO:0008061//chitin binding	GO:0000272//polysaccharide catabolic process;GO:0006032//chitin catabolic process;GO:0006952//defense response;GO:0016998//cell wall macromolecule catabolic process	gi|1800141|gb|AAB41324.1|/1.3e-163/class I chitinase [Medicago sativa]
gene32535	801	9.46	78.23	2.17029	0.000406169	0.0165306	Up	ko01110//Biosynthesis of secondary metabolites;ko01212//Fatty acid metabolism;ko00062//Fatty acid elongation;ko01040//Biosynthesis of unsaturated fatty acids	GO:0005737//cytoplasm;GO:0016021//integral component of membrane	GO:0016627//oxidoreductase activity, acting on the CH-CH group of donors	GO:0006629//lipid metabolic process;GO:0055114//oxidation-reduction process	gi|922352101|ref|XP_013451867.1|/2.0e-117/3-oxo-5-alpha-steroid 4-dehydrogenase family protein [Medicago truncatula]
gene6135	1257	99.61	260.04	1.32629	0.000751639	0.0259211	Up	ko01100//Metabolic pathways;ko01110//Biosynthesis of secondary metabolites;ko00520//Amino sugar and nucleotide sugar metabolism;ko00051//Fructose and mannose metabolism	-	GO:0004476//mannose-6-phosphate isomerase activity;GO:0008270//zinc ion binding	GO:0005975//carbohydrate metabolic process;GO:0009298//GDP-mannose biosynthetic process	gi|356569059|ref|XP_003552724.1|/6.5e-208/PREDICTED: mannose-6-phosphate isomerase 1 [Glycine max]
gene21177	1116	12.68	262.18	3.47656	1.73106e-10	7.79444e-08	Up	ko01100//Metabolic pathways;ko01110//Biosynthesis of secondary metabolites;ko01230//Biosynthesis of amino acids;ko00220//Arginine biosynthesis	-	GO:0004585//ornithine carbamoyltransferase activity;GO:0016597//amino acid binding	GO:0006591//ornithine metabolic process	gi|922397884|ref|XP_013466132.1|/5.8e-168/ornithine carbamoyltransferase [Medicago truncatula]
gene9330	1383	16.95	107.2	2.1084	0.000101692	0.00596451	Up	-	GO:0009505//plant-type cell wall;GO:0016020//membrane	GO:0004190//aspartic-type endopeptidase activity	GO:0006508//proteolysis;GO:0030163//protein catabolic process	gi|593799841|ref|XP_007162958.1|/2.5e-205/hypothetical protein PHAVU_001G194500g [Phaseolus vulgaris]
gene24122	2226	40.08	138.36	1.65786	4.59139e-05	0.00318445	Up	-	-	-	-	gi|84453188|dbj|BAE71191.1|/5.5e-192/hypothetical protein [Trifolium pratense]
gene25787	882	80.33	8.28	-2.66397	9.69615e-09	2.92607e-06	Down	-	-	-	-	gi|922374552|ref|XP_003598265.2|/2.1e-124/vacuolar protein sorting-associated protein VPS9 [Medicago truncatula]//gi|922374552|ref|XP_003598265.2|/8.9e-101/vacuolar protein sorting-associated protein VPS9 [Medicago truncatula]
gene4209	1128	8.96	1598.9	2.15349	0.000740133	0.0256495	Up	ko04145//Phagosome	-	GO:0008234//cysteine-type peptidase activity	GO:0006508//proteolysis	gi|593792838|ref|XP_007159458.1|/2.8e-154/hypothetical protein PHAVU_002G239300g [Phaseolus vulgaris]
gene30538	2061	131.21	698.92	2.21485	9.40808e-08	2.05292e-05	Up	-	GO:0016021//integral component of membrane	-	-	gi|502161105|ref|XP_004512028.1|/4.2e-188/PREDICTED: uncharacterized protein LOC101496928 isoform X1 [Cicer arietinum]
gene21072	2463	3159.13	1047.12	-1.39678	5.4703e-05	0.00366511	Down	ko04626//Plant-pathogen interaction;ko04141//Protein processing in endoplasmic reticulum	-	GO:0005524//ATP binding;GO:0051082//unfolded protein binding	GO:0006457//protein folding;GO:0006950//response to stress	gi|357438459|ref|XP_003589505.1|/0.0e+00/heat shock protein 81-2 [Medicago truncatula]
gene12650	957	27.21	206.48	2.48607	3.59326e-07	6.1036e-05	Up	ko01100//Metabolic pathways;ko04016//MAPK signaling pathway - plant;ko00520//Amino sugar and nucleotide sugar metabolism	-	GO:0004568//chitinase activity	GO:0005975//carbohydrate metabolic process;GO:0006032//chitin catabolic process;GO:0016998//cell wall macromolecule catabolic process	gi|357449033|ref|XP_003594792.1|/4.3e-180/Chitinase [Medicago truncatula]
gene35362	1166	40.66	144.38	1.70547	5.0606e-05	0.00344254	Up	-	GO:0016021//integral component of membrane;GO:0016021//integral component of membrane	-	-	gi|359807335|ref|NP_001240866.1|/1.8e-179/uncharacterized protein LOC100804729 [Glycine max]//gi|571449224|ref|XP_006578077.1|/9.6e-153/PREDICTED: pollen-specific protein SF21-like isoform X3 [Glycine max]
gene30384	951	15.84	188.07	2.61245	8.23219e-06	0.00080525	Up	ko01100//Metabolic pathways;ko01110//Biosynthesis of secondary metabolites;ko00940//Phenylpropanoid biosynthesis	GO:0005576//extracellular region;GO:0009505//plant-type cell wall	GO:0004601//peroxidase activity;GO:0020037//heme binding;GO:0046872//metal ion binding	GO:0006979//response to oxidative stress;GO:0009664//plant-type cell wall organization;GO:0042744//hydrogen peroxide catabolic process;GO:0055114//oxidation-reduction process;GO:0098869//cellular oxidant detoxification	gi|502161465|ref|XP_004512174.1|/1.2e-158/PREDICTED: peroxidase 64-like [Cicer arietinum]
gene13400	309	10.42	103.99	2.40019	5.46989e-05	0.00366511	Up	-	GO:0005623//cell	GO:0009055//electron carrier activity;GO:0015035//protein disulfide oxidoreductase activity	GO:0045454//cell redox homeostasis;GO:0055114//oxidation-reduction process	gi|356555547|ref|XP_003546092.1|/1.7e-45/PREDICTED: monothiol glutaredoxin-S2-like [Glycine max]
gene12258	795	4.1	41.1	2.38784	7.42576e-05	0.00470022	Up	ko01110//Biosynthesis of secondary metabolites;ko00941//Flavonoid biosynthesis	-	GO:0046983//protein dimerization activity	-	gi|593801048|ref|XP_007163561.1|/6.7e-126/hypothetical protein PHAVU_001G244500g [Phaseolus vulgaris]
gene24368	1781	125.18	494.61	1.92657	1.03893e-07	2.19011e-05	Up	-	GO:0005634//nucleus;GO:0005634//nucleus	GO:0003677//DNA binding;GO:0003677//DNA binding;GO:0003700//transcription factor activity, sequence-specific DNA binding;GO:0003700//transcription factor activity, sequence-specific DNA binding	GO:0006355//regulation of transcription, DNA-templated;GO:0006355//regulation of transcription, DNA-templated;GO:0007275//multicellular organism development;GO:0007275//multicellular organism development	gi|571502704|ref|XP_006595001.1|/7.0e-216/PREDICTED: ethylene-responsive transcription factor RAP2-7-like isoform X2 [Glycine max]//gi|734397476|gb|KHN30231.1|/1.1e-224/Ethylene-responsive transcription factor RAP2-7 [Glycine soja]
gene1318	951	940.02	353.72	-1.21378	0.000375023	0.0155986	Down	-	-	-	-	gi|502152325|ref|XP_004508873.1|/4.8e-116/PREDICTED: uncharacterized protein LOC101497126 [Cicer arietinum]
gene6661	1422	289.58	43.22	-2.2011	8.17312e-06	0.000802239	Down	-	-	-	-	gi|950959298|ref|XP_014497423.1|/3.7e-85/PREDICTED: probable mitochondrial chaperone BCS1-B [Vigna radiata var. radiata]
gene13460	1259	46.46	151.26	1.62272	7.48042e-06	0.000749813	Up	ko03440//Homologous recombination	-	GO:0008270//zinc ion binding	GO:0006281//DNA repair	gi|947072210|gb|KRH21101.1|/0.0e+00/hypothetical protein GLYMA_13G220400 [Glycine max]
gene27099	2364	16.34	72.1	1.74865	0.00180945	0.0484608	Up	ko01100//Metabolic pathways;ko01110//Biosynthesis of secondary metabolites;ko00940//Phenylpropanoid biosynthesis;ko00500//Starch and sucrose metabolism;ko04146//Peroxisome;ko00460//Cyanoamino acid metabolism;ko00330//Arginine and proline metabolism	GO:0005618//cell wall	GO:0004252//serine-type endopeptidase activity	GO:0006508//proteolysis	gi|356520161|ref|XP_003528733.1|/0.0e+00/PREDICTED: subtilisin-like protease SBT1.6 [Glycine max]
gene18849	1185	16.27	56.91	1.64042	0.000334948	0.0141951	Up	ko01100//Metabolic pathways;ko01110//Biosynthesis of secondary metabolites;ko00904//Diterpenoid biosynthesis	-	-	-	gi|356535331|ref|XP_003536200.1|/2.5e-177/PREDICTED: uncharacterized protein LOC100780943 [Glycine max]
gene17829	975	1.04	36.71	2.12335	0.00113886	0.0351918	Up	-	GO:0016020//membrane	GO:0016740//transferase activity	-	gi|356498572|ref|XP_003518124.1|/3.0e-120/PREDICTED: uncharacterized protein LOC100781101 [Glycine max]
gene18249	472	42.92	452.51	2.61229	2.96686e-06	0.000347772	Up	ko01100//Metabolic pathways;ko00010//Glycolysis / Gluconeogenesis;ko00562//Inositol phosphate metabolism	-	GO:0016791//phosphatase activity	-	gi|947048161|gb|KRG97689.1|/8.1e-183/hypothetical protein GLYMA_18G024700 [Glycine max]
gene23353	1593	9.86	97.26	2.85711	4.10097e-09	1.38866e-06	Up	-	GO:0000139//Golgi membrane;GO:0016021//integral component of membrane	GO:0047262//polygalacturonate 4-alpha-galacturonosyltransferase activity	GO:0045489//pectin biosynthetic process;GO:0071555//cell wall organization	gi|356553593|ref|XP_003545139.1|/2.7e-251/PREDICTED: probable galacturonosyltransferase 15 [Glycine max]
gene7814	1746	19.29	93.33	1.91088	0.000149292	0.00791585	Up	ko01100//Metabolic pathways;ko00230//Purine metabolism;ko00240//Pyrimidine metabolism;ko03020//RNA polymerase	-	-	-	gi|920681341|gb|KOM28144.1|/4.0e-147/hypothetical protein LR48_Vigan503s001900 [Vigna angularis]
gene17227	759	1.35	52.96	2.54195	0.000103936	0.00601703	Up	-	GO:0005829//cytosol	GO:0030755//quercetin 3-O-methyltransferase activity;GO:0046983//protein dimerization activity;GO:0047763//caffeate O-methyltransferase activity	GO:0019438//aromatic compound biosynthetic process;GO:0032259//methylation	gi|356541524|ref|XP_003539225.1|/2.6e-79/PREDICTED: isoliquiritigenin 2'-O-methyltransferase-like [Glycine max]
novel_gene_3912_5d1f3751	4846	117.98	28.16	-1.64642	0.000370456	0.0154744	Down	ko03040//Spliceosome	-	GO:0016787//hydrolase activity;GO:0032550;GO:0032559//adenyl ribonucleotide binding;GO:0043168//anion binding	-	gi|922377269|ref|XP_013458961.1|/2.0e-239/LRR and NB-ARC domain disease resistance protein [Medicago truncatula]
gene2172	774	0	31.06	2.02759	0.00142559	0.0410974	Up	ko01100//Metabolic pathways;ko01110//Biosynthesis of secondary metabolites;ko00940//Phenylpropanoid biosynthesis	GO:0005576//extracellular region;GO:0009505//plant-type cell wall	GO:0004601//peroxidase activity;GO:0020037//heme binding;GO:0046872//metal ion binding	GO:0006979//response to oxidative stress;GO:0009664//plant-type cell wall organization;GO:0042744//hydrogen peroxide catabolic process;GO:0055114//oxidation-reduction process;GO:0098869//cellular oxidant detoxification	gi|502153598|ref|XP_004509399.1|/6.1e-140/PREDICTED: peroxidase 64 [Cicer arietinum]
gene18599	738	318.4	864.39	1.40561	0.000157724	0.0082549	Up	ko04075//Plant hormone signal transduction	-	-	GO:0006351//transcription, DNA-templated;GO:0050794//regulation of cellular process	gi|359807079|ref|NP_001241599.1|/9.7e-95/uncharacterized protein LOC100803065 [Glycine max]
gene25491_gene25492_gene25493	1072	18.25	93.93	2.13957	6.89521e-07	0.000106883	Up	ko00511//Other glycan degradation	-	-	-	gi|356557046|ref|XP_003546829.1|/7.4e-153/PREDICTED: uncharacterized protein LOC100806731 [Glycine max]
gene35679_gene35680	1301	453.91	18496.5	2.21308	0.000668999	0.0237934	Up	-	-	GO:0003824//catalytic activity	GO:0009116//nucleoside metabolic process	gi|947104336|gb|KRH52719.1|/5.8e-160/hypothetical protein GLYMA_06G084200 [Glycine max]
gene24211	2185	164.55	765.42	1.86454	0.000446553	0.0178665	Up	ko04146//Peroxisome;ko00073//Cutin, suberine and wax biosynthesis	GO:0043231//intracellular membrane-bounded organelle	GO:0080019//fatty-acyl-CoA reductase (alcohol-forming) activity	GO:0010345//suberin biosynthetic process;GO:0035336//long-chain fatty-acyl-CoA metabolic process;GO:0055114//oxidation-reduction process	gi|950962307|ref|XP_014498066.1|/1.1e-225/PREDICTED: fatty acyl-CoA reductase 3-like [Vigna radiata var. radiata]
gene8358	1029	1.7	21.46	2.2169	0.000538075	0.0202973	Up	-	-	-	-	gi|502107493|ref|XP_004493281.1|/1.4e-131/PREDICTED: uncharacterized protein LOC101488507 [Cicer arietinum]
gene31392	1015	44.23	339.22	2.63408	7.70354e-10	2.95306e-07	Up	-	-	-	-	-
gene33531	1615	19.07	62.7	1.55125	0.000816506	0.0273457	Up	-	-	GO:0005524//ATP binding	-	gi|502090294|ref|XP_004489182.1|/1.4e-217/PREDICTED: actin-97-like [Cicer arietinum]
gene29664	1717	207.5	21.49	-2.17012	0.000319203	0.0137194	Down	-	GO:0016020//membrane	GO:0015238//drug transmembrane transporter activity	GO:0006855//drug transmembrane transport	gi|357485681|ref|XP_003613128.1|/1.9e-187/MATE efflux family protein [Medicago truncatula]
gene27676	845	16238.4	97627.1	2.44092	2.11218e-10	8.94272e-08	Up	-	GO:0016021//integral component of membrane	GO:0008289//lipid binding	GO:0006869//lipid transport	gi|922366046|ref|XP_013455191.1|/8.5e-41/Lipid transfer protein, partial [Medicago truncatula]
gene8565	2664	7.82	38.53	1.85366	0.000881099	0.0290968	Up	-	GO:0016021//integral component of membrane	GO:0004672//protein kinase activity;GO:0005524//ATP binding	GO:0006468//protein phosphorylation	gi|950952640|ref|XP_014495982.1|/4.5e-227/PREDICTED: leucine-rich repeat receptor-like tyrosine-protein kinase PXC3 [Vigna radiata var. radiata]
gene2004	1667	65.71	357.99	2.10119	1.74492e-05	0.00147756	Up	-	GO:0016021//integral component of membrane	-	-	gi|356509743|ref|XP_003523605.1|/9.2e-227/PREDICTED: uncharacterized protein LOC100816633 [Glycine max]
gene6360	1236	10.57	84.03	2.46579	2.30278e-06	0.00028904	Up	-	GO:0031225//anchored component of membrane	-	GO:0010215//cellulose microfibril organization;GO:0016049//cell growth	gi|734397844|gb|KHN30324.1|/1.9e-236/COBRA-like protein 4 [Glycine soja]
gene23907	2352	273.45	68.1	-1.68487	8.15773e-05	0.00501975	Down	-	GO:0005634//nucleus	GO:0008289//lipid binding;GO:0043565//sequence-specific DNA binding	GO:0006355//regulation of transcription, DNA-templated	gi|593700393|ref|XP_007150635.1|/0.0e+00/hypothetical protein PHAVU_005G168900g [Phaseolus vulgaris]
gene5636	2120	212.25	88.96	-1.07662	0.00149902	0.0427017	Down	-	-	-	-	gi|593333037|ref|XP_007139944.1|/9.3e-214/hypothetical protein PHAVU_008G071700g [Phaseolus vulgaris]
gene32401	1597	60.83	12.86	-1.71851	0.00101903	0.0323706	Down	-	GO:0016021//integral component of membrane	-	-	gi|593702978|ref|XP_007151892.1|/4.4e-17/hypothetical protein PHAVU_004G084600g [Phaseolus vulgaris]
gene13729	531	3.02	65.64	2.74442	1.65449e-05	0.0014094	Up	-	GO:0090575//RNA polymerase II transcription factor complex	GO:0000977//RNA polymerase II regulatory region sequence-specific DNA binding;GO:0003700//transcription factor activity, sequence-specific DNA binding;GO:0046983//protein dimerization activity	GO:0006357//regulation of transcription from RNA polymerase II promoter	gi|356557693|ref|XP_003547148.1|/5.9e-70/PREDICTED: uncharacterized protein LOC100814407 [Glycine max]
gene16387	1071	42.88	144.01	1.56852	0.00163262	0.0448765	Up	ko01100//Metabolic pathways;ko00630//Glyoxylate and dicarboxylate metabolism	-	GO:0045735//nutrient reservoir activity	-	gi|356539076|ref|XP_003538026.1|/2.5e-192/PREDICTED: legumin type B-like [Glycine max]
gene17614	1481	53.48	261.32	2.09198	2.99445e-06	0.000349562	Up	-	GO:0005634//nucleus;GO:0016020//membrane	GO:0003677//DNA binding;GO:0003700//transcription factor activity, sequence-specific DNA binding	GO:0006355//regulation of transcription, DNA-templated;GO:0007275//multicellular organism development	gi|356502406|ref|XP_003520010.1|/1.8e-128/PREDICTED: AP2-like ethylene-responsive transcription factor TOE3 [Glycine max]//gi|356502406|ref|XP_003520010.1|/2.0e-128/PREDICTED: AP2-like ethylene-responsive transcription factor TOE3 [Glycine max]
gene12017	357	63.56	16.72	-1.56456	0.000685713	0.0241335	Down	-	GO:0043231//intracellular membrane-bounded organelle	GO:0080043//quercetin 3-O-glucosyltransferase activity;GO:0080044//quercetin 7-O-glucosyltransferase activity	GO:0009813//flavonoid biosynthetic process;GO:0052696//flavonoid glucuronidation	gi|356500366|ref|XP_003519003.1|/1.6e-50/PREDICTED: 7-deoxyloganetin glucosyltransferase-like [Glycine max]
gene13148	1147	83.74	410.78	1.99817	6.64197e-05	0.00428211	Up	-	GO:0005737//cytoplasm	GO:0046914//transition metal ion binding	GO:0030001//metal ion transport;GO:0046916//cellular transition metal ion homeostasis	gi|502079710|ref|XP_004486344.1|/7.8e-49/PREDICTED: pollen-specific leucine-rich repeat extensin-like protein 2 [Cicer arietinum]
gene9173	1048	4.75	61.05	2.84474	4.66505e-07	7.64933e-05	Up	-	GO:0005622//intracellular	GO:0005525//GTP binding	GO:0007264//small GTPase mediated signal transduction	gi|356505277|ref|XP_003521418.1|/3.5e-101/PREDICTED: ras-related protein RABC2a-like [Glycine max]
gene26854	2637	353.27	8025.43	3.37346	1.15328e-08	3.37269e-06	Up	ko00591//Linoleic acid metabolism	-	GO:0016702//oxidoreductase activity, acting on single donors with incorporation of molecular oxygen, incorporation of two atoms of oxygen;GO:0046872//metal ion binding	GO:0031408//oxylipin biosynthetic process;GO:0055114//oxidation-reduction process	gi|2459611|gb|AAB71759.1|/0.0e+00/lipoxygenase [Pisum sativum]
gene16796	2373	120.28	349.8	1.50694	0.000118599	0.00667578	Up	ko01100//Metabolic pathways;ko01110//Biosynthesis of secondary metabolites;ko00940//Phenylpropanoid biosynthesis;ko00500//Starch and sucrose metabolism;ko03018//RNA degradation;ko00460//Cyanoamino acid metabolism;ko00330//Arginine and proline metabolism;ko03008//Ribosome biogenesis in eukaryotes	GO:0005618//cell wall;GO:0016020//membrane	GO:0004252//serine-type endopeptidase activity	GO:0006508//proteolysis	gi|356544850|ref|XP_003540860.1|/0.0e+00/PREDICTED: subtilisin-like protease SBT1.6 [Glycine max]
gene1588	3654	932.6	364.09	-1.21185	0.00015136	0.00799561	Down	-	GO:0000139//Golgi membrane;GO:0005802//trans-Golgi network;GO:0005886//plasma membrane;GO:0016021//integral component of membrane	GO:0000287//magnesium ion binding;GO:0004012//phospholipid-translocating ATPase activity;GO:0005524//ATP binding	GO:0045332//phospholipid translocation;GO:0048194//Golgi vesicle budding	gi|356563129|ref|XP_003549818.1|/0.0e+00/PREDICTED: putative phospholipid-transporting ATPase 9 [Glycine max]
gene12075	2677	192.61	70.78	-1.27982	2.63819e-05	0.00205597	Down	-	GO:0005886//plasma membrane;GO:0009506//plasmodesma	-	-	gi|502134031|ref|XP_004501975.1|/8.9e-108/PREDICTED: uncharacterized protein LOC101512544 [Cicer arietinum]
gene3335	465	2532.53	396.37	-1.90263	0.000661314	0.0236564	Down	ko04141//Protein processing in endoplasmic reticulum	GO:0005737//cytoplasm	-	-	gi|351725131|ref|NP_001235546.1|/1.3e-73/uncharacterized protein LOC100527912 [Glycine max]
gene24	3046	59.14	238.03	1.71227	0.000967856	0.0312701	Up	ko01100//Metabolic pathways;ko01110//Biosynthesis of secondary metabolites;ko00940//Phenylpropanoid biosynthesis;ko00500//Starch and sucrose metabolism;ko00460//Cyanoamino acid metabolism;ko00330//Arginine and proline metabolism	GO:0005618//cell wall;GO:0016020//membrane	GO:0004252//serine-type endopeptidase activity	GO:0006508//proteolysis	gi|951009166|ref|XP_014509211.1|/0.0e+00/PREDICTED: subtilisin-like protease SBT2.5 [Vigna radiata var. radiata]
gene10133	2859	381.61	52.26	-2.48527	1.5754e-10	7.20795e-08	Down	ko00190//Oxidative phosphorylation	GO:0016021//integral component of membrane	GO:0005524//ATP binding;GO:0008553//hydrogen-exporting ATPase activity, phosphorylative mechanism;GO:0046872//metal ion binding	GO:0006754//ATP biosynthetic process;GO:1902600//hydrogen ion transmembrane transport	gi|502114188|ref|XP_004494890.1|/0.0e+00/PREDICTED: ATPase 10, plasma membrane-type [Cicer arietinum]
gene7481	360	0.33	110.78	5.06269	3.41744e-18	6.46284e-15	Up	-	-	-	-	gi|951074674|ref|XP_014492609.1|/5.8e-53/PREDICTED: putative lipid-transfer protein DIR1 [Vigna radiata var. radiata]
gene22001	392	8.43	229.13	2.02393	0.0018606	0.0494191	Up	-	-	-	-	-
gene4907	1770	33.74	464.66	2.46818	0.000102773	0.00598638	Up	ko01100//Metabolic pathways;ko00500//Starch and sucrose metabolism	-	GO:0008810//cellulase activity;GO:0030246//carbohydrate binding	GO:0030245//cellulose catabolic process	gi|356513287|ref|XP_003525345.1|/0.0e+00/PREDICTED: endoglucanase 6 [Glycine max]
gene29073	1062	15.36	288	2.3355	0.000348235	0.0147219	Up	ko01100//Metabolic pathways;ko01110//Biosynthesis of secondary metabolites;ko00941//Flavonoid biosynthesis;ko00904//Diterpenoid biosynthesis	-	GO:0005506//iron ion binding;GO:0051213//dioxygenase activity	GO:0055114//oxidation-reduction process	gi|922399107|ref|XP_013466706.1|/3.1e-155/gibberellin 2-beta-dioxygenase [Medicago truncatula]
gene27733	1872	56.52	129.7	1.1819	0.000509132	0.0194382	Up	-	GO:0016021//integral component of membrane	GO:0008168//methyltransferase activity	GO:0032259//methylation	gi|502147548|ref|XP_004506826.1|/1.9e-241/PREDICTED: uncharacterized protein LOC101508795 [Cicer arietinum]
gene17018	771	141.31	22.4	-2.11128	2.97228e-05	0.00226045	Down	-	-	-	-	gi|950938274|ref|XP_014522664.1|/3.2e-48/PREDICTED: pentatricopeptide repeat-containing protein At1g30610, chloroplastic [Vigna radiata var. radiata]
gene17785	1512	2312.05	697.31	-1.59525	2.91518e-10	1.18136e-07	Down	-	-	GO:0008236//serine-type peptidase activity	GO:0006508//proteolysis	gi|920690924|gb|KOM34149.1|/3.2e-238/hypothetical protein LR48_Vigan02g029900 [Vigna angularis]
gene14738	315	4.45	30.68	1.92994	0.00174224	0.0471136	Up	-	GO:0016020//membrane	GO:0008289//lipid binding	GO:0006869//lipid transport	gi|922334592|ref|XP_013445286.1|/3.0e-29/Lipid transfer protein [Medicago truncatula]
gene24925	852	3.71	35.8	2.10052	0.00086054	0.028572	Up	-	-	-	-	gi|571501025|ref|XP_003543221.2|/8.2e-114/PREDICTED: protein IQ-DOMAIN 1-like isoform X2 [Glycine max]
gene22072	2106	72.47	166.57	1.18718	0.00103504	0.0326597	Up	-	GO:0005829//cytosol	-	GO:0009903//chloroplast avoidance movement;GO:0009904//chloroplast accumulation movement	gi|356553741|ref|XP_003545211.1|/7.8e-193/PREDICTED: WEB family protein At2g40480-like [Glycine max]
gene29719	1969	29.8	194.68	2.23081	1.30712e-05	0.00116969	Up	ko04144//Endocytosis	-	-	-	gi|502169784|ref|XP_004514684.1|/3.4e-151/PREDICTED: polygalacturonase-1 non-catalytic subunit beta-like [Cicer arietinum]
gene26501	1068	3.76	172.29	4.07617	8.46948e-13	6.86439e-10	Up	ko01100//Metabolic pathways;ko01110//Biosynthesis of secondary metabolites;ko00561//Glycerolipid metabolism;ko00860//Porphyrin and chlorophyll metabolism	-	GO:0016788//hydrolase activity, acting on ester bonds	-	gi|502156134|ref|XP_004510325.1|/2.0e-178/PREDICTED: GDSL esterase/lipase APG [Cicer arietinum]
gene31751	1220	24.63	299.05	3.05618	1.43311e-09	5.14596e-07	Up	ko01100//Metabolic pathways;ko01110//Biosynthesis of secondary metabolites;ko00860//Porphyrin and chlorophyll metabolism	-	-	-	gi|734428069|gb|KHN44574.1|/2.3e-56/Chlorophyllase-1 [Glycine soja]
gene29624	1408	79.3	166.25	1.07305	0.000511759	0.0194708	Up	-	GO:0005634//nucleus	GO:0003677//DNA binding;GO:0003700//transcription factor activity, sequence-specific DNA binding;GO:0046983//protein dimerization activity	GO:0006355//regulation of transcription, DNA-templated	gi|359806214|ref|NP_001240951.1|/7.8e-107/MADS-box protein SVP-like [Glycine max]
gene32434	837	5.17	355.84	3.21815	7.99956e-07	0.000120704	Up	ko01100//Metabolic pathways;ko00520//Amino sugar and nucleotide sugar metabolism	-	-	-	gi|950929034|ref|XP_014500436.1|/6.6e-53/PREDICTED: acidic endochitinase-like [Vigna radiata var. radiata]
novel_gene_3379_5d1f3751	352	6.75	80.11	2.25985	0.000351315	0.01483	Up	-	GO:0005576//extracellular region	-	GO:0031640//killing of cells of other organism;GO:0050832//defense response to fungus	gi|356549735|ref|XP_003543246.1|/7.7e-35/PREDICTED: defensin-like protein [Glycine max]
gene11513	2712	388.47	173.01	-1.00451	0.00136376	0.0401304	Down	ko01100//Metabolic pathways;ko00230//Purine metabolism;ko00240//Pyrimidine metabolism;ko03440//Homologous recombination;ko03420//Nucleotide excision repair;ko03030//DNA replication;ko03410//Base excision repair	-	GO:0003677//DNA binding;GO:0003887//DNA-directed DNA polymerase activity;GO:0008408//3'-5' exonuclease activity	GO:0006261//DNA-dependent DNA replication;GO:0071897//DNA biosynthetic process;GO:0090305//nucleic acid phosphodiester bond hydrolysis	gi|502128969|ref|XP_004500139.1|/0.0e+00/PREDICTED: DNA polymerase I B, chloroplastic/mitochondrial-like isoform X1 [Cicer arietinum]
gene10498	978	10026.3	3347.7	-1.36898	2.50805e-05	0.00198731	Down	-	GO:0005615//extracellular space;GO:0005764//lysosome	GO:0004197//cysteine-type endopeptidase activity	GO:0006955//immune response;GO:0051603//proteolysis involved in cellular protein catabolic process	gi|356530431|ref|XP_003533785.1|/4.2e-162/PREDICTED: thiol protease aleurain-like [Glycine max]
split_gene_gene35294-g4996	438	335.72	115.94	-1.293	0.000912013	0.0298742	Down	ko00520//Amino sugar and nucleotide sugar metabolism;ko00910//Nitrogen metabolism	GO:0016021//integral component of membrane	GO:0004128//cytochrome-b5 reductase activity, acting on NAD(P)H;GO:0020037//heme binding;GO:0046872//metal ion binding	GO:0055114//oxidation-reduction process	gi|734322399|gb|KHN04454.1|/5.1e-59/Cytochrome b5 [Glycine soja]
gene7587	768	144.01	743.9	1.82418	0.00140503	0.0408364	Up	ko01110//Biosynthesis of secondary metabolites;ko00905//Brassinosteroid biosynthesis	-	-	-	gi|13161403|dbj|BAB33036.1|/5.1e-131/CPRD49 [Vigna unguiculata]
gene11788	2616	133.62	2896.28	3.88153	7.54728e-18	1.33809e-14	Up	ko01100//Metabolic pathways;ko01110//Biosynthesis of secondary metabolites;ko00940//Phenylpropanoid biosynthesis;ko00500//Starch and sucrose metabolism;ko00460//Cyanoamino acid metabolism;ko00330//Arginine and proline metabolism	GO:0005618//cell wall	GO:0004252//serine-type endopeptidase activity	GO:0006508//proteolysis	gi|947082265|gb|KRH31054.1|/1.6e-296/hypothetical protein GLYMA_11G224600 [Glycine max]
gene20838	952	59.44	1190.96	2.8398	6.14489e-06	0.000636175	Up	-	-	-	-	gi|4115547|dbj|BAA36415.1|/5.8e-71/lectin [Robinia pseudoacacia]
gene9439	918	2.34	104.72	3.05935	2.25505e-06	0.000285476	Up	-	GO:0005623//cell	GO:0009055//electron carrier activity;GO:0015035//protein disulfide oxidoreductase activity	GO:0045454//cell redox homeostasis;GO:0055114//oxidation-reduction process	gi|976918809|gb|KVI03969.1|/8.4e-48/Glutaredoxin, partial [Cynara cardunculus var. scolymus]
gene22728	1395	26.73	215.76	2.00405	0.0014237	0.0410974	Up	-	GO:0016021//integral component of membrane	GO:0004190//aspartic-type endopeptidase activity	GO:0006508//proteolysis;GO:0030163//protein catabolic process	gi|593488773|ref|XP_007141254.1|/3.2e-192/hypothetical protein PHAVU_008G180500g [Phaseolus vulgaris]
gene18832	1359	59.44	327.93	1.98277	0.00019543	0.00962457	Up	ko04130//SNARE interactions in vesicular transport	-	GO:0004190//aspartic-type endopeptidase activity	GO:0006508//proteolysis	gi|951019578|ref|XP_014512167.1|/3.1e-200/PREDICTED: basic 7S globulin-like [Vigna radiata var. radiata]
gene2603	704	140.69	3435.67	4.34866	2.69121e-39	7.63415e-35	Up	-	-	-	-	-
gene25522	1637	53.39	352.56	2.22951	4.03594e-05	0.00291317	Up	ko01100//Metabolic pathways;ko01110//Biosynthesis of secondary metabolites;ko00020//Citrate cycle (TCA cycle)	-	GO:0003878//ATP citrate synthase activity;GO:0005524//ATP binding	-	gi|356557084|ref|XP_003546848.1|/1.8e-223/PREDICTED: ATP-citrate synthase alpha chain protein 1-like [Glycine max]
gene6289	3132	197.31	68.26	-1.38105	5.51141e-07	8.88307e-05	Down	-	GO:0016020//membrane	GO:0000166//nucleotide binding;GO:0004672//protein kinase activity	GO:0016310//phosphorylation	gi|353677868|dbj|BAL04590.1|/7.4e-261/leucine-rich repeat receptor-like kinase [Lotus japonicus]
gene34838	1326	54.94	9.19	-1.91299	0.000302347	0.0132378	Down	-	GO:0016021//integral component of membrane	GO:0005215//transporter activity	GO:0055085//transmembrane transport	gi|356574133|ref|XP_003555206.1|/7.3e-186/PREDICTED: hippocampus abundant transcript-like protein 1 [Glycine max]
gene8512	1035	23.67	97.6	1.87324	1.15895e-05	0.00106394	Up	ko00500//Starch and sucrose metabolism	GO:0005618//cell wall;GO:0005773//vacuole;GO:0046658//anchored component of plasma membrane	GO:0008810//cellulase activity;GO:0030247//polysaccharide binding	GO:0005975//carbohydrate metabolic process	gi|356571988|ref|XP_003554152.1|/1.1e-155/PREDICTED: glucan endo-1,3-beta-glucosidase-like [Glycine max]//gi|356571988|ref|XP_003554152.1|/4.0e-155/PREDICTED: glucan endo-1,3-beta-glucosidase-like [Glycine max]
gene5501	1137	45.81	115.93	1.31906	9.05006e-05	0.00546219	Up	-	-	-	-	gi|951011985|ref|XP_014509929.1|/2.2e-194/PREDICTED: afadin- and alpha-actinin-binding protein [Vigna radiata var. radiata]
gene31881	1422	111.71	240.99	1.12887	0.000431111	0.0173959	Up	ko01100//Metabolic pathways;ko00052//Galactose metabolism;ko00480//Glutathione metabolism;ko00600//Sphingolipid metabolism;ko00511//Other glycan degradation;ko00590//Arachidonic acid metabolism;ko00531//Glycosaminoglycan degradation;ko00604//Glycosphingolipid biosynthesis - ganglio series	-	GO:0003676//nucleic acid binding;GO:0046872//metal ion binding	-	gi|920686925|gb|KOM30908.1|/1.6e-183/hypothetical protein LR48_Vigan01g046300 [Vigna angularis]
gene21999	993	30.29	778.82	3.62226	1.82959e-10	8.10938e-08	Up	-	-	-	-	gi|590613166|ref|XP_007022588.1|/6.8e-27/Eukaryotic aspartyl protease family protein, putative [Theobroma cacao]
gene28095	699	0	16.6	1.9973	0.0017687	0.0476475	Up	-	GO:0005634//nucleus;GO:0005667//transcription factor complex	GO:0000977//RNA polymerase II regulatory region sequence-specific DNA binding;GO:0001085//RNA polymerase II transcription factor binding;GO:0001228//transcriptional activator activity, RNA polymerase II transcription regulatory region sequence-specific binding;GO:0003682//chromatin binding	GO:0006355//regulation of transcription, DNA-templated;GO:0030154//cell differentiation	gi|955330718|ref|XP_003530174.3|/1.9e-63/PREDICTED: GATA transcription factor 2-like [Glycine max]
gene3100	1281	87.78	643.91	2.12159	0.000447825	0.0178922	Up	ko01100//Metabolic pathways;ko01110//Biosynthesis of secondary metabolites;ko00906//Carotenoid biosynthesis	-	GO:0016758//transferase activity, transferring hexosyl groups	GO:0008152//metabolic process	gi|922369414|ref|XP_013456871.1|/1.0e-208/flavonoid glucosyltransferase [Medicago truncatula]
gene24165	672	1.01	21.45	2.17681	0.000879544	0.0290793	Up	-	GO:0016021//integral component of membrane	-	-	gi|593699146|ref|XP_007150038.1|/1.3e-82/hypothetical protein PHAVU_005G120900g [Phaseolus vulgaris]
gene18447	1616	7.14	51.43	2.35049	9.13963e-06	0.000878861	Up	ko04075//Plant hormone signal transduction	-	GO:0046983//protein dimerization activity	-	gi|571497941|ref|XP_006594070.1|/1.0e-136/PREDICTED: transcription factor PIF1-like isoform X1 [Glycine max]
gene9882	1053	421.16	111.33	-1.58249	0.000187436	0.00936712	Down	ko01100//Metabolic pathways;ko01110//Biosynthesis of secondary metabolites;ko00053//Ascorbate and aldarate metabolism	-	GO:0016491//oxidoreductase activity	GO:0055114//oxidation-reduction process	gi|378548275|sp|C6TBN2.1|AKR1_SOYBN/9.0e-171/RecName: Full=Probable aldo-keto reductase 1; Short=GmAKR1
gene12453	2285	29.62	197.87	2.45534	1.26732e-07	2.54207e-05	Up	ko01100//Metabolic pathways;ko00230//Purine metabolism;ko00220//Arginine biosynthesis	-	GO:0009039//urease activity;GO:0016151//nickel cation binding	GO:0043419//urea catabolic process	gi|502135386|ref|XP_004502315.1|/0.0e+00/PREDICTED: urease [Cicer arietinum]
gene22374	1469	846.97	387	-1.0179	9.19385e-06	0.000881087	Down	ko01100//Metabolic pathways;ko01110//Biosynthesis of secondary metabolites;ko00906//Carotenoid biosynthesis	-	GO:0016765//transferase activity, transferring alkyl or aryl (other than methyl) groups	GO:0009058//biosynthetic process	gi|828295595|ref|XP_012568501.1|/1.4e-146/PREDICTED: phytoene synthase 2, chloroplastic [Cicer arietinum]
gene31540	897	204.02	84.82	-1.09728	0.00121108	0.0369008	Down	ko01100//Metabolic pathways;ko01110//Biosynthesis of secondary metabolites;ko01200//Carbon metabolism;ko00010//Glycolysis / Gluconeogenesis;ko00620//Pyruvate metabolism;ko00020//Citrate cycle (TCA cycle)	-	-	-	gi|357501185|ref|XP_003620881.1|/1.5e-113/DUF3456 domain protein [Medicago truncatula]
novel_gene_380_5d1f3751	1368	174.02	1084.11	1.88233	0.00166538	0.0454686	Up	-	-	GO:0016301//kinase activity	GO:0016310//phosphorylation	gi|922363302|ref|XP_003607916.2|/9.1e-123/Serine/Threonine kinase, plant-type protein, putative [Medicago truncatula]
gene5392	3099	8.85	57.93	2.06394	0.000353331	0.0148708	Up	-	GO:0005886//plasma membrane;GO:0016021//integral component of membrane	GO:0008270//zinc ion binding;GO:0016760//cellulose synthase (UDP-forming) activity	GO:0030244//cellulose biosynthetic process;GO:0071555//cell wall organization	gi|502150029|ref|XP_004507755.1|/0.0e+00/PREDICTED: cellulose synthase A catalytic subunit 7 [UDP-forming] [Cicer arietinum]
gene35845	1917	296.21	101.82	-1.32365	0.000247595	0.0114763	Down	ko04075//Plant hormone signal transduction;ko04016//MAPK signaling pathway - plant	-	-	-	gi|356508335|ref|XP_003522913.1|/6.5e-143/PREDICTED: EIN3-binding F-box protein 1-like [Glycine max]
gene3344	2934	133.45	29.82	-1.78925	4.29188e-05	0.00302855	Down	ko01100//Metabolic pathways;ko00520//Amino sugar and nucleotide sugar metabolism;ko00052//Galactose metabolism	-	-	-	gi|951015105|ref|XP_014510744.1|/3.4e-174/PREDICTED: MACPF domain-containing protein NSL1 [Vigna radiata var. radiata]
gene27198	3390	231.66	57.69	-1.71812	2.07216e-05	0.00169888	Down	-	-	GO:0004842//ubiquitin-protein transferase activity	GO:0016567//protein ubiquitination	gi|502156766|ref|XP_004510636.1|/0.0e+00/PREDICTED: U-box domain-containing protein 43-like [Cicer arietinum]
gene4382	1254	12.68	483.6	3.06975	2.11387e-06	0.000268898	Up	ko01100//Metabolic pathways;ko00630//Glyoxylate and dicarboxylate metabolism	-	GO:0045735//nutrient reservoir activity;GO:0045735//nutrient reservoir activity	-	gi|734329843|gb|KHN06498.1|/7.3e-160/Glutelin type-A 2 [Glycine soja]//gi|922329983|ref|XP_003629973.2|/6.8e-158/glutelin type-B-like protein [Medicago truncatula]
gene333	2096	1501.9	637.55	-1.07283	0.000975111	0.0313589	Down	ko03040//Spliceosome	GO:0009507//chloroplast;GO:0044446	-	GO:0006396//RNA processing;GO:0031323//regulation of cellular metabolic process;GO:0051171//regulation of nitrogen compound metabolic process;GO:0060255;GO:0080090//regulation of primary metabolic process	gi|922364036|ref|XP_003609772.2|/5.3e-131/PsbB mRNA maturation factor Mbb1 [Medicago truncatula]
gene14587	3165	320.18	136.95	-1.10344	4.33982e-06	0.000488522	Down	ko01100//Metabolic pathways;ko04145//Phagosome;ko00190//Oxidative phosphorylation	-	GO:0008270//zinc ion binding	GO:0006355//regulation of transcription, DNA-templated	gi|593262710|ref|XP_007133534.1|/0.0e+00/hypothetical protein PHAVU_011G187200g [Phaseolus vulgaris]
gene14039	1980	608.26	254.33	-1.10752	0.000733487	0.0254674	Down	-	-	-	-	gi|593695839|ref|XP_007148418.1|/2.7e-277/hypothetical protein PHAVU_006G206900g [Phaseolus vulgaris]
gene24413	1527	41.71	143.16	1.59243	0.000302397	0.0132378	Up	ko01100//Metabolic pathways;ko00520//Amino sugar and nucleotide sugar metabolism	-	-	-	gi|358248590|ref|NP_001239907.1|/4.0e-195/uncharacterized protein LOC100790835 [Glycine max]
gene27968	1608	3.38	31.04	2.31141	0.000100085	0.00590728	Up	-	-	-	-	gi|593263676|ref|XP_007134016.1|/1.0e-274/hypothetical protein PHAVU_010G012100g [Phaseolus vulgaris]
gene11752	937	70.48	140.83	1.03067	0.000634205	0.023124	Up	-	-	GO:0008270//zinc ion binding	-	gi|388501992|gb|AFK39062.1|/3.6e-105/unknown [Lotus japonicus]
gene20513	2004	576.2	240.73	-1.12707	0.000196876	0.00964596	Down	-	GO:0009507//chloroplast	GO:0005524//ATP binding	-	gi|356575518|ref|XP_003555887.1|/2.2e-311/PREDICTED: uncharacterized protein ycf45 [Glycine max]
gene32854	723	0.67	48.14	2.97051	5.14783e-06	0.000553138	Up	-	GO:0005576//extracellular region;GO:0005576//extracellular region;GO:0005576//extracellular region;GO:0005618//cell wall;GO:0005618//cell wall;GO:0005618//cell wall;GO:0016020//membrane;GO:0016020//membrane;GO:0016020//membrane	-	GO:0009664//plant-type cell wall organization;GO:0009664//plant-type cell wall organization;GO:0009664//plant-type cell wall organization	gi|356531754|ref|XP_003534441.1|/1.6e-135/PREDICTED: expansin-A1 [Glycine max]//gi|356531754|ref|XP_003534441.1|/2.0e-133/PREDICTED: expansin-A1 [Glycine max]//gi|357496449|ref|XP_003618513.1|/1.1e-130/expansin A10 [Medicago truncatula]//gi|950960570|ref|XP_014497685.1|/5.4e-133/PREDICTED: expansin-A1 isoform X1 [Vigna radiata var. radiata]
gene25674	1098	4.04	55.35	2.44942	8.7031e-05	0.00531482	Up	-	-	-	-	gi|830260257|ref|NP_001296651.1|/1.1e-62/DNA-damage-repair/toleration protein DRT100-like precursor [Cicer arietinum]
gene26373	1551	163.83	22.87	-2.55021	2.44399e-13	2.34497e-10	Down	-	-	-	-	gi|922374552|ref|XP_003598265.2|/1.0e-70/vacuolar protein sorting-associated protein VPS9 [Medicago truncatula]
gene6570	1803	2.73	134.81	2.62872	6.0216e-05	0.00394491	Up	ko01100//Metabolic pathways;ko01110//Biosynthesis of secondary metabolites;ko00940//Phenylpropanoid biosynthesis;ko00500//Starch and sucrose metabolism;ko00460//Cyanoamino acid metabolism;ko00330//Arginine and proline metabolism	-	GO:0004252//serine-type endopeptidase activity	GO:0006508//proteolysis	gi|593332453|ref|XP_007139652.1|/3.0e-251/hypothetical protein PHAVU_008G047900g [Phaseolus vulgaris]
gene23086	657	198.61	88.34	-1.01034	0.000555878	0.0207481	Down	-	-	-	-	gi|734426741|gb|KHN43861.1|/4.1e-113/Pirin-like protein [Glycine soja]
gene34745	453	2.01	25.48	2.02672	0.0018532	0.049315	Up	ko04075//Plant hormone signal transduction	-	-	GO:0009733//response to auxin	gi|593267445|ref|XP_007135900.1|/2.7e-39/hypothetical protein PHAVU_009G001200g [Phaseolus vulgaris]
gene8218	1411	24.84	105.08	1.86725	2.84265e-05	0.00217939	Up	ko00195//Photosynthesis	-	-	-	gi|593797552|ref|XP_007161814.1|/2.5e-70/hypothetical protein PHAVU_001G100500g [Phaseolus vulgaris]
gene7463	342	395.15	179.07	-1.02346	2.65062e-06	0.000322705	Down	-	GO:0030286//dynein complex	-	GO:0007017//microtubule-based process	gi|734324400|gb|KHN05102.1|/7.2e-53/Dynein light chain 1, cytoplasmic [Glycine soja]
gene746	450	143.15	297.22	1.0789	0.000176781	0.00895491	Up	-	GO:0005634//nucleus;GO:0005737//cytoplasm	GO:0003746//translation elongation factor activity;GO:0004364//glutathione transferase activity	GO:0006414//translational elongation;GO:0006749//glutathione metabolic process	gi|920712856|gb|KOM54105.1|/4.0e-83/hypothetical protein LR48_Vigan09g276400 [Vigna angularis]
gene27473	2298	1.37	54.49	3.25663	2.07318e-07	3.84379e-05	Up	ko01100//Metabolic pathways;ko01110//Biosynthesis of secondary metabolites;ko00940//Phenylpropanoid biosynthesis;ko00500//Starch and sucrose metabolism;ko03018//RNA degradation;ko00460//Cyanoamino acid metabolism;ko00330//Arginine and proline metabolism;ko03008//Ribosome biogenesis in eukaryotes	GO:0005618//cell wall	GO:0004252//serine-type endopeptidase activity	GO:0006508//proteolysis	gi|356520481|ref|XP_003528890.1|/0.0e+00/PREDICTED: subtilisin-like protease SBT1.1 [Glycine max]
gene32890	1368	95.74	29.82	-1.38541	0.00108549	0.0339119	Down	ko03420//Nucleotide excision repair;ko03030//DNA replication;ko03430//Mismatch repair	-	-	-	gi|502091091|ref|XP_004489439.1|/4.9e-238/PREDICTED: uncharacterized protein LOC101501957 [Cicer arietinum]//gi|502091091|ref|XP_004489439.1|/5.0e-238/PREDICTED: uncharacterized protein LOC101501957 [Cicer arietinum]
gene31053	543	205.56	2202.47	2.37152	0.00010499	0.00602226	Up	ko03010//Ribosome	-	-	GO:0009817//defense response to fungus, incompatible interaction	gi|388504216|gb|AFK40174.1|/4.3e-100/unknown [Lotus japonicus]
gene29639	294	7.48	42	2.04443	0.000118912	0.00667953	Up	-	-	-	-	-
gene27226	948	195.62	967.2	2.01522	1.55014e-05	0.00134064	Up	-	-	GO:0004190//aspartic-type endopeptidase activity	GO:0006508//proteolysis;GO:0030163//protein catabolic process	gi|356522504|ref|XP_003529886.1|/3.9e-149/PREDICTED: protein ASPARTIC PROTEASE IN GUARD CELL 2-like [Glycine max]
gene978	795	5.49	42.04	2.00209	0.00128692	0.0382473	Up	-	GO:0005789//endoplasmic reticulum membrane;GO:0005794//Golgi apparatus;GO:0005829//cytosol;GO:0005886//plasma membrane;GO:0009504//cell plate;GO:0012507//ER to Golgi transport vesicle membrane;GO:0016021//integral component of membrane;GO:0031201//SNARE complex;GO:0031902//late endosome membrane	GO:0000149//SNARE binding;GO:0005484//SNAP receptor activity	GO:0006623//protein targeting to vacuole;GO:0006888//ER to Golgi vesicle-mediated transport;GO:0006891//intra-Golgi vesicle-mediated transport;GO:0006896//Golgi to vacuole transport;GO:0042147//retrograde transport, endosome to Golgi;GO:0048280//vesicle fusion with Golgi apparatus	gi|356563416|ref|XP_003549959.1|/2.2e-116/PREDICTED: novel plant SNARE 11-like [Glycine max]
gene8846	1506	267.73	3738.02	2.60449	2.91559e-05	0.0022233	Up	ko01100//Metabolic pathways;ko01110//Biosynthesis of secondary metabolites;ko01230//Biosynthesis of amino acids;ko01210//2-Oxocarboxylic acid metabolism;ko00220//Arginine biosynthesis	-	GO:0016787//hydrolase activity	GO:0006629//lipid metabolic process	gi|502109882|ref|XP_004493749.1|/2.9e-215/PREDICTED: phospholipase A1-Igamma2, chloroplastic-like isoform X1 [Cicer arietinum]
gene12953	3195	5.49	45.31	2.04182	0.00107811	0.0337557	Up	-	GO:0016021//integral component of membrane	GO:0004672//protein kinase activity;GO:0005524//ATP binding	GO:0006468//protein phosphorylation	gi|571518228|ref|XP_006597660.1|/0.0e+00/PREDICTED: probable LRR receptor-like serine/threonine-protein kinase At4g20940 [Glycine max]
gene28194	1416	798.55	68.43	-2.25476	0.000194828	0.00962457	Down	-	GO:0016021//integral component of membrane	GO:0016758//transferase activity, transferring hexosyl groups	GO:0008152//metabolic process	gi|922351163|ref|XP_013451402.1|/3.5e-186/UDP-glucosyltransferase family protein [Medicago truncatula]
gene8426	2030	10.58	48.04	1.7611	0.00161393	0.0445787	Up	-	-	GO:0003779//actin binding	-	gi|356504659|ref|XP_003521113.1|/4.8e-255/PREDICTED: stomatal closure-related actin-binding protein 3-like [Glycine max]
gene6166	733	1057.71	249.44	-1.8266	2.53968e-06	0.000313231	Down	ko04712//Circadian rhythm - plant	-	GO:0008429//phosphatidylethanolamine binding	GO:0009909//regulation of flower development;GO:0048573//photoperiodism, flowering	gi|359807200|ref|NP_001241104.1|/1.5e-81/protein TWIN SISTER of FT-like [Glycine max]
gene463	597	34.78	222.84	2.24157	2.49538e-05	0.00198281	Up	-	GO:0005886//plasma membrane;GO:0016021//integral component of membrane	-	-	gi|358248678|ref|NP_001239666.1|/4.9e-65/CASP-like protein 1E1 [Glycine max]
gene4240	1731	1.7	47.56	3.33685	1.8179e-08	4.95849e-06	Up	ko04626//Plant-pathogen interaction	-	-	-	gi|356528350|ref|XP_003532767.1|/3.2e-85/PREDICTED: fasciclin-like arabinogalactan protein 12 [Glycine max]
gene10044	792	17.02	115.03	2.46604	4.19635e-08	1.04419e-05	Up	-	-	GO:0004190//aspartic-type endopeptidase activity	GO:0006508//proteolysis;GO:0030163//protein catabolic process	gi|502113987|ref|XP_004494825.1|/5.1e-118/PREDICTED: protein ASPARTIC PROTEASE IN GUARD CELL 1 [Cicer arietinum]
gene7163	774	16.96	78.49	1.83937	0.000705977	0.0247175	Up	ko04141//Protein processing in endoplasmic reticulum;ko04120//Ubiquitin mediated proteolysis;ko00970//Aminoacyl-tRNA biosynthesis	-	-	-	gi|388491254|gb|AFK33693.1|/1.7e-126/unknown [Lotus japonicus]
gene30514	3056	485.57	153.34	-1.47657	1.53788e-07	2.96769e-05	Down	ko03440//Homologous recombination	-	GO:0004842//ubiquitin-protein transferase activity;GO:0016874//ligase activity	GO:0016567//protein ubiquitination	gi|571487578|ref|XP_006590691.1|/0.0e+00/PREDICTED: U-box domain-containing protein 5-like [Glycine max]
gene27521	1038	184.73	13.88	-2.62365	5.24674e-06	0.000558283	Down	-	-	GO:0008270//zinc ion binding;GO:0016491//oxidoreductase activity	GO:0055114//oxidation-reduction process	gi|502157851|ref|XP_004510932.1|/2.1e-151/PREDICTED: 2-methylene-furan-3-one reductase-like [Cicer arietinum]//gi|502157851|ref|XP_004510932.1|/2.8e-153/PREDICTED: 2-methylene-furan-3-one reductase-like [Cicer arietinum]
gene32513	342	317.65	51.36	-1.84354	0.00179758	0.0481964	Down	-	-	-	-	-
gene25109	975	2.73	33.68	2.50861	4.08287e-05	0.00293956	Up	ko04075//Plant hormone signal transduction	-	GO:0003700//transcription factor activity, sequence-specific DNA binding	GO:0006355//regulation of transcription, DNA-templated;GO:0009742//brassinosteroid mediated signaling pathway	gi|356549630|ref|XP_003543195.1|/5.1e-152/PREDICTED: BES1/BZR1 homolog protein 4-like [Glycine max]
gene26583	585	14.5	68.66	1.86548	0.000335274	0.0141951	Up	-	GO:0016020//membrane	-	-	gi|920680483|gb|KOM27348.1|/7.5e-58/hypothetical protein LR48_Vigan406s015800 [Vigna angularis]
gene20166	600	4.39	38.92	2.18922	0.000310503	0.0134679	Up	ko04016//MAPK signaling pathway - plant	GO:0016021//integral component of membrane	-	-	gi|965607538|dbj|BAT94029.1|/4.0e-91/hypothetical protein VIGAN_08059600 [Vigna angularis var. angularis]
gene23229	1104	1.68	29.57	2.16586	0.000907914	0.0297743	Up	ko03010//Ribosome;ko04146//Peroxisome	GO:0016021//integral component of membrane	-	GO:0055114//oxidation-reduction process	gi|593566047|ref|XP_007142508.1|/3.5e-197/hypothetical protein PHAVU_008G286600g [Phaseolus vulgaris]
gene16342	2106	108.98	294.48	1.44453	6.07855e-06	0.000631612	Up	-	-	-	GO:0006351//transcription, DNA-templated	gi|734327147|gb|KHN05704.1|/2.9e-174/Ethylene-responsive transcription factor RAP2-7 [Glycine soja]
gene93	606	890.63	329.16	-1.22893	0.00139206	0.0406164	Down	-	-	-	-	gi|593783169|ref|XP_007154625.1|/1.4e-99/hypothetical protein PHAVU_003G134400g [Phaseolus vulgaris]
gene18860	2169	6.12	35.22	2.00142	0.000362483	0.0151884	Up	-	-	GO:0008017//microtubule binding	GO:0000226//microtubule cytoskeleton organization;GO:0000910//cytokinesis	gi|571483506|ref|XP_003536194.2|/0.0e+00/PREDICTED: 65-kDa microtubule-associated protein 3 [Glycine max]
gene30599	1830	3.42	26.85	1.97213	0.00161829	0.0446123	Up	ko03050//Proteasome	-	-	-	gi|951047487|ref|XP_014519453.1|/2.5e-245/PREDICTED: BTB/POZ domain-containing protein At5g66560-like [Vigna radiata var. radiata]
gene32022	906	14.6	74.46	2.01291	7.3649e-05	0.00467383	Up	-	GO:0016021//integral component of membrane	-	-	gi|571530273|ref|XP_006599709.1|/8.8e-90/PREDICTED: uncharacterized protein LOC102664248 [Glycine max]
gene21943	1978	17.1	124.07	2.11161	0.0004091	0.016626	Up	ko01100//Metabolic pathways;ko00270//Cysteine and methionine metabolism;ko00330//Arginine and proline metabolism;ko00480//Glutathione metabolism;ko00410//beta-Alanine metabolism	-	GO:0004766//spermidine synthase activity;GO:0016768//spermine synthase activity	GO:0006596//polyamine biosynthetic process	gi|828315767|ref|XP_012571973.1|/2.1e-156/PREDICTED: spermine synthase-like isoform X1 [Cicer arietinum]
gene14610	537	316.9	1903.37	1.91356	0.00118821	0.0363601	Up	-	-	-	-	-
gene9052	2152	777.05	100.84	-2.67255	5.41624e-17	9.03779e-14	Down	ko04626//Plant-pathogen interaction	-	GO:0003700//transcription factor activity, sequence-specific DNA binding;GO:0043565//sequence-specific DNA binding	GO:0006355//regulation of transcription, DNA-templated	gi|959092274|ref|NP_001304597.1|/8.1e-207/WRKY transcription factor 44-like [Glycine max]
gene2937	1663	32.07	174.68	2.2088	2.13309e-07	3.92917e-05	Up	ko01100//Metabolic pathways;ko01110//Biosynthesis of secondary metabolites;ko00940//Phenylpropanoid biosynthesis;ko00500//Starch and sucrose metabolism;ko00460//Cyanoamino acid metabolism	-	GO:0008422//beta-glucosidase activity;GO:0102483//scopolin beta-glucosidase activity	GO:0005975//carbohydrate metabolic process	gi|734373916|gb|KHN20526.1|/1.8e-254/Beta-glucosidase 40 [Glycine soja]
gene25244	1224	12.64	90.72	2.11756	0.000293985	0.0130918	Up	ko03013//RNA transport	-	-	-	gi|593697696|ref|XP_007149321.1|/1.9e-118/hypothetical protein PHAVU_005G060700g [Phaseolus vulgaris]
novel_gene_942_5d1f3751	1171	162.84	350.98	1.11606	0.000131668	0.00714868	Up	-	-	-	-	gi|828297369|ref|XP_012568824.1|/3.1e-68/PREDICTED: uncharacterized protein LOC101493279 [Cicer arietinum]//gi|828297369|ref|XP_012568824.1|/4.1e-65/PREDICTED: uncharacterized protein LOC101493279 [Cicer arietinum]
gene34327	762	41.64	502.63	2.48117	5.99887e-05	0.00393912	Up	-	GO:0005576//extracellular region;GO:0005618//cell wall;GO:0016020//membrane	-	GO:0009664//plant-type cell wall organization	gi|922382576|ref|XP_013461515.1|/4.7e-137/expansin A10 [Medicago truncatula]
gene32294	2196	0.33	24.25	2.17115	0.000845865	0.028229	Up	-	-	-	-	gi|734424162|gb|KHN42539.1|/1.0e-91/Low-temperature-induced 65 kDa protein [Glycine soja]
gene32543	3876	31.8	204.05	2.21101	4.23624e-05	0.00299675	Up	-	GO:0005886//plasma membrane;GO:0016021//integral component of membrane	GO:0008270//zinc ion binding;GO:0016760//cellulose synthase (UDP-forming) activity	GO:0030244//cellulose biosynthetic process;GO:0071555//cell wall organization	gi|356535774|ref|XP_003536418.1|/0.0e+00/PREDICTED: cellulose synthase A catalytic subunit 2 [UDP-forming]-like isoform X1 [Glycine max]
gene4493	579	14.4	165.99	2.38651	0.000134815	0.00728438	Up	-	-	-	-	gi|502140113|ref|XP_004504062.1|/5.6e-90/PREDICTED: uncharacterized protein LOC101503641 [Cicer arietinum]
gene9684	1080	7.83	38.96	1.88671	0.00050082	0.0192516	Up	ko04144//Endocytosis;ko00511//Other glycan degradation	-	GO:0016788//hydrolase activity, acting on ester bonds	-	gi|502113040|ref|XP_004494523.1|/3.2e-179/PREDICTED: GDSL esterase/lipase At1g09390 [Cicer arietinum]
gene31086	1923	2149.26	922.55	-1.10807	2.39301e-09	8.38054e-07	Down	-	GO:0005634//nucleus	GO:0003677//DNA binding	GO:0006355//regulation of transcription, DNA-templated	gi|593790960|ref|XP_007158519.1|/1.4e-254/hypothetical protein PHAVU_002G159000g [Phaseolus vulgaris]
gene35409	1235	6.16	54.78	2.33781	8.13882e-05	0.005019	Up	-	GO:0016021//integral component of membrane	-	-	gi|502132584|ref|XP_004501432.1|/1.3e-109/PREDICTED: uncharacterized protein LOC101501292 [Cicer arietinum]
gene10052	2811	550.23	185.54	-1.40948	1.15943e-06	0.000165275	Down	ko04075//Plant hormone signal transduction	GO:0005634//nucleus	GO:0003677//DNA binding	GO:0006355//regulation of transcription, DNA-templated;GO:0009734//auxin-activated signaling pathway	gi|593693608|ref|XP_007147325.1|/3.4e-288/hypothetical protein PHAVU_006G114300g [Phaseolus vulgaris]
gene8603	2124	74.95	188	1.34275	2.11233e-05	0.00171878	Up	-	-	GO:0004674//protein serine/threonine kinase activity;GO:0005524//ATP binding	GO:0006468//protein phosphorylation	gi|571557183|ref|XP_006604372.1|/4.7e-306/PREDICTED: serine/threonine-protein kinase Nek6-like [Glycine max]
gene19684	2322	81.52	388.7	1.86705	0.000435874	0.0175382	Up	-	GO:0016021//integral component of membrane	GO:0015171//amino acid transmembrane transporter activity	GO:0003333//amino acid transmembrane transport	gi|922405209|ref|XP_013469468.1|/6.6e-245/transmembrane amino acid transporter family protein [Medicago truncatula]
gene21927	2050	119.1	43.02	-1.27636	0.000377156	0.0156511	Down	-	-	GO:0000166//nucleotide binding;GO:0004672//protein kinase activity	GO:0016310//phosphorylation	gi|502124177|ref|XP_004498418.1|/2.8e-291/PREDICTED: G-type lectin S-receptor-like serine/threonine-protein kinase At4g27290 isoform X1 [Cicer arietinum]
gene34480	1572	13.92	64.52	1.82556	0.000649323	0.0235236	Up	ko00908//Zeatin biosynthesis	GO:0016021//integral component of membrane	GO:0016614//oxidoreductase activity, acting on CH-OH group of donors;GO:0019139//cytokinin dehydrogenase activity;GO:0050660//flavin adenine dinucleotide binding	GO:0009690//cytokinin metabolic process;GO:0055114//oxidation-reduction process	gi|571448881|ref|XP_006577980.1|/1.5e-257/PREDICTED: cytokinin dehydrogenase 5-like [Glycine max]
gene24477	2103	894.8	248.89	-1.64266	4.65308e-08	1.11859e-05	Down	-	GO:0016021//integral component of membrane	GO:0016760//cellulose synthase (UDP-forming) activity	GO:0030244//cellulose biosynthetic process;GO:0071555//cell wall organization	gi|734428784|gb|KHN44861.1|/0.0e+00/Cellulose synthase-like protein B3 [Glycine soja]
gene29482	351	24.46	96.16	1.69462	0.000506645	0.0193693	Up	-	GO:0016021//integral component of membrane	-	-	gi|947127342|gb|KRH75196.1|/3.0e-46/hypothetical protein GLYMA_01G069000 [Glycine max]
gene12941	2544	13.76	131.18	2.1761	0.000564694	0.0209394	Up	-	GO:0005634//nucleus	GO:0003677//DNA binding;GO:0008289//lipid binding	-	gi|951044578|ref|XP_014518680.1|/0.0e+00/PREDICTED: homeobox-leucine zipper protein ATHB-14 [Vigna radiata var. radiata]
gene35991	687	21.04	75.81	1.60879	0.00177801	0.0478529	Up	ko01100//Metabolic pathways;ko04146//Peroxisome;ko01212//Fatty acid metabolism;ko00071//Fatty acid degradation;ko00061//Fatty acid biosynthesis	GO:0016021//integral component of membrane	GO:0004467//long-chain fatty acid-CoA ligase activity	GO:0001676//long-chain fatty acid metabolic process	gi|356577566|ref|XP_003556895.1|/1.8e-119/PREDICTED: long chain acyl-CoA synthetase 8-like [Glycine max]
gene13404	741	184.86	570.83	1.65179	7.13286e-10	2.77175e-07	Up	ko01100//Metabolic pathways;ko00040//Pentose and glucuronate interconversions	-	-	-	gi|703068007|ref|XP_010088124.1|/2.6e-112/Pectinesterase 31 [Morus notabilis]
gene17204	1380	113.38	1480.58	2.19489	0.000732154	0.0254522	Up	-	GO:0016021//integral component of membrane	GO:0004497//monooxygenase activity;GO:0005506//iron ion binding;GO:0016705//oxidoreductase activity, acting on paired donors, with incorporation or reduction of molecular oxygen;GO:0020037//heme binding	GO:0055114//oxidation-reduction process	gi|356526435|ref|XP_003531823.1|/2.1e-244/PREDICTED: cytochrome P450 72A15 [Glycine max]
gene30073	1536	32.29	79.23	1.25488	0.00160109	0.0443105	Up	-	-	GO:0046872//metal ion binding	-	gi|356531399|ref|XP_003534265.1|/1.3e-178/PREDICTED: uncharacterized protein LOC100785742 [Glycine max]
split_gene_gene4854-g724	942	1.36	18.45	2.10498	0.00116399	0.0356576	Up	-	-	GO:0003677//DNA binding	-	gi|593794129|ref|XP_007160103.1|/3.6e-155/hypothetical protein PHAVU_002G292600g [Phaseolus vulgaris]
gene19535	2130	177.93	66.24	-1.24288	0.000954845	0.030991	Down	ko04016//MAPK signaling pathway - plant	GO:0016021//integral component of membrane	GO:0004672//protein kinase activity;GO:0005524//ATP binding	GO:0006468//protein phosphorylation	gi|356574697|ref|XP_003555482.1|/2.6e-184/PREDICTED: receptor-like protein kinase [Glycine max]
gene455	279	0.33	23.15	2.26701	0.000512048	0.0194708	Up	-	GO:0005623//cell	GO:0009055//electron carrier activity;GO:0015035//protein disulfide oxidoreductase activity;GO:0020037//heme binding	GO:0045454//cell redox homeostasis;GO:0055114//oxidation-reduction process	gi|356521897|ref|XP_003529587.1|/3.8e-44/PREDICTED: monothiol glutaredoxin-S10-like [Glycine max]
gene541	1182	16.09	88.97	1.93914	0.000740543	0.0256495	Up	-	GO:0005737//cytoplasm	GO:0046914//transition metal ion binding	GO:0030001//metal ion transport;GO:0046916//cellular transition metal ion homeostasis	gi|356521947|ref|XP_003529611.1|/1.4e-34/PREDICTED: myb-like protein AA [Glycine max]
gene16136	4491	582.49	260.17	-1.03566	0.000608013	0.0223124	Down	ko03040//Spliceosome	GO:0005681//spliceosomal complex;GO:0005737//cytoplasm	GO:0004004//ATP-dependent RNA helicase activity;GO:0005524//ATP binding	GO:0000398//mRNA splicing, via spliceosome	gi|571539750|ref|XP_006601342.1|/4.0e-119/PREDICTED: probable pre-mRNA-splicing factor ATP-dependent RNA helicase [Glycine max]
gene4898	1464	29.87	153.08	2.07506	2.77105e-05	0.00213026	Up	-	GO:0005886//plasma membrane;GO:0016021//integral component of membrane	-	-	gi|502139080|ref|XP_004503637.1|/8.1e-90/PREDICTED: probable GABA transporter 2 [Cicer arietinum]
gene20842	1187	44.45	5138.79	2.01572	0.00150291	0.0427185	Up	ko03010//Ribosome	GO:0022625//cytosolic large ribosomal subunit	GO:0003735//structural constituent of ribosome	GO:0000027//ribosomal large subunit assembly;GO:0006412//translation;GO:1902626//assembly of large subunit precursor of preribosome	gi|351726114|ref|NP_001235068.1|/1.9e-26/uncharacterized protein LOC100499720 [Glycine max]
gene23995	3077	12.64	125.64	2.71057	3.32471e-07	5.75074e-05	Up	ko01100//Metabolic pathways;ko03015//mRNA surveillance pathway;ko00052//Galactose metabolism;ko00600//Sphingolipid metabolism;ko00511//Other glycan degradation;ko00531//Glycosaminoglycan degradation;ko00604//Glycosphingolipid biosynthesis - ganglio series	GO:0005618//cell wall;GO:0005773//vacuole	GO:0004565//beta-galactosidase activity;GO:0030246//carbohydrate binding	GO:0005975//carbohydrate metabolic process	gi|356556730|ref|XP_003546676.1|/0.0e+00/PREDICTED: beta-galactosidase 1 [Glycine max]
gene3604_gene3603_gene3606	750	393.31	88.59	-1.76733	0.000233436	0.0109634	Down	-	GO:0005634//nucleus	GO:0003677//DNA binding;GO:0003700//transcription factor activity, sequence-specific DNA binding;GO:0046983//protein dimerization activity	GO:0006355//regulation of transcription, DNA-templated	gi|571466857|ref|XP_003528394.2|/1.5e-80/PREDICTED: MADS-box protein SVP isoform X3 [Glycine max]
gene28173	636	476.74	89.78	-1.90423	0.000216725	0.0103325	Down	-	-	-	-	gi|502156334|ref|XP_004510422.1|/1.6e-50/PREDICTED: uncharacterized protein LOC101494327 [Cicer arietinum]
gene1393	2976	42.48	336.99	2.88603	1.97799e-18	4.31612e-15	Up	-	GO:0005874//microtubule	-	-	gi|922371352|ref|XP_013457835.1|/1.2e-263/microtubule-associated TORTIFOLIA-like protein [Medicago truncatula]
gene27263	3374	61.05	236.53	1.94552	2.66389e-12	1.93761e-09	Up	ko04933//AGE-RAGE signaling pathway in diabetic complications	-	-	-	gi|920682701|gb|KOM29473.1|/1.7e-266/hypothetical protein LR48_Vigan707s000500 [Vigna angularis]
gene18803	1065	1.04	150.67	3.26743	5.83296e-07	9.24378e-05	Up	-	-	-	-	gi|502116493|ref|XP_004495458.1|/1.1e-06/PREDICTED: glycine-rich cell wall structural protein isoform X1 [Cicer arietinum]//gi|502116493|ref|XP_004495458.1|/5.1e-06/PREDICTED: glycine-rich cell wall structural protein isoform X1 [Cicer arietinum]//gi|502116493|ref|XP_004495458.1|/5.3e-06/PREDICTED: glycine-rich cell wall structural protein isoform X1 [Cicer arietinum]//gi|502116493|ref|XP_0044954…
gene13586	1485	1249.77	231.05	-2.12948	2.11286e-08	5.60146e-06	Down	-	GO:0005615//extracellular space;GO:0005764//lysosome	GO:0004197//cysteine-type endopeptidase activity	GO:0051603//proteolysis involved in cellular protein catabolic process	gi|502078288|ref|XP_004485897.1|/5.5e-214/PREDICTED: low-temperature-induced cysteine proteinase-like [Cicer arietinum]
gene1615	906	234.7	72.51	-1.4683	0.00012138	0.00675621	Down	-	GO:0005634//nucleus	GO:0003677//DNA binding	GO:0006355//regulation of transcription, DNA-templated	gi|593784197|ref|XP_007155139.1|/7.4e-121/hypothetical protein PHAVU_003G176800g [Phaseolus vulgaris]
gene16013	2244	688.55	227.61	-1.33378	0.000510597	0.0194679	Down	-	GO:0016021//integral component of membrane	GO:0016760//cellulose synthase (UDP-forming) activity	GO:0030244//cellulose biosynthetic process;GO:0071555//cell wall organization	gi|571492842|ref|XP_006592368.1|/0.0e+00/PREDICTED: cellulose synthase-like protein H1 isoform X1 [Glycine max]
gene20650	3227	9.49	84.55	2.66978	1.05772e-07	2.19011e-05	Up	-	-	GO:0005199//structural constituent of cell wall	GO:0009664//plant-type cell wall organization	gi|734391230|gb|KHN27137.1|/4.4e-53/hypothetical protein glysoja_032905 [Glycine soja]
gene19205	1404	150.3	27.37	-1.80345	0.000960449	0.0311292	Down	-	-	-	-	gi|1009116673|ref|XP_015874902.1|/8.5e-124/PREDICTED: pentatricopeptide repeat-containing protein At5g66520-like [Ziziphus jujuba]
gene16641	1332	37.95	107.54	1.42337	0.000417813	0.0169316	Up	-	GO:0016021//integral component of membrane	GO:0004674//protein serine/threonine kinase activity;GO:0005524//ATP binding	GO:0006468//protein phosphorylation	gi|502149185|ref|XP_004507426.1|/5.4e-205/PREDICTED: probable receptor-like serine/threonine-protein kinase At4g34500 [Cicer arietinum]
gene10870	1161	0	14.28	2.09479	0.00114754	0.0353828	Up	ko04016//MAPK signaling pathway - plant	GO:0005634//nucleus	GO:0003700//transcription factor activity, sequence-specific DNA binding;GO:0043565//sequence-specific DNA binding	GO:0006355//regulation of transcription, DNA-templated	gi|502129606|ref|XP_004500364.1|/1.1e-113/PREDICTED: transcription factor RF2b-like [Cicer arietinum]
gene22607	1674	0	19.52	2.45694	0.000166158	0.0085388	Up	-	GO:0048046//apoplast	GO:0005507//copper ion binding;GO:0016722//oxidoreductase activity, oxidizing metal ions;GO:0052716//hydroquinone:oxygen oxidoreductase activity	GO:0009809//lignin biosynthetic process;GO:0046274//lignin catabolic process;GO:0055114//oxidation-reduction process	gi|922356772|ref|XP_003615575.2|/4.2e-311/laccase/diphenol oxidase family protein [Medicago truncatula]
gene30741	720	38.12	193.41	2.08287	2.75442e-06	0.000330735	Up	-	-	-	-	gi|356496973|ref|XP_003517339.1|/6.1e-126/PREDICTED: LOB domain-containing protein 37-like [Glycine max]
gene21758	267	0.68	59.18	3.58265	1.55171e-08	4.35815e-06	Up	-	GO:0016021//integral component of membrane	-	-	gi|351722324|ref|NP_001236984.1|/1.6e-39/uncharacterized protein LOC100500113 [Glycine max]
gene3405_gene3406	1824	1791.02	763.03	-1.04135	0.00137173	0.0402398	Down	ko01100//Metabolic pathways;ko00380//Tryptophan metabolism;ko00590//Arachidonic acid metabolism;ko00591//Linoleic acid metabolism	GO:0016021//integral component of membrane	GO:0004497//monooxygenase activity;GO:0005506//iron ion binding;GO:0016705//oxidoreductase activity, acting on paired donors, with incorporation or reduction of molecular oxygen;GO:0020037//heme binding	GO:0055114//oxidation-reduction process	gi|571466986|ref|XP_003529310.2|/2.8e-205/PREDICTED: cytochrome P450 71A24-like [Glycine max]
gene7530	1309	2100.22	694.75	-1.32855	0.001788	0.0480304	Down	ko01100//Metabolic pathways;ko01110//Biosynthesis of secondary metabolites;ko01200//Carbon metabolism;ko00010//Glycolysis / Gluconeogenesis;ko00710//Carbon fixation in photosynthetic organisms;ko00051//Fructose and mannose metabolism;ko00030//Pentose phosphate pathway	GO:0009507//chloroplast	GO:0042132//fructose 1,6-bisphosphate 1-phosphatase activity;GO:0046872//metal ion binding	GO:0016311//dephosphorylation;GO:0019253//reductive pentose-phosphate cycle	gi|920694496|gb|KOM37721.1|/4.6e-142/hypothetical protein LR48_Vigan03g110300 [Vigna angularis]
gene595	1377	271.85	94.46	-1.32169	3.3616e-05	0.00250284	Down	ko00920//Sulfur metabolism	GO:0005623//cell	GO:0016671//oxidoreductase activity, acting on a sulfur group of donors, disulfide as acceptor	GO:0019419//sulfate reduction;GO:0045454//cell redox homeostasis	gi|356521997|ref|XP_003529636.1|/2.4e-224/PREDICTED: 5'-adenylylsulfate reductase 3, chloroplastic-like [Glycine max]
gene9697	888	13.81	122.55	2.37464	5.16467e-05	0.00350493	Up	-	GO:0005634//nucleus	GO:0043565//sequence-specific DNA binding	GO:0006355//regulation of transcription, DNA-templated	gi|358249166|ref|NP_001239748.1|/1.0e-127/uncharacterized protein LOC100803095 [Glycine max]
gene32531	2276	281.61	636.4	1.1828	0.000104301	0.00602141	Up	ko03040//Spliceosome	-	GO:0043531//ADP binding	GO:0006952//defense response	gi|357457003|ref|XP_003598782.1|/3.2e-33/NB-ARC domain disease resistance protein [Medicago truncatula]
gene30973	1743	1797.1	488.87	-1.50554	0.00168189	0.0458311	Down	-	-	-	-	gi|502160177|ref|XP_004511659.1|/5.6e-218/PREDICTED: hsp70-Hsp90 organizing protein 3-like [Cicer arietinum]
gene18682	1308	40.89	336.12	1.96805	0.00186709	0.0494988	Up	ko04130//SNARE interactions in vesicular transport	-	GO:0004190//aspartic-type endopeptidase activity	GO:0006508//proteolysis	gi|920691783|gb|KOM35008.1|/3.8e-203/hypothetical protein LR48_Vigan02g115800 [Vigna angularis]
gene7214	1311	1.03	23.59	2.07154	0.00155614	0.0436129	Up	-	-	-	-	gi|571474430|ref|XP_006586221.1|/5.3e-112/PREDICTED: uncharacterized protein LOC102663802 [Glycine max]
gene959	2561	108.09	482.69	2.09145	1.51538e-10	7.04701e-08	Up	ko04075//Plant hormone signal transduction	GO:0005768//endosome;GO:0005774//vacuolar membrane;GO:0005802//trans-Golgi network;GO:0016021//integral component of membrane	GO:0008757//S-adenosylmethionine-dependent methyltransferase activity	GO:0032259//methylation	gi|502152592|ref|XP_004508998.1|/0.0e+00/PREDICTED: probable methyltransferase PMT14 [Cicer arietinum]
gene31278	801	287.12	28.47	-2.89695	1.30077e-12	9.71025e-10	Down	ko01100//Metabolic pathways;ko01110//Biosynthesis of secondary metabolites;ko00592//alpha-Linolenic acid metabolism	GO:0005622//intracellular	GO:0003959//NADPH dehydrogenase activity;GO:0010181//FMN binding	GO:0055114//oxidation-reduction process	gi|357480967|ref|XP_003610769.1|/1.1e-119/12-oxophytodienoate reductase-like protein [Medicago truncatula]
gene976	1641	1979.95	899.56	-1.01744	0.000451206	0.0180019	Down	ko00500//Starch and sucrose metabolism	-	GO:0016161//beta-amylase activity	GO:0000272//polysaccharide catabolic process	gi|920688521|gb|KOM32504.1|/7.7e-294/hypothetical protein LR48_Vigan01g206000 [Vigna angularis]
gene6432	2283	7.46	43.74	2.04509	0.000203721	0.00984491	Up	ko01100//Metabolic pathways;ko01110//Biosynthesis of secondary metabolites;ko00940//Phenylpropanoid biosynthesis;ko00500//Starch and sucrose metabolism;ko03018//RNA degradation;ko00460//Cyanoamino acid metabolism;ko00330//Arginine and proline metabolism;ko03008//Ribosome biogenesis in eukaryotes	GO:0005618//cell wall	GO:0004252//serine-type endopeptidase activity	GO:0006508//proteolysis	gi|734419944|gb|KHN40450.1|/0.0e+00/Subtilisin-like protease [Glycine soja]
gene66	921	1518.62	593.47	-1.16336	0.00158786	0.0441163	Down	-	GO:0005634//nucleus;GO:0005667//transcription factor complex	GO:0000977//RNA polymerase II regulatory region sequence-specific DNA binding;GO:0001085//RNA polymerase II transcription factor binding;GO:0001228//transcriptional activator activity, RNA polymerase II transcription regulatory region sequence-specific binding;GO:0003682//chromatin binding	GO:0006355//regulation of transcription, DNA-templated;GO:0006366//transcription from RNA polymerase II promoter;GO:0030154//cell differentiation	gi|920682838|gb|KOM29610.1|/1.3e-75/hypothetical protein LR48_Vigan728s003300 [Vigna angularis]
gene24639	1623	199.56	52.77	-1.55501	0.000491048	0.0190295	Down	-	GO:0005887//integral component of plasma membrane	GO:0005351//sugar:proton symporter activity;GO:0005355//glucose transmembrane transporter activity	GO:0046323//glucose import;GO:1904659//glucose transmembrane transport	gi|358248900|ref|NP_001239704.1|/9.9e-254/uncharacterized protein LOC100778511 [Glycine max]
gene24598	810	124.56	265.54	1.11192	0.000961299	0.0311292	Up	ko01100//Metabolic pathways;ko01110//Biosynthesis of secondary metabolites;ko01200//Carbon metabolism;ko01230//Biosynthesis of amino acids;ko00630//Glyoxylate and dicarboxylate metabolism;ko01210//2-Oxocarboxylic acid metabolism;ko00020//Citrate cycle (TCA cycle)	GO:0005789//endoplasmic reticulum membrane	-	-	gi|502082980|ref|XP_004487331.1|/3.9e-121/PREDICTED: vesicle-associated protein 4-2-like [Cicer arietinum]
gene33756	1240	244.38	64.21	-1.53615	0.00102186	0.0323878	Down	-	GO:0005634//nucleus	GO:0003677//DNA binding;GO:0003700//transcription factor activity, sequence-specific DNA binding;GO:0046983//protein dimerization activity	GO:0006355//regulation of transcription, DNA-templated	gi|358248380|ref|NP_001239872.1|/1.2e-81/MADS-box protein SVP-like [Glycine max]//gi|358248380|ref|NP_001239872.1|/1.3e-83/MADS-box protein SVP-like [Glycine max]
gene23066	2157	213.16	561.1	1.42581	1.70931e-08	4.70758e-06	Up	-	-	GO:0008017//microtubule binding	GO:0000226//microtubule cytoskeleton organization;GO:0000910//cytokinesis	gi|947065168|gb|KRH14311.1|/3.3e-263/hypothetical protein GLYMA_14G018300 [Glycine max]
gene19945	1378	249.5	25.2	-2.98843	8.24815e-19	2.25837e-15	Down	-	-	GO:0005524//ATP binding	-	gi|571567789|ref|XP_006606128.1|/7.0e-168/PREDICTED: uncharacterized protein At3g49055-like [Glycine max]
gene20682	1608	13.71	117.75	2.33746	6.48562e-05	0.00419084	Up	ko01100//Metabolic pathways;ko00520//Amino sugar and nucleotide sugar metabolism;ko00511//Other glycan degradation;ko00531//Glycosaminoglycan degradation;ko00604//Glycosphingolipid biosynthesis - ganglio series;ko00603//Glycosphingolipid biosynthesis - globo and isoglobo series	-	GO:0004563//beta-N-acetylhexosaminidase activity	GO:0005975//carbohydrate metabolic process	gi|356534473|ref|XP_003535778.1|/2.9e-277/PREDICTED: beta-hexosaminidase 1-like [Glycine max]
gene25059	894	23.48	89.75	1.75442	7.64324e-05	0.004774	Up	ko01100//Metabolic pathways;ko01110//Biosynthesis of secondary metabolites;ko00130//Ubiquinone and other terpenoid-quinone biosynthesis	GO:0005737//cytoplasm;GO:0016021//integral component of membrane	GO:0008757//S-adenosylmethionine-dependent methyltransferase activity	GO:0032259//methylation	gi|593698302|ref|XP_007149624.1|/1.4e-148/hypothetical protein PHAVU_005G085300g [Phaseolus vulgaris]
gene33312	1587	55.59	241.26	1.79725	0.000377388	0.0156511	Up	-	GO:0016021//integral component of membrane	-	GO:0055085//transmembrane transport	gi|593702133|ref|XP_007151476.1|/4.4e-246/hypothetical protein PHAVU_004G049800g [Phaseolus vulgaris]
gene15691	1707	123.04	18.02	-2.29406	8.09686e-07	0.000121526	Down	-	-	-	-	gi|593252621|ref|XP_007132914.1|/7.1e-157/hypothetical protein PHAVU_011G135800g [Phaseolus vulgaris]
gene34532	1356	234.35	814.08	1.76677	1.41556e-08	4.05608e-06	Up	ko04145//Phagosome	GO:0005737//cytoplasm;GO:0005874//microtubule	GO:0003924//GTPase activity;GO:0005200//structural constituent of cytoskeleton;GO:0005525//GTP binding	GO:0007017//microtubule-based process	gi|356517897|ref|XP_003527622.1|/2.6e-255/PREDICTED: tubulin beta chain [Glycine max]
gene1067	942	11.65	73.82	2.02567	0.000504446	0.0193112	Up	-	-	GO:0004190//aspartic-type endopeptidase activity	GO:0006508//proteolysis	gi|593785225|ref|XP_007155653.1|/1.3e-147/hypothetical protein PHAVU_003G220100g [Phaseolus vulgaris]
gene6964	1620	3131.08	1311.56	-1.10628	0.000126043	0.00690244	Down	-	-	-	GO:0016226//iron-sulfur cluster assembly	gi|965659841|dbj|BAT76260.1|/1.2e-275/hypothetical protein VIGAN_01423800 [Vigna angularis var. angularis]
gene12797	1489	1154.71	442.45	-1.23217	3.0529e-07	5.34577e-05	Down	ko00230//Purine metabolism	-	GO:0008237//metallopeptidase activity;GO:0047652//allantoate deiminase activity	GO:0006508//proteolysis	gi|218158555|gb|ACK75561.1|/4.0e-246/allantoate amidohydrolase [Glycine max]//gi|218158555|gb|ACK75561.1|/5.5e-209/allantoate amidohydrolase [Glycine max]
gene7870	1446	23.74	203.3	2.73495	8.46233e-10	3.20068e-07	Up	-	GO:0016021//integral component of membrane	-	-	gi|502104783|ref|XP_004492650.1|/6.2e-162/PREDICTED: fasciclin-like arabinogalactan protein 10 [Cicer arietinum]
gene30714	702	26.28	308.31	3.09346	4.21443e-11	2.43981e-08	Up	-	-	-	-	gi|951049407|ref|XP_014519948.1|/4.7e-06/PREDICTED: classical arabinogalactan protein 9 [Vigna radiata var. radiata]
gene10531	585	0.34	22.71	2.60415	6.98285e-05	0.00447139	Up	ko01100//Metabolic pathways;ko00040//Pentose and glucuronate interconversions	-	GO:0004857//enzyme inhibitor activity	GO:0043086//negative regulation of catalytic activity	gi|502086147|ref|XP_004488124.1|/1.0e-67/PREDICTED: 21 kDa protein-like [Cicer arietinum]
gene32411	1241	170.63	45.19	-1.64304	2.56794e-05	0.00201229	Down	-	-	-	-	gi|571490865|ref|XP_006591667.1|/1.4e-15/PREDICTED: serine decarboxylase 1-like [Glycine max]
gene4146	8160	382.26	166.42	-1.0655	1.56038e-05	0.00134213	Down	-	GO:0005634//nucleus	GO:0016301//kinase activity	GO:0001708//cell fate specification;GO:0009793//embryo development ending in seed dormancy;GO:0009926//auxin polar transport;GO:0010305//leaf vascular tissue pattern formation;GO:0016310//phosphorylation;GO:0019827//stem cell population maintenance;GO:0048364//root development	gi|356528304|ref|XP_003532744.1|/0.0e+00/PREDICTED: uncharacterized protein LOC100780184 [Glycine max]
gene16819	1655	21.29	104.98	1.98789	5.038e-05	0.00344254	Up	-	GO:0016021//integral component of membrane	GO:0015095//magnesium ion transmembrane transporter activity	GO:0015693//magnesium ion transport;GO:1903830//magnesium ion transmembrane transport	gi|356544720|ref|XP_003540795.1|/1.9e-128/PREDICTED: probable magnesium transporter NIPA6 isoform X1 [Glycine max]//gi|502144837|ref|XP_004505767.1|/1.2e-161/PREDICTED: probable magnesium transporter NIPA6 [Cicer arietinum]//gi|502144837|ref|XP_004505767.1|/4.0e-160/PREDICTED: probable magnesium transporter NIPA6 [Cicer arietinum]
gene19363	2316	2.07	58.87	2.74673	2.11462e-05	0.00171878	Up	ko01100//Metabolic pathways;ko00520//Amino sugar and nucleotide sugar metabolism	GO:0009505//plant-type cell wall;GO:0016021//integral component of membrane	GO:0008422//beta-glucosidase activity;GO:0009044//xylan 1,4-beta-xylosidase activity;GO:0046556//alpha-L-arabinofuranosidase activity;GO:0102483//scopolin beta-glucosidase activity	GO:0031222//arabinan catabolic process;GO:0045493//xylan catabolic process	gi|356501877|ref|XP_003519750.1|/0.0e+00/PREDICTED: probable beta-D-xylosidase 2 [Glycine max]
gene4484	945	10.15	68.85	2.37479	8.70744e-07	0.000128648	Up	-	-	GO:0005509//calcium ion binding;GO:0005544//calcium-dependent phospholipid binding	-	gi|356512705|ref|XP_003525057.1|/1.1e-151/PREDICTED: annexin D2 [Glycine max]
gene22548	994	8.17	48.27	2.1321	4.73815e-05	0.00327822	Up	ko04141//Protein processing in endoplasmic reticulum	-	-	-	gi|571438017|ref|XP_006574436.1|/1.0e-103/PREDICTED: uncharacterized protein LOC100800041 isoform X1 [Glycine max]
gene27184	1488	14.2	54.42	1.6414	0.00128763	0.0382473	Up	-	-	-	GO:0007165//signal transduction	gi|502156749|ref|XP_004510628.1|/7.9e-197/PREDICTED: rho GTPase-activating protein 5 [Cicer arietinum]
gene23874	3056	1473.63	433.25	-1.43657	0.00099801	0.0318454	Down	-	-	GO:0005524//ATP binding	-	gi|356556102|ref|XP_003546366.1|/0.0e+00/PREDICTED: heat shock 70 kDa protein 14 [Glycine max]
gene20229	1353	540.75	1831.89	1.58988	0.000306988	0.0133563	Up	ko04145//Phagosome	GO:0005737//cytoplasm;GO:0005874//microtubule	GO:0003924//GTPase activity;GO:0005200//structural constituent of cytoskeleton;GO:0005525//GTP binding	GO:0007017//microtubule-based process	gi|502120143|ref|XP_004496862.1|/1.1e-261/PREDICTED: tubulin alpha chain [Cicer arietinum]
gene32442	1008	5.38	67.81	2.12865	0.00104888	0.0330227	Up	ko01100//Metabolic pathways;ko00520//Amino sugar and nucleotide sugar metabolism	-	-	-	gi|950929034|ref|XP_014500436.1|/1.6e-92/PREDICTED: acidic endochitinase-like [Vigna radiata var. radiata]
gene16309	843	1.68	73.23	3.89021	1.27563e-11	7.86648e-09	Up	-	-	-	-	gi|593186395|ref|XP_007132237.1|/1.5e-97/hypothetical protein PHAVU_011G077700g [Phaseolus vulgaris]
gene24874	831	0	240.94	3.27375	5.79243e-07	9.23112e-05	Up	-	-	-	-	gi|922386732|ref|XP_003596535.2|/9.4e-131/embryonic abundant-like protein [Medicago truncatula]
gene18403	3371	2.71	26.07	2.16002	0.000540663	0.0203523	Up	-	GO:0005871//kinesin complex	GO:0005524//ATP binding;GO:0008017//microtubule binding;GO:0008574//ATP-dependent microtubule motor activity, plus-end-directed	GO:0007018//microtubule-based movement	gi|571497985|ref|XP_003541394.2|/0.0e+00/PREDICTED: 125 kDa kinesin-related protein-like [Glycine max]
gene5143	3245	23.01	85.93	1.76318	1.86849e-05	0.00155435	Up	-	GO:0005871//kinesin complex	GO:0003777//microtubule motor activity;GO:0005488;GO:0016887//ATPase activity;GO:0017111//nucleoside-triphosphatase activity	GO:0007018//microtubule-based movement	gi|502163499|ref|XP_004512859.1|/0.0e+00/PREDICTED: kinesin-4-like [Cicer arietinum]
gene8325	1421	0	17.51	2.25486	0.000502744	0.0192981	Up	ko00511//Other glycan degradation	-	GO:0016788//hydrolase activity, acting on ester bonds	-	gi|356571812|ref|XP_003554066.1|/3.6e-186/PREDICTED: GDSL esterase/lipase At3g26430 [Glycine max]
gene25730	2094	2.69	228.33	3.53714	4.41391e-08	1.07939e-05	Up	-	GO:0016021//integral component of membrane	GO:0016760//cellulose synthase (UDP-forming) activity	GO:0030244//cellulose biosynthetic process;GO:0071555//cell wall organization	gi|502127117|ref|XP_004499569.1|/0.0e+00/PREDICTED: cellulose synthase-like protein G1 [Cicer arietinum]
gene30224	1678	202	30.84	-2.30213	3.17693e-08	8.19271e-06	Down	-	GO:0005887//integral component of plasma membrane	GO:0015204//urea transmembrane transporter activity;GO:0015293//symporter activity	GO:0071918//urea transmembrane transport	gi|357484591|ref|XP_003612583.1|/1.8e-290/sodium:solute symporter family protein [Medicago truncatula]
novel_gene_3019_5d1f3751	725	2739.79	7309.83	1.43796	3.26763e-06	0.0003768	Up	-	-	-	-	-
novel_gene_2108_5d1f3751	687	6.1	135.43	2.23934	0.000631397	0.0230513	Up	-	GO:0005829//cytosol	GO:0030755//quercetin 3-O-methyltransferase activity;GO:0046983//protein dimerization activity;GO:0047763//caffeate O-methyltransferase activity	GO:0019438//aromatic compound biosynthetic process;GO:0032259//methylation	gi|356541524|ref|XP_003539225.1|/2.3e-90/PREDICTED: isoliquiritigenin 2'-O-methyltransferase-like [Glycine max]
gene33857	1288	135.97	434.19	1.60024	0.000124053	0.00683305	Up	ko03015//mRNA surveillance pathway	GO:0005622//intracellular	GO:0005215//transporter activity;GO:0016791//phosphatase activity	GO:0006810//transport;GO:0016311//dephosphorylation	gi|502166215|ref|XP_004513825.1|/1.4e-120/PREDICTED: random slug protein 5-like [Cicer arietinum]
gene30106	753	0.35	30.08	2.7269	3.12529e-05	0.00236413	Up	-	-	-	-	-
gene28342	1698	115.65	41.05	-1.29572	0.000279014	0.0126032	Down	-	GO:0016021//integral component of membrane	-	-	gi|356504484|ref|XP_003521026.1|/1.7e-259/PREDICTED: protein NUCLEAR FUSION DEFECTIVE 4-like [Glycine max]
gene14913	1403	23.5	136.88	1.94089	0.00111175	0.034618	Up	-	-	GO:0003677//DNA binding	-	gi|593697208|ref|XP_007149086.1|/1.8e-61/hypothetical protein PHAVU_005G040000g [Phaseolus vulgaris]
gene559	1644	12.25	96	2.22281	0.000184662	0.00927132	Up	ko01100//Metabolic pathways;ko01110//Biosynthesis of secondary metabolites;ko00940//Phenylpropanoid biosynthesis;ko00500//Starch and sucrose metabolism;ko00460//Cyanoamino acid metabolism	-	GO:0004553//hydrolase activity, hydrolyzing O-glycosyl compounds	GO:0005975//carbohydrate metabolic process	gi|828323949|ref|XP_012573291.1|/1.3e-261/PREDICTED: beta-glucosidase 46-like [Cicer arietinum]
gene26801	1414	36.63	106.8	1.46349	0.000658739	0.0236238	Up	-	-	-	-	gi|593700811|ref|XP_007150829.1|/1.5e-17/hypothetical protein PHAVU_005G184200g [Phaseolus vulgaris]
gene10053	639	1.68	31.43	2.57002	5.02779e-05	0.00344254	Up	-	-	-	-	gi|922347498|ref|XP_013450659.1|/1.4e-65/DUF688 family protein [Medicago truncatula]
gene24259	1015	99.81	6.35	-2.76285	1.3839e-06	0.000190569	Down	-	-	GO:0004185//serine-type carboxypeptidase activity;GO:0008239//dipeptidyl-peptidase activity	GO:0006508//proteolysis	gi|734392588|gb|KHN27695.1|/6.3e-242/Lysosomal Pro-X carboxypeptidase [Glycine soja]
gene16410	2005	16935.5	3182.78	-1.81992	0.000648155	0.0235118	Down	ko04144//Endocytosis;ko04141//Protein processing in endoplasmic reticulum;ko03040//Spliceosome	-	GO:0005524//ATP binding	-	gi|345646046|gb|AEO13403.1|/2.5e-237/heat shock 70 [Glycine max]
gene33102	906	0	29.77	2.58232	7.65548e-05	0.004774	Up	ko04075//Plant hormone signal transduction;ko00073//Cutin, suberine and wax biosynthesis	GO:0005886//plasma membrane	GO:0004144//diacylglycerol O-acyltransferase activity;GO:0047196//long-chain-alcohol O-fatty-acyltransferase activity	GO:0019432//triglyceride biosynthetic process	gi|502180632|ref|XP_004516682.1|/2.1e-204/PREDICTED: O-acyltransferase WSD1-like [Cicer arietinum]
gene10427	3105	159.67	1706.02	3.01626	3.43194e-11	2.07136e-08	Up	ko01100//Metabolic pathways;ko03015//mRNA surveillance pathway;ko00052//Galactose metabolism;ko00600//Sphingolipid metabolism;ko00511//Other glycan degradation;ko00531//Glycosaminoglycan degradation;ko00604//Glycosphingolipid biosynthesis - ganglio series	-	GO:0004565//beta-galactosidase activity	GO:0005975//carbohydrate metabolic process	gi|593330607|ref|XP_007138730.1|/0.0e+00/hypothetical protein PHAVU_009G232500g [Phaseolus vulgaris]
gene16639	1392	21.26	184.5	2.7457	9.04752e-10	3.37699e-07	Up	ko01100//Metabolic pathways;ko01110//Biosynthesis of secondary metabolites;ko00500//Starch and sucrose metabolism;ko00270//Cysteine and methionine metabolism	GO:0046658//anchored component of plasma membrane	GO:0004553//hydrolase activity, hydrolyzing O-glycosyl compounds;GO:0030247//polysaccharide binding	GO:0005975//carbohydrate metabolic process	gi|357473221|ref|XP_003606895.1|/6.2e-236/glucan endo-1,3-beta-glucosidase-like protein [Medicago truncatula]
gene26177	555	36.58	171.44	2.06187	1.43764e-06	0.000197012	Up	ko00970//Aminoacyl-tRNA biosynthesis	-	-	-	gi|388508662|gb|AFK42397.1|/1.3e-80/unknown [Medicago truncatula]
novel_gene_3719_5d1f3751	778	9.18	40.26	1.72646	0.00145378	0.0417403	Up	ko03010//Ribosome	GO:0005840//ribosome	GO:0003735//structural constituent of ribosome	GO:0006414//translational elongation	gi|922333114|ref|XP_013444548.1|/5.5e-21/60S acidic ribosomal protein [Medicago truncatula]
gene33825	2067	58.04	124.14	1.11953	0.000391111	0.0161025	Up	-	GO:0005768//endosome;GO:0005774//vacuolar membrane;GO:0005802//trans-Golgi network;GO:0016021//integral component of membrane	GO:0008757//S-adenosylmethionine-dependent methyltransferase activity	GO:0032259//methylation	gi|922381380|ref|XP_013460919.1|/0.0e+00/pectin methyltransferase QUA2, putative [Medicago truncatula]
gene16909	783	187.5	444.64	1.25893	1.361e-05	0.00121027	Up	-	GO:0005576//extracellular region;GO:0009505//plant-type cell wall;GO:0009506//plasmodesma;GO:0016020//membrane	-	GO:0019953//sexual reproduction	gi|922368845|ref|XP_013456587.1|/1.5e-130/expansin A1 [Medicago truncatula]
gene10700	951	784.74	318.93	-1.13141	0.000209095	0.0100362	Down	-	-	GO:0016491//oxidoreductase activity	GO:0055114//oxidation-reduction process	gi|593329997|ref|XP_007138425.1|/2.7e-142/hypothetical protein PHAVU_009G207800g [Phaseolus vulgaris]
gene10253	1136	23.4	100.72	1.95947	1.36259e-06	0.000190407	Up	-	-	-	-	gi|828297369|ref|XP_012568824.1|/3.0e-63/PREDICTED: uncharacterized protein LOC101493279 [Cicer arietinum]//gi|828297369|ref|XP_012568824.1|/3.6e-64/PREDICTED: uncharacterized protein LOC101493279 [Cicer arietinum]//gi|828297369|ref|XP_012568824.1|/5.0e-71/PREDICTED: uncharacterized protein LOC101493279 [Cicer arietinum]
gene8214	1392	53.74	1148.61	3.29794	1.92829e-08	5.20949e-06	Up	ko00230//Purine metabolism;ko00240//Pyrimidine metabolism	GO:0005886//plasma membrane	GO:0017110//nucleoside-diphosphatase activity;GO:0030246//carbohydrate binding;GO:0043273//CTPase activity	GO:0009877//nodulation	gi|356560997|ref|XP_003548772.1|/1.8e-211/PREDICTED: nucleoside-triphosphatase-like [Glycine max]
gene11892	993	9.17	54.21	1.88917	0.00129192	0.0382945	Up	-	-	GO:0003677//DNA binding	-	gi|356539820|ref|XP_003538391.1|/6.8e-120/PREDICTED: protein ODORANT1 [Glycine max]
gene18839	720	137.6	469.61	1.73686	8.24458e-08	1.82795e-05	Up	ko04075//Plant hormone signal transduction	GO:0005634//nucleus	-	GO:0006355//regulation of transcription, DNA-templated;GO:0009734//auxin-activated signaling pathway	gi|388512663|gb|AFK44393.1|/1.8e-114/unknown [Lotus japonicus]
gene8326	1287	1.71	34.66	2.61242	4.22308e-05	0.00299675	Up	ko00511//Other glycan degradation	-	GO:0016788//hydrolase activity, acting on ester bonds	-	gi|356571812|ref|XP_003554066.1|/6.7e-191/PREDICTED: GDSL esterase/lipase At3g26430 [Glycine max]
gene28555	1196	448.48	178.38	-1.14591	0.000476262	0.0185834	Down	-	-	-	-	gi|502155925|ref|XP_004510240.1|/9.6e-174/PREDICTED: uncharacterized protein LOC101489146 [Cicer arietinum]
gene7994	680	0.69	91.57	2.77559	2.24903e-05	0.00180732	Up	ko00450//Selenocompound metabolism	GO:0005576//extracellular region	GO:0030145//manganese ion binding;GO:0045735//nutrient reservoir activity	-	gi|357468889|ref|XP_003604729.1|/4.8e-109/germin family protein [Medicago truncatula]
gene2155	3039	15.54	136.23	2.64791	6.58086e-08	1.50548e-05	Up	ko00511//Other glycan degradation	GO:0016021//integral component of membrane	GO:0004559//alpha-mannosidase activity;GO:0008270//zinc ion binding;GO:0030246//carbohydrate binding	GO:0006013//mannose metabolic process;GO:0006517//protein deglycosylation	gi|356502776|ref|XP_003520192.1|/0.0e+00/PREDICTED: alpha-mannosidase [Glycine max]
gene36378	2584	5.08	55.33	2.40777	8.07815e-05	0.00499244	Up	-	GO:0005874//microtubule	-	-	gi|593329417|ref|XP_007138135.1|/4.6e-258/hypothetical protein PHAVU_009G183200g [Phaseolus vulgaris]//gi|593329417|ref|XP_007138135.1|/7.2e-184/hypothetical protein PHAVU_009G183200g [Phaseolus vulgaris]
gene9510	3500	31.46	157.67	1.96701	0.000175902	0.00894229	Up	-	GO:0005871//kinesin complex	GO:0003777//microtubule motor activity;GO:0005524//ATP binding;GO:0008017//microtubule binding;GO:0016887//ATPase activity	GO:0007018//microtubule-based movement	gi|571446669|ref|XP_006577158.1|/0.0e+00/PREDICTED: kinesin-4 isoform X2 [Glycine max]
gene11437_gene11438_gene11431	1315	185.58	554.21	1.56059	1.06774e-05	0.00100626	Up	ko01100//Metabolic pathways;ko01110//Biosynthesis of secondary metabolites;ko00940//Phenylpropanoid biosynthesis;ko00500//Starch and sucrose metabolism;ko00460//Cyanoamino acid metabolism;ko00561//Glycerolipid metabolism;ko00901//Indole alkaloid biosynthesis	-	GO:0016788//hydrolase activity, acting on ester bonds	-	gi|734309738|gb|KHM99548.1|/4.4e-176/GDSL esterase/lipase [Glycine soja]
gene19288	663	18.71	133.94	2.32729	8.96234e-06	0.000870042	Up	-	GO:0005576//extracellular region;GO:0005618//cell wall;GO:0009506//plasmodesma	GO:0030145//manganese ion binding;GO:0045735//nutrient reservoir activity;GO:0046564//oxalate decarboxylase activity	GO:0010497//plasmodesmata-mediated intercellular transport;GO:0033609//oxalate metabolic process;GO:2000280//regulation of root development	gi|593688920|ref|XP_007145079.1|/7.8e-104/hypothetical protein PHAVU_007G207800g [Phaseolus vulgaris]
gene1424	732	20.59	92.07	1.77009	0.000781044	0.0265147	Up	-	GO:0005741//mitochondrial outer membrane	-	GO:0055085//transmembrane transport	gi|502152120|ref|XP_004508774.1|/6.8e-109/PREDICTED: mitochondrial outer membrane protein porin of 34 kDa-like [Cicer arietinum]
gene30410	3747	3.04	61.58	2.81366	7.59469e-06	0.000755534	Up	-	GO:0005783//endoplasmic reticulum;GO:0016021//integral component of membrane	GO:0000155//phosphorelay sensor kinase activity	GO:0010105//negative regulation of ethylene-activated signaling pathway;GO:0023014//signal transduction by protein phosphorylation	gi|734411634|gb|KHN36020.1|/0.0e+00/Histidine kinase 1 [Glycine soja]
gene20131	786	34.58	289.46	2.53114	2.92079e-06	0.000344538	Up	-	-	GO:0016787//hydrolase activity	GO:0008152//metabolic process	gi|951067324|ref|XP_014524187.1|/1.4e-120/PREDICTED: uncharacterized protein LOC106780414 [Vigna radiata var. radiata]
gene16021	2140	55.34	203.46	1.68215	0.000197224	0.00964596	Up	-	-	-	-	gi|502145939|ref|XP_004506247.1|/5.6e-205/PREDICTED: fasciclin-like arabinogalactan protein 15 [Cicer arietinum]
gene25417	1373	152.86	358.94	1.22674	0.00075563	0.0259936	Up	-	GO:0005739//mitochondrion	-	-	gi|442803210|gb|AGC78945.1|/2.8e-47/hypothetical protein (mitochondrion) [Vicia faba]
gene7747	945	0	96.1	2.39467	0.000202664	0.0098273	Up	ko01100//Metabolic pathways;ko01110//Biosynthesis of secondary metabolites;ko00940//Phenylpropanoid biosynthesis	GO:0005576//extracellular region;GO:0016021//integral component of membrane	GO:0004601//peroxidase activity;GO:0020037//heme binding;GO:0046872//metal ion binding	GO:0006979//response to oxidative stress;GO:0042744//hydrogen peroxide catabolic process;GO:0055114//oxidation-reduction process;GO:0098869//cellular oxidant detoxification	gi|571479687|ref|XP_003534655.2|/9.3e-151/PREDICTED: cationic peroxidase 1-like [Glycine max]
gene34940	1738	86.37	771.56	2.32152	0.00010192	0.00596451	Up	ko01100//Metabolic pathways;ko01110//Biosynthesis of secondary metabolites;ko01230//Biosynthesis of amino acids;ko00250//Alanine, aspartate and glutamate metabolism;ko00220//Arginine biosynthesis	GO:0005737//cytoplasm	GO:0004055//argininosuccinate synthase activity;GO:0005524//ATP binding	GO:0000050//urea cycle;GO:0000053//argininosuccinate metabolic process;GO:0006526//arginine biosynthetic process	gi|357463609|ref|XP_003602086.1|/1.1e-235/argininosuccinate synthase [Medicago truncatula]
gene24001	2340	4.45	62.99	2.32876	0.000296003	0.0131476	Up	-	GO:0016021//integral component of membrane	GO:0004674//protein serine/threonine kinase activity;GO:0005524//ATP binding	GO:0006468//protein phosphorylation	gi|571515020|ref|XP_006597189.1|/0.0e+00/PREDICTED: receptor-like serine/threonine-protein kinase ALE2 isoform X2 [Glycine max]
gene21493	279	0.34	70.91	2.49208	0.000128046	0.00699644	Up	ko01100//Metabolic pathways;ko01110//Biosynthesis of secondary metabolites;ko01230//Biosynthesis of amino acids;ko03010//Ribosome;ko00270//Cysteine and methionine metabolism;ko01210//2-Oxocarboxylic acid metabolism;ko00280//Valine, leucine and isoleucine degradation;ko00770//Pantothenate and CoA biosynthesis;ko00290//Valine, leucine and isoleucine biosynthesis	-	-	-	gi|593796320|ref|XP_007161198.1|/3.1e-38/hypothetical protein PHAVU_001G050300g [Phaseolus vulgaris]
gene25031	765	226.06	521.1	1.19067	0.00100791	0.032089	Up	-	GO:0005829//cytosol	GO:0004066//asparagine synthase (glutamine-hydrolyzing) activity;GO:0042803//protein homodimerization activity	GO:0006529//asparagine biosynthetic process;GO:0006541//glutamine metabolic process	gi|255642311|gb|ACU21420.1|/5.8e-143/unknown [Glycine max]
gene9795	1458	0.33	66.45	4.26376	3.54541e-12	2.39459e-09	Up	-	-	-	-	gi|356504058|ref|XP_003520816.1|/1.1e-68/PREDICTED: uncharacterized protein LOC100783289 isoform X2 [Glycine max]
gene2827	837	13.61	71.07	2.09718	1.40596e-05	0.0012386	Up	-	GO:0005634//nucleus	GO:0003700//transcription factor activity, sequence-specific DNA binding;GO:0043565//sequence-specific DNA binding	GO:0006355//regulation of transcription, DNA-templated	gi|593781561|ref|XP_007153821.1|/4.6e-125/hypothetical protein PHAVU_003G067700g [Phaseolus vulgaris]
gene31802	1545	60.3	717.29	2.71618	2.90598e-06	0.000344538	Up	ko01100//Metabolic pathways;ko01110//Biosynthesis of secondary metabolites;ko00940//Phenylpropanoid biosynthesis;ko00500//Starch and sucrose metabolism;ko00460//Cyanoamino acid metabolism	-	GO:0008422//beta-glucosidase activity	GO:0005975//carbohydrate metabolic process;GO:1901657//glycosyl compound metabolic process	gi|356520639|ref|XP_003528968.1|/2.2e-282/PREDICTED: beta-glucosidase 44 [Glycine max]
gene1501	1510	16.22	109.32	2.44146	8.24823e-08	1.82795e-05	Up	ko01100//Metabolic pathways;ko00531//Glycosaminoglycan degradation	GO:0016020//membrane	GO:0016798//hydrolase activity, acting on glycosyl bonds	-	gi|356562599|ref|XP_003549557.1|/1.3e-224/PREDICTED: heparanase-like protein 1 isoform X1 [Glycine max]//gi|502151963|ref|XP_004508697.1|/2.2e-288/PREDICTED: heparanase-like protein 1 isoform X1 [Cicer arietinum]
gene8618	1422	6.45	51.24	1.98511	0.00173647	0.0470022	Up	ko01100//Metabolic pathways	GO:0016021//integral component of membrane	GO:0005506//iron ion binding;GO:0016709//oxidoreductase activity, acting on paired donors, with incorporation or reduction of molecular oxygen, NAD(P)H as one donor, and incorporation of one atom of oxygen;GO:0020037//heme binding	GO:0044550//secondary metabolite biosynthetic process;GO:0055114//oxidation-reduction process	gi|357509833|ref|XP_003625205.1|/2.3e-201/cytochrome P450 family protein [Medicago truncatula]
gene2865	1420	216.87	645.7	1.4229	0.000851707	0.0283572	Up	ko04141//Protein processing in endoplasmic reticulum	GO:0016021//integral component of membrane	GO:0008270//zinc ion binding	-	gi|951001459|ref|XP_014507092.1|/2.4e-137/PREDICTED: uncharacterized protein LOC106766841 [Vigna radiata var. radiata]
gene19710	855	1167.04	530.46	-1.01512	1.67619e-06	0.000224987	Down	-	-	GO:0008080//N-acetyltransferase activity	-	gi|502118454|ref|XP_004496275.1|/1.7e-143/PREDICTED: uncharacterized protein LOC101514892 [Cicer arietinum]
gene5420	1296	318.56	823.44	1.31034	0.000290898	0.0130264	Up	ko01100//Metabolic pathways;ko00520//Amino sugar and nucleotide sugar metabolism	GO:0016021//integral component of membrane	GO:0016857//racemase and epimerase activity, acting on carbohydrates and derivatives;GO:0050662//coenzyme binding	GO:0005975//carbohydrate metabolic process	gi|356562525|ref|XP_003549520.1|/8.1e-246/PREDICTED: UDP-glucuronate 4-epimerase 1 [Glycine max]
gene21959	2814	12.17	62.31	1.85528	0.000903156	0.0296526	Up	-	GO:0016021//integral component of membrane	-	-	gi|356501300|ref|XP_003519463.1|/0.0e+00/PREDICTED: CSC1-like protein At3g21620 isoform X1 [Glycine max]
gene24199	645	63.88	8.52	-2.10106	0.000207159	0.00996015	Down	ko03010//Ribosome	-	GO:0016787//hydrolase activity	-	gi|255565605|ref|XP_002523792.1|/1.1e-89/PREDICTED: uncharacterized protein LOC8271904 [Ricinus communis]
gene13782	1779	175.37	667.83	1.72532	8.42101e-05	0.00515937	Up	ko01100//Metabolic pathways;ko01110//Biosynthesis of secondary metabolites;ko00350//Tyrosine metabolism;ko00950//Isoquinoline alkaloid biosynthesis	-	GO:0004097//catechol oxidase activity;GO:0046872//metal ion binding	GO:0046148//pigment biosynthetic process;GO:0055114//oxidation-reduction process	gi|356555113|ref|XP_003545882.1|/1.1e-277/PREDICTED: polyphenol oxidase A1, chloroplastic-like [Glycine max]
gene7589	1899	297.24	53.35	-2.13707	1.51292e-07	2.95428e-05	Down	-	GO:0016021//integral component of membrane	GO:0008270//zinc ion binding;GO:0016874//ligase activity	-	gi|828334747|ref|XP_012575238.1|/6.2e-186/PREDICTED: uncharacterized protein LOC101489056 [Cicer arietinum]
gene30687	1278	15.56	183.29	2.83138	3.44437e-07	5.9216e-05	Up	-	GO:0043231//intracellular membrane-bounded organelle	GO:0080043//quercetin 3-O-glucosyltransferase activity;GO:0080044//quercetin 7-O-glucosyltransferase activity	GO:0009813//flavonoid biosynthetic process;GO:0052696//flavonoid glucuronidation	gi|214011460|gb|ACJ61480.1|/2.1e-185/flavonoid glycosyltransferase [Glycine max]
gene3912	1890	229.81	48.7	-1.96335	4.93103e-08	1.16565e-05	Down	-	GO:0016021//integral component of membrane	GO:0005215//transporter activity	GO:0006857//oligopeptide transport	gi|702273422|ref|XP_010043898.1|/8.4e-246/PREDICTED: protein NRT1/ PTR FAMILY 8.3 [Eucalyptus grandis]
novel_gene_474_5d1f3751	1590	38.91	175.49	1.88197	0.000248101	0.0114811	Up	ko01100//Metabolic pathways;ko01110//Biosynthesis of secondary metabolites;ko00940//Phenylpropanoid biosynthesis	-	GO:0016614//oxidoreductase activity, acting on CH-OH group of donors;GO:0050660//flavin adenine dinucleotide binding	GO:0055114//oxidation-reduction process	gi|356512143|ref|XP_003524780.1|/4.8e-285/PREDICTED: tetrahydrocannabinolic acid synthase-like [Glycine max]
gene4809	1989	6.14	39.91	2.0397	0.000540969	0.0203523	Up	-	GO:0016021//integral component of membrane	GO:0004672//protein kinase activity;GO:0005524//ATP binding	GO:0006468//protein phosphorylation	gi|571457133|ref|XP_006580595.1|/6.1e-285/PREDICTED: probable LRR receptor-like serine/threonine-protein kinase At1g63430 [Glycine max]
gene10981	2464	0	31.07	2.93249	7.6174e-06	0.000755534	Up	-	GO:0016021//integral component of membrane	GO:0004672//protein kinase activity;GO:0005524//ATP binding	GO:0006468//protein phosphorylation	gi|571489558|ref|XP_006591246.1|/1.5e-133/PREDICTED: inactive receptor-like serine/threonine-protein kinase At2g40270 [Glycine max]
gene4455	2535	148.69	17.43	-2.40488	1.6973e-06	0.000224987	Down	-	GO:0016021//integral component of membrane	GO:0005524//ATP binding;GO:0015444//magnesium-importing ATPase activity;GO:0046872//metal ion binding	GO:0015693//magnesium ion transport;GO:1903830//magnesium ion transmembrane transport	gi|502140214|ref|XP_004504112.1|/0.0e+00/PREDICTED: sarcoplasmic/endoplasmic reticulum calcium ATPase 1-like [Cicer arietinum]
gene32091	999	0.69	35.25	2.39531	0.000254319	0.0117115	Up	ko01100//Metabolic pathways;ko01110//Biosynthesis of secondary metabolites;ko00940//Phenylpropanoid biosynthesis	GO:0005576//extracellular region;GO:0009505//plant-type cell wall;GO:0016021//integral component of membrane	GO:0004601//peroxidase activity;GO:0020037//heme binding;GO:0046872//metal ion binding	GO:0006979//response to oxidative stress;GO:0009664//plant-type cell wall organization;GO:0042744//hydrogen peroxide catabolic process;GO:0055114//oxidation-reduction process;GO:0098869//cellular oxidant detoxification	gi|356530973|ref|XP_003534053.1|/3.6e-153/PREDICTED: peroxidase 47-like [Glycine max]
gene23145	2351	1837.57	785.03	-1.03827	0.00133258	0.0393354	Down	-	GO:0016021//integral component of membrane	GO:0016760//cellulose synthase (UDP-forming) activity	GO:0030244//cellulose biosynthetic process;GO:0071555//cell wall organization	gi|734383181|gb|KHN23837.1|/0.0e+00/Cellulose synthase-like protein E1 [Glycine soja]
gene4504	1711	102.55	505.64	2.13937	1.05597e-07	2.19011e-05	Up	ko00500//Starch and sucrose metabolism	GO:0016021//integral component of membrane	GO:0004553//hydrolase activity, hydrolyzing O-glycosyl compounds;GO:0051015//actin filament binding	GO:0005975//carbohydrate metabolic process;GO:0007015//actin filament organization	gi|356511109|ref|XP_003524272.1|/1.2e-230/PREDICTED: probable glucan 1,3-beta-glucosidase A [Glycine max]
gene20670	828	10.52	41.48	1.71226	0.000546039	0.0204377	Up	-	GO:0005634//nucleus	GO:0003677//DNA binding	-	gi|920693286|gb|KOM36511.1|/5.3e-126/hypothetical protein LR48_Vigan02g266100 [Vigna angularis]
gene26786	1254	34.76	166.49	1.98875	2.8608e-05	0.00218739	Up	ko03010//Ribosome	GO:0016021//integral component of membrane	GO:0016757//transferase activity, transferring glycosyl groups	-	gi|922364641|ref|XP_013454584.1|/2.1e-214/GDP-fucose protein O-fucosyltransferase [Medicago truncatula]
gene1686	1469	74.45	14.67	-1.88809	5.65821e-05	0.00374141	Down	-	GO:0005622//intracellular;GO:0012505//endomembrane system	GO:0005096//GTPase activator activity;GO:0017137//Rab GTPase binding	GO:0006886//intracellular protein transport;GO:0031338//regulation of vesicle fusion;GO:0090630//activation of GTPase activity	gi|571498628|ref|XP_006594271.1|/6.6e-212/PREDICTED: TBC1 domain family member 13-like [Glycine max]//gi|571498628|ref|XP_006594271.1|/9.7e-221/PREDICTED: TBC1 domain family member 13-like [Glycine max]
gene12722	3153	31.3	109.14	1.56372	0.00115398	0.0354658	Up	-	-	GO:0016874//ligase activity	-	gi|571518697|ref|XP_006597728.1|/0.0e+00/PREDICTED: putative E3 ubiquitin-protein ligase LIN-1 isoform X1 [Glycine max]//gi|571518701|ref|XP_006597729.1|/0.0e+00/PREDICTED: putative E3 ubiquitin-protein ligase LIN-1 isoform X2 [Glycine max]//gi|947062806|gb|KRH12067.1|/0.0e+00/hypothetical protein GLYMA_15G149200 [Glycine max]
gene8898	1032	14.94	87.82	2.2931	2.86217e-07	5.04293e-05	Up	ko01100//Metabolic pathways	-	GO:0016853//isomerase activity;GO:0030246//carbohydrate binding	GO:0005975//carbohydrate metabolic process	gi|502110037|ref|XP_004493784.1|/2.1e-172/PREDICTED: probable arabinose 5-phosphate isomerase [Cicer arietinum]
gene26443	3490	57.02	639.74	3.11997	1.22436e-12	9.38685e-10	Up	ko01100//Metabolic pathways;ko03015//mRNA surveillance pathway;ko00052//Galactose metabolism;ko00600//Sphingolipid metabolism;ko00511//Other glycan degradation;ko00531//Glycosaminoglycan degradation;ko00604//Glycosphingolipid biosynthesis - ganglio series	GO:0005618//cell wall;GO:0005773//vacuole	GO:0004565//beta-galactosidase activity;GO:0030246//carbohydrate binding	GO:0005975//carbohydrate metabolic process	gi|356522482|ref|XP_003529875.1|/0.0e+00/PREDICTED: beta-galactosidase 1-like [Glycine max]
gene1765	1695	98.94	240.57	1.28968	0.000174187	0.00887104	Up	ko01100//Metabolic pathways;ko00531//Glycosaminoglycan degradation	GO:0016020//membrane	GO:0016798//hydrolase activity, acting on glycosyl bonds	GO:0005975//carbohydrate metabolic process	gi|356548541|ref|XP_003542659.1|/7.4e-270/PREDICTED: heparanase-like protein 3 [Glycine max]
gene1272	2314	119.61	50.79	-1.07721	0.000559186	0.0208442	Down	-	-	-	-	gi|356564958|ref|XP_003550712.1|/2.7e-218/PREDICTED: pentatricopeptide repeat-containing protein At3g48250, chloroplastic [Glycine max]
gene35699	2932	119.77	254.4	1.10419	0.00138342	0.0404155	Up	-	GO:0005634//nucleus	GO:0003677//DNA binding;GO:0008289//lipid binding	-	gi|950979829|ref|XP_014501941.1|/0.0e+00/PREDICTED: homeobox-leucine zipper protein ATHB-8 [Vigna radiata var. radiata]
gene1178	846	288.14	97.8	-1.41831	9.63379e-09	2.92607e-06	Down	-	-	-	-	gi|920688694|gb|KOM32677.1|/6.2e-146/hypothetical protein LR48_Vigan01g223300 [Vigna angularis]
gene8631	679	3.69	99.89	3.34357	2.0887e-08	5.58964e-06	Up	-	-	-	-	-
gene32927	393	16.72	76.7	1.89439	0.000146354	0.00780382	Up	-	-	-	-	gi|920716436|gb|KOM56524.1|/1.9e-33/hypothetical protein LR48_Vigan10g241600 [Vigna angularis]
gene5320	2016	5.81	67.07	2.70227	1.90013e-06	0.000245005	Up	-	GO:0016021//integral component of membrane	GO:0004672//protein kinase activity;GO:0005524//ATP binding	GO:0006468//protein phosphorylation	gi|965656192|dbj|BAT72611.1|/2.4e-220/hypothetical protein VIGAN_01003200 [Vigna angularis var. angularis]
gene25499	1155	2.71	46.78	2.82141	3.79969e-06	0.000432875	Up	-	-	-	-	gi|502087502|ref|XP_004488554.1|/8.3e-218/PREDICTED: uncharacterized protein LOC101508083 [Cicer arietinum]
gene14577	1512	5.42	49.11	2.44751	1.9258e-05	0.00159735	Up	-	GO:0043231//intracellular membrane-bounded organelle	GO:0080043//quercetin 3-O-glucosyltransferase activity;GO:0080044//quercetin 7-O-glucosyltransferase activity	GO:0009813//flavonoid biosynthetic process;GO:0052696//flavonoid glucuronidation	gi|115334821|gb|ABI94026.1|/2.9e-231/(iso)flavonoid glycosyltransferase [Medicago truncatula]
gene9088	744	10.54	83.31	2.51295	4.55534e-07	7.52085e-05	Up	-	GO:0016021//integral component of membrane	-	-	gi|571558460|ref|XP_006604571.1|/5.7e-95/PREDICTED: fasciclin-like arabinogalactan protein 11 [Glycine max]
gene16363	2008	169.87	58.52	-1.32169	0.00028709	0.0129063	Down	-	-	-	-	gi|947074076|gb|KRH22967.1|/5.2e-228/hypothetical protein GLYMA_13G330500 [Glycine max]
gene24708	591	1.04	29.14	2.13893	0.00108272	0.0338629	Up	ko04145//Phagosome;ko04933//AGE-RAGE signaling pathway in diabetic complications	GO:0005737//cytoplasm;GO:0016020//membrane	GO:0005525//GTP binding	GO:0007264//small GTPase mediated signal transduction	gi|356543878|ref|XP_003540385.1|/4.2e-101/PREDICTED: rac-like GTP-binding protein RAC2 isoform X1 [Glycine max]
gene10162	1605	4.78	33.68	2.05801	0.000546962	0.0204423	Up	-	-	-	-	gi|571447387|ref|XP_003520895.2|/2.5e-236/PREDICTED: uncharacterized protein LOC100785776 [Glycine max]
gene21628	1116	223.13	32.42	-2.05862	0.000144907	0.00774119	Down	-	GO:0005634//nucleus	GO:0003700//transcription factor activity, sequence-specific DNA binding;GO:0043565//sequence-specific DNA binding	GO:0006355//regulation of transcription, DNA-templated	gi|947066429|gb|KRH15572.1|/2.0e-136/hypothetical protein GLYMA_14G096800 [Glycine max]
gene14730	528	9.84	48.23	1.97873	6.43562e-05	0.00417756	Up	-	GO:0016021//integral component of membrane	GO:0008289//lipid binding	GO:0006869//lipid transport	gi|388501056|gb|AFK38594.1|/2.6e-65/unknown [Lotus japonicus]
gene14683	832	5.07	189.38	3.70515	6.60595e-10	2.60265e-07	Up	-	-	-	GO:0006952//defense response;GO:0009607//response to biotic stimulus	gi|571440475|ref|XP_003519004.2|/1.6e-63/PREDICTED: MLP-like protein 43 [Glycine max]
gene18675	1992	162.75	21.14	-2.60928	2.93962e-13	2.68994e-10	Down	ko04075//Plant hormone signal transduction;ko04016//MAPK signaling pathway - plant	-	GO:0046983//protein dimerization activity	-	gi|951021163|ref|XP_014512597.1|/1.8e-268/PREDICTED: truncated basic helix-loop-helix protein A-like [Vigna radiata var. radiata]
gene12479	588	32.16	104.85	1.54273	0.000457556	0.0181785	Up	-	GO:0016020//membrane	GO:0008289//lipid binding	GO:0006869//lipid transport	gi|593801464|ref|XP_007163769.1|/3.5e-55/hypothetical protein PHAVU_001G262400g [Phaseolus vulgaris]
gene9310	1366	667.36	170.29	-1.55422	0.00152083	0.0430374	Down	-	-	GO:0004185//serine-type carboxypeptidase activity;GO:0008239//dipeptidyl-peptidase activity	GO:0006508//proteolysis	gi|502112041|ref|XP_004494225.1|/1.6e-256/PREDICTED: lysosomal Pro-X carboxypeptidase-like [Cicer arietinum]
gene23911	1944	69.52	248.5	1.65855	0.000482939	0.0187665	Up	-	GO:0016021//integral component of membrane	GO:0005215//transporter activity	GO:0006857//oligopeptide transport	gi|356556326|ref|XP_003546477.1|/2.5e-283/PREDICTED: protein NRT1/ PTR FAMILY 1.2 [Glycine max]
novel_gene_105_5d1f3751	753	265.61	121.06	-1.00108	0.000473404	0.0185439	Down	ko04146//Peroxisome	GO:0005777//peroxisome	-	-	gi|357476851|ref|XP_003608711.1|/6.1e-113/peroxisome biogenesis protein [Medicago truncatula]
gene19456	582	474.05	47.92	-2.60183	2.21506e-07	4.02786e-05	Down	-	-	-	-	gi|356505508|ref|XP_003521532.1|/6.9e-18/PREDICTED: stress response protein NST1-like [Glycine max]
gene34517	1545	35.06	172.87	2.13559	9.62455e-08	2.06833e-05	Up	ko01100//Metabolic pathways;ko00500//Starch and sucrose metabolism	GO:0016021//integral component of membrane	GO:0008810//cellulase activity	GO:0030245//cellulose catabolic process	gi|356509613|ref|XP_003523541.1|/8.8e-287/PREDICTED: endoglucanase 2 [Glycine max]
gene28475	402	8.56	67.49	2.07494	0.00086447	0.0286477	Up	-	-	-	-	gi|950958368|ref|XP_014497240.1|/1.5e-36/PREDICTED: uncharacterized protein At5g48480 [Vigna radiata var. radiata]
gene32292	3391	25.74	78.48	1.51876	0.000250498	0.0115731	Up	-	-	-	-	gi|571529615|ref|XP_006599596.1|/1.6e-254/PREDICTED: early endosome antigen 1-like isoform X2 [Glycine max]
gene17903	447	14.51	0	-2.1113	0.00127238	0.0379726	Down	ko01100//Metabolic pathways;ko00380//Tryptophan metabolism	GO:0016021//integral component of membrane	GO:0004497//monooxygenase activity;GO:0005506//iron ion binding;GO:0016705//oxidoreductase activity, acting on paired donors, with incorporation or reduction of molecular oxygen;GO:0020037//heme binding	GO:0055114//oxidation-reduction process	gi|922326055|ref|XP_013442420.1|/1.2e-52/cytochrome P450 family protein [Medicago truncatula]
gene8610	2413	26.26	190.45	2.5353	2.25504e-08	5.92304e-06	Up	-	GO:0044611//nuclear pore inner ring	GO:0017056//structural constituent of nuclear pore	GO:0006999//nuclear pore organization	gi|571445566|ref|XP_006576839.1|/0.0e+00/PREDICTED: uncharacterized protein LOC100777738 isoform X1 [Glycine max]
gene8803	2438	15.6	119.8	1.95681	0.00185577	0.049337	Up	ko01100//Metabolic pathways;ko04070//Phosphatidylinositol signaling system;ko00562//Inositol phosphate metabolism	-	GO:0016787//hydrolase activity	GO:0046856//phosphatidylinositol dephosphorylation	gi|950947343|ref|XP_014494666.1|/6.3e-299/PREDICTED: type I inositol polyphosphate 5-phosphatase 4-like isoform X3 [Vigna radiata var. radiata]
gene21602	1017	68.06	163.14	1.26859	4.93718e-05	0.00339111	Up	-	GO:0005737//cytoplasm	GO:0010487//thermospermine synthase activity	GO:0006596//polyamine biosynthetic process	gi|593796038|ref|XP_007161057.1|/2.9e-174/hypothetical protein PHAVU_001G039100g [Phaseolus vulgaris]
gene257	1515	19.34	130.47	2.39798	2.37651e-07	4.26674e-05	Up	-	GO:0016021//integral component of membrane	GO:0004674//protein serine/threonine kinase activity;GO:0005524//ATP binding	GO:0006468//protein phosphorylation	gi|951000941|ref|XP_014506943.1|/5.9e-248/PREDICTED: probable receptor-like protein kinase At5g18500 [Vigna radiata var. radiata]
gene21724	1336	88.66	246.99	1.40833	0.000788338	0.0266859	Up	-	GO:0005886//plasma membrane	GO:0008270//zinc ion binding;GO:0051015//actin filament binding	GO:0051017//actin filament bundle assembly	gi|388517959|gb|AFK47041.1|/1.5e-109/unknown [Lotus japonicus]
gene811	2310	25.48	90.19	1.65739	0.000330125	0.01404	Up	-	GO:0016021//integral component of membrane	GO:0004672//protein kinase activity;GO:0005524//ATP binding	GO:0006468//protein phosphorylation	gi|734391150|gb|KHN27071.1|/6.9e-232/Putative LRR receptor-like serine/threonine-protein kinase [Glycine soja]
gene5708	608	0	427.84	6.02709	1.36536e-23	5.53304e-20	Up	-	-	-	-	-
gene12878	1389	0.68	33.63	2.80969	1.56134e-05	0.00134213	Up	-	-	GO:0004190//aspartic-type endopeptidase activity	GO:0006508//proteolysis;GO:0030163//protein catabolic process	gi|571518088|ref|XP_006597643.1|/2.6e-202/PREDICTED: protein ASPARTIC PROTEASE IN GUARD CELL 1 isoform X1 [Glycine max]
gene13859	345	4.06	58.59	2.53801	4.41076e-05	0.00308955	Up	-	-	GO:0005509//calcium ion binding	-	gi|734369125|gb|KHN19089.1|/1.2e-52/Calcium-binding protein PBP1 [Glycine soja]
gene24391	1407	2.35	25.39	2.1258	0.000817712	0.0273538	Up	ko01110//Biosynthesis of secondary metabolites;ko00062//Fatty acid elongation	GO:0016021//integral component of membrane	GO:0016747//transferase activity, transferring acyl groups other than amino-acyl groups	GO:0006633//fatty acid biosynthetic process	gi|571515730|ref|XP_003547033.2|/2.1e-231/PREDICTED: 3-ketoacyl-CoA synthase 12-like [Glycine max]
gene33397	1236	2.05	61.86	2.79906	1.40364e-05	0.0012386	Up	ko01100//Metabolic pathways;ko01200//Carbon metabolism;ko00250//Alanine, aspartate and glutamate metabolism;ko00910//Nitrogen metabolism;ko00220//Arginine biosynthesis	-	GO:0016639//oxidoreductase activity, acting on the CH-NH2 group of donors, NAD or NADP as acceptor	GO:0006520//cellular amino acid metabolic process;GO:0055114//oxidation-reduction process	gi|356559551|ref|XP_003548062.1|/6.3e-232/PREDICTED: glutamate dehydrogenase 1 [Glycine max]
gene23849	4839	227.54	94.92	-1.08622	0.00147293	0.0422474	Down	ko01100//Metabolic pathways;ko01110//Biosynthesis of secondary metabolites;ko01200//Carbon metabolism;ko04146//Peroxisome;ko02010//ABC transporters;ko00630//Glyoxylate and dicarboxylate metabolism	GO:0016021//integral component of membrane	GO:0005524//ATP binding;GO:0016887//ATPase activity	GO:0006810//transport	gi|571514670|ref|XP_006597138.1|/0.0e+00/PREDICTED: pleiotropic drug resistance protein 1-like isoform X1 [Glycine max]
gene3522	2091	64.77	560.87	2.24206	0.000220474	0.0104585	Up	ko01100//Metabolic pathways;ko01110//Biosynthesis of secondary metabolites;ko00909//Sesquiterpenoid and triterpenoid biosynthesis;ko00902//Monoterpenoid biosynthesis	-	GO:0000287//magnesium ion binding;GO:0010333//terpene synthase activity	GO:0008152//metabolic process	gi|571466909|ref|XP_003528417.2|/1.1e-245/PREDICTED: (3S,6E)-nerolidol synthase 1 [Glycine max]
gene14267	1416	33.22	170.01	1.89127	0.000437528	0.0175798	Up	-	GO:0005634//nucleus;GO:0005737//cytoplasm;GO:0016021//integral component of membrane	-	-	gi|356549417|ref|XP_003543090.1|/3.5e-218/PREDICTED: uncharacterized protein LOC100783537 [Glycine max]
gene16725	2124	493.09	2385.83	1.82161	0.000576111	0.0212517	Up	ko01100//Metabolic pathways;ko00330//Arginine and proline metabolism	-	GO:0008792//arginine decarboxylase activity	GO:0006527//arginine catabolic process;GO:0008295//spermidine biosynthetic process;GO:0009446//putrescine biosynthetic process	gi|502149391|ref|XP_004507509.1|/0.0e+00/PREDICTED: arginine decarboxylase [Cicer arietinum]
gene19027	2650	24.18	127.08	2.11838	3.67887e-06	0.000420801	Up	-	-	GO:0004674//protein serine/threonine kinase activity;GO:0004674//protein serine/threonine kinase activity;GO:0005524//ATP binding;GO:0005524//ATP binding	GO:0006468//protein phosphorylation;GO:0006468//protein phosphorylation	gi|593688373|ref|XP_007144821.1|/0.0e+00/hypothetical protein PHAVU_007G186800g [Phaseolus vulgaris]
gene8821	1359	311.07	19.28	-2.81478	8.58042e-07	0.000127435	Down	-	GO:0005634//nucleus	GO:0003700//transcription factor activity, sequence-specific DNA binding;GO:0043565//sequence-specific DNA binding	GO:0006355//regulation of transcription, DNA-templated	gi|950954346|ref|XP_014496397.1|/6.2e-154/PREDICTED: heat stress transcription factor A-7a-like [Vigna radiata var. radiata]
gene17699	855	0	189.12	4.96303	2.29059e-15	2.98817e-12	Up	-	-	GO:0030246//carbohydrate binding	-	gi|4115547|dbj|BAA36415.1|/1.4e-132/lectin [Robinia pseudoacacia]
gene18848	1041	251.22	530.66	1.12875	2.76554e-05	0.00213026	Up	ko01100//Metabolic pathways;ko01110//Biosynthesis of secondary metabolites;ko00592//alpha-Linolenic acid metabolism	GO:0016021//integral component of membrane	-	-	gi|502116383|ref|XP_004495404.1|/4.6e-175/PREDICTED: protein EXORDIUM-like 5 [Cicer arietinum]
gene10975	1308	13.59	131.81	2.50124	1.1307e-05	0.00105163	Up	-	GO:0016021//integral component of membrane	-	-	gi|922380228|ref|XP_013460345.1|/2.7e-172/transmembrane amino acid transporter family protein [Medicago truncatula]
gene16648	676	13072.8	30874.1	1.24151	0.000473942	0.0185439	Up	ko03013//RNA transport	-	GO:0000166//nucleotide binding;GO:0003676//nucleic acid binding	-	gi|950969299|ref|XP_014499790.1|/7.8e-32/PREDICTED: glycine-rich RNA-binding protein GRP1A-like [Vigna radiata var. radiata]
gene23593	3905	196.27	84.2	-1.06185	0.000500852	0.0192516	Down	ko01100//Metabolic pathways;ko01110//Biosynthesis of secondary metabolites;ko00906//Carotenoid biosynthesis	GO:0005829//cytosol	GO:0004854//xanthine dehydrogenase activity;GO:0005506//iron ion binding;GO:0009055//electron carrier activity;GO:0010293//abscisic aldehyde oxidase activity;GO:0016614//oxidoreductase activity, acting on CH-OH group of donors;GO:0050660//flavin adenine dinucleotide binding;GO:0051537//2 iron, 2 sulfur cluster binding	GO:0009115//xanthine catabolic process;GO:0055114//oxidation-reduction process	gi|502098082|ref|XP_004491151.1|/0.0e+00/PREDICTED: abscisic-aldehyde oxidase-like [Cicer arietinum]
gene30477	2472	34.34	98.13	1.42331	0.00141592	0.041027	Up	ko01100//Metabolic pathways;ko03015//mRNA surveillance pathway;ko00052//Galactose metabolism;ko00600//Sphingolipid metabolism;ko00511//Other glycan degradation;ko00531//Glycosaminoglycan degradation;ko00604//Glycosphingolipid biosynthesis - ganglio series	GO:0005618//cell wall;GO:0005773//vacuole	GO:0004565//beta-galactosidase activity;GO:0030246//carbohydrate binding	GO:0005975//carbohydrate metabolic process	gi|947128862|gb|KRH76716.1|/0.0e+00/hypothetical protein GLYMA_01G170200 [Glycine max]
gene30266	3430	378.25	1441.86	1.832	4.9567e-06	0.000540795	Up	-	GO:0016021//integral component of membrane	GO:0046577//long-chain-alcohol oxidase activity;GO:0050660//flavin adenine dinucleotide binding	GO:0055114//oxidation-reduction process	gi|356496483|ref|XP_003517097.1|/0.0e+00/PREDICTED: long-chain-alcohol oxidase FAO4A-like [Glycine max]
gene5016	1245	0.68	23.34	2.57629	7.58044e-05	0.0047574	Up	-	-	-	-	gi|593794465|ref|XP_007160271.1|/7.9e-73/hypothetical protein PHAVU_002G307200g [Phaseolus vulgaris]
gene860	543	89.51	434.62	2.23083	9.82295e-15	1.07172e-11	Up	-	-	-	-	gi|110749713|gb|ABG90382.1|/1.3e-80/lateral organ boundaries domain protein [Caragana korshinskii]
gene24818	930	49.04	3.83	-2.24906	0.000235729	0.0110457	Down	ko01110//Biosynthesis of secondary metabolites;ko00904//Diterpenoid biosynthesis	-	GO:0046872//metal ion binding;GO:0051213//dioxygenase activity	GO:0055114//oxidation-reduction process	gi|356542211|ref|XP_003539563.1|/2.3e-141/PREDICTED: gibberellin 2-beta-dioxygenase 8-like [Glycine max]
gene28839	819	9.55	53.23	2.0035	0.000213631	0.0102193	Up	-	-	GO:0016740//transferase activity	-	gi|734401584|gb|KHN31745.1|/9.8e-72/Receptor-like protein 12 [Glycine soja]
gene25707	2343	11.21	557.04	3.20503	7.53283e-07	0.000115825	Up	-	GO:0016021//integral component of membrane	GO:0016760//cellulose synthase (UDP-forming) activity	GO:0030244//cellulose biosynthetic process;GO:0071555//cell wall organization	gi|502127117|ref|XP_004499569.1|/1.1e-299/PREDICTED: cellulose synthase-like protein G1 [Cicer arietinum]
gene32922	1550	2.41	77.87	2.46803	0.000165309	0.00851056	Up	ko00330//Arginine and proline metabolism;ko00943//Isoflavonoid biosynthesis;ko00944//Flavone and flavonol biosynthesis;ko00942//Anthocyanin biosynthesis	-	GO:0047172//shikimate O-hydroxycinnamoyltransferase activity	-	gi|571553963|ref|XP_003554894.2|/1.6e-196/PREDICTED: phenolic glucoside malonyltransferase 1-like [Glycine max]
gene21076	1353	88.79	299.71	1.64696	2.76748e-05	0.00213026	Up	ko04145//Phagosome	GO:0005737//cytoplasm;GO:0005874//microtubule	GO:0003924//GTPase activity;GO:0005200//structural constituent of cytoskeleton;GO:0005525//GTP binding	GO:0007017//microtubule-based process	gi|955379896|ref|XP_014625361.1|/2.4e-256/PREDICTED: tubulin beta chain-like [Glycine max]
gene5694	462	2.34	461.58	4.59557	2.47996e-13	2.34497e-10	Up	-	GO:0005576//extracellular region	GO:0004867//serine-type endopeptidase inhibitor activity;GO:0008233//peptidase activity	GO:0010951//negative regulation of endopeptidase activity	gi|139005587|dbj|BAF50740.1|/4.8e-28/trypsin inhibitor [Apios americana]
gene394	843	25.95	119.2	1.80565	0.000715847	0.0249772	Up	-	-	-	-	gi|502150934|ref|XP_004508196.1|/4.4e-67/PREDICTED: RING-H2 finger protein ATL2-like [Cicer arietinum]
gene28875	1566	5.42	36.04	2.10101	0.000225716	0.0106537	Up	-	GO:0016021//integral component of membrane	-	GO:0009734//auxin-activated signaling pathway;GO:0055085//transmembrane transport	gi|224434588|dbj|BAH23798.1|/1.9e-193/putative auxin transport facilitator protein [Pisum sativum]//gi|224434588|dbj|BAH23798.1|/6.2e-192/putative auxin transport facilitator protein [Pisum sativum]
gene29896	846	17.64	76.55	1.84576	0.000229936	0.0108169	Up	-	GO:0005634//nucleus	GO:0003700//transcription factor activity, sequence-specific DNA binding;GO:0043565//sequence-specific DNA binding	GO:0006355//regulation of transcription, DNA-templated	gi|593789258|ref|XP_007157668.1|/1.4e-105/hypothetical protein PHAVU_002G088600g [Phaseolus vulgaris]
gene26619	1347	1271.74	551.48	-1.05877	0.00106865	0.0335487	Down	-	-	-	-	gi|356526175|ref|XP_003531695.1|/2.8e-193/PREDICTED: coleoptile phototropism protein 1 [Glycine max]
gene4444	1215	944.53	2130.69	1.19886	3.14886e-06	0.000364586	Up	ko03010//Ribosome	-	GO:0052692//raffinose alpha-galactosidase activity	GO:0005975//carbohydrate metabolic process	gi|356512659|ref|XP_003525035.1|/8.7e-301/PREDICTED: uncharacterized protein LOC100783705 isoform X1 [Glycine max]
gene31350	1668	535.58	2141.78	1.8861	4.44186e-06	0.000498032	Up	ko01100//Metabolic pathways;ko00040//Pentose and glucuronate interconversions	GO:0005576//extracellular region;GO:0005618//cell wall;GO:0016021//integral component of membrane	GO:0030599//pectinesterase activity;GO:0045330//aspartyl esterase activity;GO:0046910//pectinesterase inhibitor activity	GO:0042545//cell wall modification;GO:0043086//negative regulation of catalytic activity;GO:0045490//pectin catabolic process	gi|20269071|emb|CAD29733.1|/4.1e-258/pectin methylesterase [Sesbania rostrata]
gene4241	948	0.33	22.32	2.54327	0.000103555	0.00600724	Up	-	-	-	-	gi|356510983|ref|XP_003524211.1|/5.2e-93/PREDICTED: fasciclin-like arabinogalactan protein 11 [Glycine max]
gene13119	1605	16.6	59.39	1.67268	0.000221477	0.0104886	Up	-	GO:0016021//integral component of membrane	GO:0005215//transporter activity	GO:0006814//sodium ion transport;GO:0098656//anion transmembrane transport	gi|356557963|ref|XP_003547279.1|/7.6e-262/PREDICTED: tonoplast dicarboxylate transporter-like [Glycine max]
gene20657	600	4.11	31.79	1.95965	0.00187289	0.0496063	Up	-	-	-	-	gi|388499756|gb|AFK37944.1|/4.5e-58/unknown [Lotus japonicus]
gene36307	318	3.37	238.04	3.51732	4.25084e-08	1.04855e-05	Up	ko01100//Metabolic pathways;ko00563//Glycosylphosphatidylinositol (GPI)-anchor biosynthesis	-	-	-	gi|388508792|gb|AFK42462.1|/2.6e-49/unknown [Lotus japonicus]
gene22307	1980	1653.87	680.02	-1.12772	0.000847339	0.028245	Down	-	-	-	-	gi|571441601|ref|XP_006575494.1|/2.9e-190/PREDICTED: uncharacterized protein LOC100794223 isoform X2 [Glycine max]
gene2804	1641	2272.07	873.25	-1.24422	1.28514e-06	0.000180473	Down	ko01100//Metabolic pathways;ko00500//Starch and sucrose metabolism	-	GO:0004556//alpha-amylase activity;GO:0005509//calcium ion binding	GO:0005975//carbohydrate metabolic process	gi|356526892|ref|XP_003532050.1|/1.7e-208/PREDICTED: alpha-amylase 3, chloroplastic isoform X1 [Glycine max]
gene17703	1192	12.8	615.4	2.99164	4.56389e-06	0.000507701	Up	-	-	-	-	gi|951051934|ref|XP_014520554.1|/3.1e-06/PREDICTED: agglutinin-2-like [Vigna radiata var. radiata]
gene14689	462	23.4	721.65	3.7751	6.39039e-11	3.48608e-08	Up	-	-	-	GO:0006952//defense response;GO:0009607//response to biotic stimulus	gi|571440475|ref|XP_003519004.2|/7.2e-64/PREDICTED: MLP-like protein 43 [Glycine max]
gene26823	2963	48.63	985.16	3.65299	1.03233e-12	8.1345e-10	Up	ko01110//Biosynthesis of secondary metabolites;ko00909//Sesquiterpenoid and triterpenoid biosynthesis	-	GO:0016866//intramolecular transferase activity	-	gi|75264952|sp|Q9MB42.1|BAMS_GLYGL/0.0e+00/RecName: Full=Beta-amyrin synthase
gene5332	948	144.02	383.13	1.31901	0.000970609	0.0313234	Up	-	-	GO:0005509//calcium ion binding;GO:0005544//calcium-dependent phospholipid binding	-	gi|356524724|ref|XP_003530978.1|/7.1e-159/PREDICTED: annexin D5 [Glycine max]
gene4487	1425	4.06	31.94	2.07893	0.000667768	0.0237934	Up	-	GO:0016021//integral component of membrane	-	-	gi|593793216|ref|XP_007159647.1|/1.6e-93/hypothetical protein PHAVU_002G255300g [Phaseolus vulgaris]
gene6103	1911	307.3	91.59	-1.46602	0.00137545	0.0402976	Down	ko01110//Biosynthesis of secondary metabolites;ko00564//Glycerophospholipid metabolism;ko00561//Glycerolipid metabolism	-	-	GO:0009902//chloroplast relocation	gi|502106512|ref|XP_004492966.1|/8.5e-162/PREDICTED: protein PLASTID MOVEMENT IMPAIRED 15-like [Cicer arietinum]
gene6287	1392	8.51	66.59	2.3119	3.26229e-05	0.00246121	Up	-	GO:0005773//vacuole	GO:0004185//serine-type carboxypeptidase activity	GO:0009742//brassinosteroid mediated signaling pathway;GO:0051603//proteolysis involved in cellular protein catabolic process	gi|734354116|gb|KHN13554.1|/2.1e-255/Serine carboxypeptidase-like 25 [Glycine soja]
gene3718	1758	366.86	1074.18	1.45182	0.000978341	0.0313589	Up	ko04075//Plant hormone signal transduction;ko04146//Peroxisome	GO:0016021//integral component of membrane	GO:0022857//transmembrane transporter activity	GO:0055085//transmembrane transport	gi|922370143|ref|XP_013457235.1|/1.7e-145/auxin-induced 5NG4-like protein [Medicago truncatula]
gene31695	1530	2725.84	774.31	-1.59116	5.49114e-05	0.00366511	Down	-	GO:0016021//integral component of membrane	GO:0004497//monooxygenase activity;GO:0005506//iron ion binding;GO:0016705//oxidoreductase activity, acting on paired donors, with incorporation or reduction of molecular oxygen;GO:0020037//heme binding	GO:0055114//oxidation-reduction process	gi|502163759|ref|XP_004512940.1|/1.9e-206/PREDICTED: cytochrome P450 CYP736A12-like [Cicer arietinum]
gene2713	1881	49.57	314.46	2.27998	1.01176e-05	0.000959884	Up	-	-	-	-	gi|922335981|ref|XP_013445980.1|/5.6e-163/polygalacturonase non-catalytic protein [Medicago truncatula]
gene36005	1617	2978.4	1088.31	-1.24095	0.00169253	0.0460327	Down	-	GO:0016021//integral component of membrane	GO:0005315//inorganic phosphate transmembrane transporter activity	GO:0006817//phosphate ion transport;GO:0055085//transmembrane transport	gi|92109220|dbj|BAE93353.1|/1.1e-273/phosphate transporter [Lotus japonicus]
gene34044	949	199.67	67.47	-1.37327	9.53609e-05	0.00570697	Down	-	-	-	-	gi|593328152|ref|XP_007137503.1|/7.8e-47/hypothetical protein PHAVU_009G132400g [Phaseolus vulgaris]
gene7750	624	14.26	57.41	1.79788	8.29831e-05	0.0050952	Up	-	-	-	-	gi|593354553|ref|XP_007140133.1|/1.6e-60/hypothetical protein PHAVU_008G086700g [Phaseolus vulgaris]//gi|593354553|ref|XP_007140133.1|/2.0e-60/hypothetical protein PHAVU_008G086700g [Phaseolus vulgaris]
gene27186	357	143.79	57.06	-1.15673	0.000301611	0.0132378	Down	ko04075//Plant hormone signal transduction	-	-	GO:0009733//response to auxin	gi|593266238|ref|XP_007135297.1|/1.9e-51/hypothetical protein PHAVU_010G117500g [Phaseolus vulgaris]
gene19921	1447	23.51	119.56	2.12043	1.95243e-06	0.000250609	Up	ko01100//Metabolic pathways;ko01110//Biosynthesis of secondary metabolites;ko00940//Phenylpropanoid biosynthesis;ko00780//Biotin metabolism	GO:0009941//chloroplast envelope;GO:0016021//integral component of membrane	-	-	gi|502119180|ref|XP_004496530.1|/4.2e-145/PREDICTED: uncharacterized protein LOC101513474 [Cicer arietinum]
gene31791	2196	252.53	96.71	-1.1603	0.00124922	0.0374594	Down	-	GO:0005623//cell	-	GO:0009902//chloroplast relocation	gi|734384953|gb|KHN24438.1|/0.0e+00/hypothetical protein glysoja_014042 [Glycine soja]
gene5667	558	58.28	130.17	1.14346	0.00106069	0.0333577	Up	-	-	-	-	gi|356532022|ref|XP_003534573.1|/9.7e-31/PREDICTED: remorin-like [Glycine max]
gene756	312	0	20.07	2.53851	0.000103097	0.00599292	Up	-	-	-	-	gi|388520395|gb|AFK48259.1|/4.9e-48/unknown [Lotus japonicus]
gene4403	1716	14.66	246.22	3.36856	6.93041e-11	3.70934e-08	Up	-	-	GO:0004497//monooxygenase activity;GO:0005506//iron ion binding;GO:0016705//oxidoreductase activity, acting on paired donors, with incorporation or reduction of molecular oxygen;GO:0020037//heme binding	GO:0007275//multicellular organism development;GO:0010268//brassinosteroid homeostasis;GO:0016125//sterol metabolic process;GO:0016132//brassinosteroid biosynthetic process;GO:0055114//oxidation-reduction process	gi|571455932|ref|XP_006580231.1|/8.0e-209/PREDICTED: dammarenediol 12-hydroxylase-like [Glycine max]
gene948	6148	2836.56	1219.8	-1.06536	0.000353869	0.0148714	Down	-	GO:0005886//plasma membrane	GO:0004722//protein serine/threonine phosphatase activity;GO:0005543//phospholipid binding	GO:0006355//regulation of transcription, DNA-templated;GO:0006470//protein dephosphorylation;GO:0009826//unidimensional cell growth;GO:0009933//meristem structural organization;GO:0010074//maintenance of meristem identity	gi|502152612|ref|XP_004509008.1|/0.0e+00/PREDICTED: protein phosphatase 2C 29 isoform X1 [Cicer arietinum]
gene984	2064	75.93	24.8	-1.39008	0.000301067	0.0132378	Down	-	-	-	-	gi|356565393|ref|XP_003550925.1|/0.0e+00/PREDICTED: pentatricopeptide repeat-containing protein At4g17616 [Glycine max]
gene31347	2490	4.76	27.72	1.89739	0.0012069	0.036813	Up	-	GO:0005634//nucleus	GO:0008289//lipid binding;GO:0043565//sequence-specific DNA binding	GO:0006355//regulation of transcription, DNA-templated	gi|356540579|ref|XP_003538765.1|/0.0e+00/PREDICTED: homeobox-leucine zipper protein MERISTEM L1-like [Glycine max]
gene21697	2048	27.16	87.71	1.5736	0.000326712	0.0139157	Up	ko01110//Biosynthesis of secondary metabolites;ko00941//Flavonoid biosynthesis	-	-	GO:0006351//transcription, DNA-templated	gi|922397457|ref|XP_013465961.1|/2.5e-216/growth-regulating factor [Medicago truncatula]
gene30670	1266	24.1	130.47	2.25056	1.27251e-07	2.54207e-05	Up	-	-	GO:0008081//phosphoric diester hydrolase activity	GO:0006629//lipid metabolic process	gi|356496906|ref|XP_003517306.1|/1.4e-202/PREDICTED: PI-PLC X domain-containing protein At5g67130-like isoform X2 [Glycine max]
gene12519	1458	506.44	1654.43	1.70439	2.21764e-10	9.11706e-08	Up	ko01100//Metabolic pathways;ko00270//Cysteine and methionine metabolism	GO:0005829//cytosol	GO:0004013//adenosylhomocysteinase activity	GO:0006730//one-carbon metabolic process;GO:0033353//S-adenosylmethionine cycle	gi|549442118|gb|AGX26650.1|/7.9e-274/S-adenosyl-l-homocysteine hydrolase A [Populus tomentosa]
gene26847	2610	175.68	3790.88	3.09319	5.50902e-07	8.88307e-05	Up	ko00591//Linoleic acid metabolism	-	GO:0016702//oxidoreductase activity, acting on single donors with incorporation of molecular oxygen, incorporation of two atoms of oxygen;GO:0046872//metal ion binding	GO:0031408//oxylipin biosynthetic process;GO:0055114//oxidation-reduction process	gi|2459611|gb|AAB71759.1|/0.0e+00/lipoxygenase [Pisum sativum]
gene6050	2301	756.05	59.19	-2.94836	1.35064e-09	4.91201e-07	Down	ko04144//Endocytosis;ko04141//Protein processing in endoplasmic reticulum;ko03040//Spliceosome	-	GO:0005524//ATP binding	-	gi|312282377|dbj|BAJ34054.1|/1.2e-59/unnamed protein product [Eutrema halophilum]
gene15035	942	84.51	379.97	1.99274	1.07546e-05	0.00101018	Up	-	-	GO:0005509//calcium ion binding;GO:0005544//calcium-dependent phospholipid binding	-	gi|388507582|gb|AFK41857.1|/3.6e-155/unknown [Lotus japonicus]
gene17007	1299	105.28	240.32	1.20291	7.56517e-05	0.0047574	Up	ko01100//Metabolic pathways;ko01110//Biosynthesis of secondary metabolites;ko01200//Carbon metabolism;ko00010//Glycolysis / Gluconeogenesis;ko00350//Tyrosine metabolism;ko00071//Fatty acid degradation	-	GO:0008270//zinc ion binding;GO:0051903//S-(hydroxymethyl)glutathione dehydrogenase activity	GO:0055114//oxidation-reduction process	gi|734432871|gb|KHN46477.1|/1.6e-186/Alcohol dehydrogenase-like 2 [Glycine soja]
gene4744	2731	27150.1	11950.5	-1.07789	2.89337e-12	2.0146e-09	Down	ko01100//Metabolic pathways	-	GO:0005524//ATP binding	GO:0019538//protein metabolic process	gi|356513459|ref|XP_003525431.1|/0.0e+00/PREDICTED: chaperone protein ClpC, chloroplastic-like [Glycine max]
gene12935	1318	370.14	2779.48	2.12795	0.000291962	0.0130427	Up	ko01100//Metabolic pathways;ko01110//Biosynthesis of secondary metabolites;ko00940//Phenylpropanoid biosynthesis	GO:0005576//extracellular region;GO:0005576//extracellular region	GO:0004601//peroxidase activity;GO:0004601//peroxidase activity;GO:0020037//heme binding;GO:0020037//heme binding;GO:0046872//metal ion binding;GO:0046872//metal ion binding	GO:0006979//response to oxidative stress;GO:0006979//response to oxidative stress;GO:0042744//hydrogen peroxide catabolic process;GO:0042744//hydrogen peroxide catabolic process;GO:0055114//oxidation-reduction process;GO:0055114//oxidation-reduction process;GO:0098869//cellular oxidant detoxification;GO:0098869//cellular oxidant detoxification	gi|571514246|ref|XP_006597070.1|/2.4e-163/PREDICTED: peroxidase, pathogen-induced isoform X1 [Glycine max]//gi|593693946|ref|XP_007147494.1|/1.7e-161/hypothetical protein PHAVU_006G129200g [Phaseolus vulgaris]//gi|593693946|ref|XP_007147494.1|/1.9e-160/hypothetical protein PHAVU_006G129200g [Phaseolus vulgaris]//gi|593693946|ref|XP_007147494.1|/2.5e-160/hypothetical protein PHAVU_006G129200g [Pha…
gene22817	1518	4.72	119.24	2.58249	6.87572e-05	0.00441275	Up	ko00500//Starch and sucrose metabolism	-	GO:0004553//hydrolase activity, hydrolyzing O-glycosyl compounds;GO:0051015//actin filament binding	GO:0005975//carbohydrate metabolic process;GO:0007015//actin filament organization	gi|356548252|ref|XP_003542517.1|/3.3e-259/PREDICTED: glucan 1,3-beta-glucosidase A-like [Glycine max]
gene5968	963	317.08	765.66	1.29156	2.42003e-06	0.000302418	Up	ko01100//Metabolic pathways;ko04016//MAPK signaling pathway - plant;ko00520//Amino sugar and nucleotide sugar metabolism	-	GO:0004568//chitinase activity	GO:0005975//carbohydrate metabolic process;GO:0006032//chitin catabolic process;GO:0016998//cell wall macromolecule catabolic process	gi|388492432|gb|AFK34282.1|/7.0e-170/unknown [Lotus japonicus]
gene21576	1269	58.61	385.79	2.46621	7.5335e-09	2.37448e-06	Up	ko01110//Biosynthesis of secondary metabolites;ko00062//Fatty acid elongation	GO:0016021//integral component of membrane	GO:0016747//transferase activity, transferring acyl groups other than amino-acyl groups	GO:0006633//fatty acid biosynthetic process	gi|593269474|ref|XP_007136914.1|/1.4e-221/hypothetical protein PHAVU_009G084500g [Phaseolus vulgaris]
gene19874	1023	0	22.68	2.75911	2.54231e-05	0.00200327	Up	ko01100//Metabolic pathways;ko00520//Amino sugar and nucleotide sugar metabolism	GO:0005576//extracellular region	GO:0004568//chitinase activity;GO:0008061//chitin binding	GO:0005975//carbohydrate metabolic process;GO:0006032//chitin catabolic process	gi|2072742|emb|CAA88593.1|/1.6e-148/chitinase homologue [Sesbania rostrata]
gene10120	3074	149.67	55.44	-1.25742	0.0001318	0.00714868	Down	ko04712//Circadian rhythm - plant	-	GO:0003677//DNA binding	GO:0006355//regulation of transcription, DNA-templated;GO:0007623//circadian rhythm;GO:0048519	gi|502114151|ref|XP_004494878.1|/9.0e-293/PREDICTED: protein LHY isoform X1 [Cicer arietinum]
gene671	2005	431.16	160.62	-1.24652	0.000192921	0.00955078	Down	-	-	-	-	gi|502149629|ref|XP_004507605.1|/7.6e-187/PREDICTED: pentatricopeptide repeat-containing protein At4g16390, chloroplastic [Cicer arietinum]
gene13315	1631	4.11	44.37	2.32581	0.000188936	0.00939314	Up	-	GO:0005737//cytoplasm	GO:0046914//transition metal ion binding	GO:0030001//metal ion transport;GO:0046916//cellular transition metal ion homeostasis	gi|645232734|ref|XP_008223004.1|/1.1e-47/PREDICTED: putative uncharacterized protein DDB_G0286901 [Prunus mume]
gene16288	705	24.8	79.61	1.51982	0.000674099	0.0238729	Up	-	-	-	-	gi|357472215|ref|XP_003606392.1|/1.8e-10/transmembrane protein, putative [Medicago truncatula]//gi|357472215|ref|XP_003606392.1|/2.7e-10/transmembrane protein, putative [Medicago truncatula]
gene27175	1308	15.23	89.28	2.11935	4.91028e-05	0.00338083	Up	ko00195//Photosynthesis	GO:0005634//nucleus	GO:0003677//DNA binding	GO:0006355//regulation of transcription, DNA-templated	gi|593266268|ref|XP_007135312.1|/6.6e-179/hypothetical protein PHAVU_010G118700g [Phaseolus vulgaris]
gene18778	2178	2490.27	11738.6	1.78171	0.00113312	0.0350813	Up	ko04626//Plant-pathogen interaction	-	-	-	gi|359806316|ref|NP_001241224.1|/0.0e+00/uncharacterized protein LOC100794293 [Glycine max]
gene21591	525	156.52	34.31	-1.82995	1.42473e-05	0.00125125	Down	ko04141//Protein processing in endoplasmic reticulum	-	-	-	gi|388511845|gb|AFK43984.1|/2.6e-57/unknown [Lotus japonicus]
gene10164	2436	16.96	61.8	1.64222	0.000816263	0.0273457	Up	-	GO:0016021//integral component of membrane	GO:0015079//potassium ion transmembrane transporter activity	GO:0071805//potassium ion transmembrane transport	gi|922370830|ref|XP_013457577.1|/0.0e+00/high-affinity potassium transporter [Medicago truncatula]
gene23247	771	10.91	80.92	2.48214	4.77039e-07	7.7771e-05	Up	-	-	-	-	gi|502099989|ref|XP_004491607.1|/2.1e-92/PREDICTED: fasciclin-like arabinogalactan protein 7 [Cicer arietinum]
gene11927	487	2.05	37.51	2.40832	0.000200208	0.00975826	Up	-	GO:0005819//spindle;GO:0005874//microtubule	-	GO:0032147//activation of protein kinase activity;GO:0060236//regulation of mitotic spindle organization	gi|571541342|ref|XP_006601739.1|/1.9e-63/PREDICTED: uncharacterized protein LOC100306180 isoform X2 [Glycine max]//gi|571541342|ref|XP_006601739.1|/3.2e-76/PREDICTED: uncharacterized protein LOC100306180 isoform X2 [Glycine max]
gene12497	1734	1174.97	432.06	-1.27025	0.000333035	0.0141425	Down	ko01100//Metabolic pathways;ko01110//Biosynthesis of secondary metabolites;ko00906//Carotenoid biosynthesis	GO:0009507//chloroplast;GO:0009509//chromoplast	GO:0016705//oxidoreductase activity, acting on paired donors, with incorporation or reduction of molecular oxygen	GO:0016117//carotenoid biosynthetic process;GO:0055114//oxidation-reduction process	gi|828314879|ref|XP_012571841.1|/0.0e+00/PREDICTED: phytoene dehydrogenase, chloroplastic/chromoplastic [Cicer arietinum]
novel_gene_4632_5d1f3751	542	105.89	471.53	1.95166	1.58985e-05	0.00136252	Up	-	-	-	-	gi|965615765|dbj|BAU00915.1|/2.3e-36/hypothetical protein VIGAN_11005400 [Vigna angularis var. angularis]
gene10090	435	80.74	26.7	-1.37801	0.00018718	0.00936712	Down	-	-	-	-	gi|593331165|ref|XP_007139009.1|/4.3e-26/hypothetical protein PHAVU_009G257200g [Phaseolus vulgaris]
gene583	1008	577.56	3430.32	2.22651	1.10666e-05	0.00103606	Up	ko01100//Metabolic pathways;ko01110//Biosynthesis of secondary metabolites;ko00940//Phenylpropanoid biosynthesis	GO:0005576//extracellular region;GO:0009505//plant-type cell wall	GO:0004601//peroxidase activity;GO:0020037//heme binding;GO:0046872//metal ion binding	GO:0006979//response to oxidative stress;GO:0009664//plant-type cell wall organization;GO:0042744//hydrogen peroxide catabolic process;GO:0055114//oxidation-reduction process;GO:0098869//cellular oxidant detoxification	gi|558695685|gb|AHA84196.1|/3.9e-179/cationic peroxidase 2 precursor [Phaseolus vulgaris]
gene32412	1367	111.54	17.23	-2.27957	1.03291e-07	2.19011e-05	Down	-	-	-	-	gi|920715085|gb|KOM55173.1|/3.3e-76/hypothetical protein LR48_Vigan10g106500 [Vigna angularis]
gene36098	873	4.01	52.41	2.10199	0.0012219	0.0370316	Up	-	-	GO:0008270//zinc ion binding	-	gi|356516951|ref|XP_003527154.1|/4.5e-73/PREDICTED: uncharacterized RNA-binding protein C17H9.04c-like [Glycine max]
gene30239	1713	87.71	15.62	-1.80484	0.00110494	0.0344444	Down	-	GO:0016021//integral component of membrane	-	-	gi|571478726|ref|XP_003534331.2|/1.3e-275/PREDICTED: protein NUCLEAR FUSION DEFECTIVE 4-like [Glycine max]
gene350	438	0	14.83	2.13977	0.000920623	0.0300522	Up	-	GO:0005634//nucleus;GO:0016020//membrane	GO:0001077//transcriptional activator activity, RNA polymerase II core promoter proximal region sequence-specific binding;GO:0043565//sequence-specific DNA binding	GO:0045944//positive regulation of transcription from RNA polymerase II promoter	gi|502150869|ref|XP_004508164.1|/4.0e-48/PREDICTED: calmodulin-binding transcription activator 5-like [Cicer arietinum]
gene5672	2912	379.06	163.1	-1.07024	0.000169912	0.00868451	Down	ko01100//Metabolic pathways;ko01110//Biosynthesis of secondary metabolites;ko01230//Biosynthesis of amino acids;ko00270//Cysteine and methionine metabolism;ko00450//Selenocompound metabolism	GO:0005886//plasma membrane;GO:0016021//integral component of membrane	GO:0005509//calcium ion binding;GO:0005544//calcium-dependent phospholipid binding	-	gi|502105056|ref|XP_004492713.1|/0.0e+00/PREDICTED: protein QUIRKY-like [Cicer arietinum]
gene34907	1221	23.76	250.84	2.04985	0.00158994	0.044131	Up	ko00040//Pentose and glucuronate interconversions	-	GO:0030570//pectate lyase activity;GO:0046872//metal ion binding	GO:0045490//pectin catabolic process	gi|356563159|ref|XP_003549832.1|/2.1e-203/PREDICTED: probable pectate lyase 18 [Glycine max]
gene16535	3483	95.57	257.77	1.41469	0.000162761	0.00842528	Up	-	-	-	-	gi|955352892|ref|XP_014619991.1|/0.0e+00/PREDICTED: uncharacterized protein LOC100799047 isoform X1 [Glycine max]
gene3333	423	246.38	15.74	-2.87333	2.27048e-07	4.10233e-05	Down	ko04141//Protein processing in endoplasmic reticulum	-	-	-	gi|351725131|ref|NP_001235546.1|/1.6e-57/uncharacterized protein LOC100527912 [Glycine max]
gene3047	657	400.07	144.69	-1.25805	0.000315637	0.0136184	Down	-	-	-	-	gi|502143311|ref|XP_004505294.1|/1.6e-101/PREDICTED: calcyclin-binding protein-like [Cicer arietinum]
gene15248	2771	5.76	47.8	2.50426	1.81404e-06	0.000234972	Up	-	GO:0005871//kinesin complex;GO:0005874//microtubule	GO:0003777//microtubule motor activity;GO:0005524//ATP binding;GO:0008017//microtubule binding;GO:0016887//ATPase activity	GO:0007018//microtubule-based movement	gi|950945991|ref|XP_014494388.1|/2.2e-283/PREDICTED: kinesin-3-like [Vigna radiata var. radiata]
gene24927	2155	44.46	120.58	1.39748	7.12086e-05	0.00453927	Up	ko04144//Endocytosis	-	-	-	gi|571494725|ref|XP_006592924.1|/2.1e-129/PREDICTED: uncharacterized protein LOC100801534 [Glycine max]
gene490	3228	2037.72	379.67	-2.06576	4.56018e-07	7.52085e-05	Down	ko01100//Metabolic pathways;ko01200//Carbon metabolism;ko00710//Carbon fixation in photosynthetic organisms;ko00620//Pyruvate metabolism	-	GO:0005524//ATP binding;GO:0016301//kinase activity;GO:0046872//metal ion binding;GO:0050242//pyruvate, phosphate dikinase activity	GO:0006090//pyruvate metabolic process;GO:0016310//phosphorylation	gi|734318222|gb|KHN03025.1|/0.0e+00/Pyruvate, phosphate dikinase, chloroplastic [Glycine soja]
gene32114	636	4.02	409.36	3.44592	1.21684e-07	2.46558e-05	Up	-	-	GO:0004866//endopeptidase inhibitor activity;GO:0008233//peptidase activity	GO:0010951//negative regulation of endopeptidase activity	gi|357498579|ref|XP_003619578.1|/5.1e-84/Kunitz type trypsin inhibitor / Alpha-fucosidase [Medicago truncatula]
gene967	573	70.44	337.51	2.02245	5.01055e-06	0.000543735	Up	-	-	GO:0004857//enzyme inhibitor activity	GO:0043086//negative regulation of catalytic activity	gi|734375511|gb|KHN21042.1|/5.6e-74/Putative invertase inhibitor [Glycine soja]
gene33937	1211	35.35	107.65	1.51605	0.000133311	0.00721684	Up	ko04626//Plant-pathogen interaction	-	-	-	gi|950964305|ref|XP_014498530.1|/1.4e-191/PREDICTED: lysM domain-containing GPI-anchored protein 1 [Vigna radiata var. radiata]
gene2307	1585	142.12	1158.26	2.61892	4.52944e-08	1.09818e-05	Up	-	-	GO:0016787//hydrolase activity	-	gi|502153960|ref|XP_004509522.1|/3.3e-215/PREDICTED: pectin acetylesterase 8-like [Cicer arietinum]
gene29594	1944	141.18	33.21	-1.74511	2.35779e-05	0.00188404	Down	ko04120//Ubiquitin mediated proteolysis	GO:0016021//integral component of membrane	-	GO:0071705//nitrogen compound transport	gi|356499891|ref|XP_003518769.1|/8.5e-199/PREDICTED: ureide permease 1-like [Glycine max]
gene32120	636	3.7	69.65	2.50041	0.000104436	0.00602141	Up	-	GO:0016020//membrane	-	-	gi|965617329|dbj|BAU02479.1|/4.2e-62/hypothetical protein VIGAN_11201900 [Vigna angularis var. angularis]
gene5574	1186	0	17.94	2.3129	0.00037274	0.0155264	Up	ko01100//Metabolic pathways;ko01110//Biosynthesis of secondary metabolites;ko00904//Diterpenoid biosynthesis	-	-	-	gi|388513885|gb|AFK45004.1|/6.0e-91/unknown [Lotus japonicus]
gene947	1857	2236.4	731.28	-1.42178	1.02138e-05	0.000965787	Down	-	-	-	-	gi|571536788|ref|XP_006600892.1|/9.1e-158/PREDICTED: pentatricopeptide repeat-containing protein At5g46580, chloroplastic-like isoform X2 [Glycine max]
gene18873	570	6.43	269.12	4.74994	1.96973e-27	9.31258e-24	Up	ko04141//Protein processing in endoplasmic reticulum	GO:0005788//endoplasmic reticulum lumen	-	-	gi|734398571|gb|KHN30529.1|/1.6e-84/22.0 kDa class IV heat shock protein [Glycine soja]
gene20304	1590	901.65	103.91	-2.69209	8.65001e-11	4.46136e-08	Down	-	-	-	-	gi|502120331|ref|XP_004496924.1|/9.8e-262/PREDICTED: uncharacterized protein LOC101504693 [Cicer arietinum]
gene30874	1143	226.3	1604.48	1.98191	0.00136738	0.0401952	Up	-	GO:0005576//extracellular region	-	-	gi|356497093|ref|XP_003517398.1|/9.2e-133/PREDICTED: expansin-like B1 [Glycine max]
gene30458	582	105.9	411.62	1.70319	0.000472349	0.0185327	Up	-	-	GO:0016829//lyase activity	-	gi|920701985|gb|KOM45210.1|/2.1e-97/hypothetical protein LR48_Vigan06g051600 [Vigna angularis]
gene21125	4443	132.55	425.29	1.61949	3.63842e-06	0.000417859	Up	ko01100//Metabolic pathways;ko03015//mRNA surveillance pathway;ko00052//Galactose metabolism;ko00600//Sphingolipid metabolism;ko00511//Other glycan degradation;ko00531//Glycosaminoglycan degradation;ko00604//Glycosphingolipid biosynthesis - ganglio series	-	GO:0004565//beta-galactosidase activity	GO:0005975//carbohydrate metabolic process	gi|525343932|ref|NP_001265904.1|/0.0e+00/beta-galactosidase 5-like precursor [Cicer arietinum]
gene27877	855	25.84	215.46	2.54027	1.69525e-06	0.000224987	Up	-	GO:0016021//integral component of membrane	GO:0005215//transporter activity	GO:0006810//transport	gi|922365982|ref|XP_013455159.1|/4.4e-93/major intrinsic protein (MIP) family transporter [Medicago truncatula]
gene36436	1071	18.3	96.66	2.21506	1.28603e-07	2.5511e-05	Up	-	-	GO:0004674//protein serine/threonine kinase activity;GO:0005524//ATP binding	GO:0006468//protein phosphorylation	gi|502133915|ref|XP_004501934.1|/4.1e-179/PREDICTED: serine/threonine-protein kinase HT1-like [Cicer arietinum]
gene2949	1083	14.57	78.25	2.07245	5.54454e-05	0.00367481	Up	-	GO:0005789//endoplasmic reticulum membrane;GO:0016021//integral component of membrane	GO:0015485//cholesterol binding;GO:0031625//ubiquitin protein ligase binding	GO:0030433//ubiquitin-dependent ERAD pathway;GO:0032933//SREBP signaling pathway	gi|920687759|gb|KOM31742.1|/2.5e-176/hypothetical protein LR48_Vigan01g129700 [Vigna angularis]
gene26721	690	2.04	37.31	2.49639	0.000100699	0.00592642	Up	-	-	-	-	gi|593267246|ref|XP_007135801.1|/1.5e-97/hypothetical protein PHAVU_010G159700g [Phaseolus vulgaris]
gene22978	957	1.02	31.2	2.9093	4.73542e-06	0.000524726	Up	ko01100//Metabolic pathways;ko01110//Biosynthesis of secondary metabolites;ko00940//Phenylpropanoid biosynthesis	GO:0005576//extracellular region	GO:0004601//peroxidase activity;GO:0020037//heme binding;GO:0046872//metal ion binding	GO:0006979//response to oxidative stress;GO:0042744//hydrogen peroxide catabolic process;GO:0055114//oxidation-reduction process;GO:0098869//cellular oxidant detoxification	gi|356554632|ref|XP_003545648.1|/2.7e-153/PREDICTED: peroxidase P7 [Glycine max]
gene6049	990	250.84	32.69	-2.08995	0.000237838	0.0110966	Down	ko04144//Endocytosis;ko04141//Protein processing in endoplasmic reticulum;ko03040//Spliceosome	-	GO:0005524//ATP binding	-	gi|593331620|ref|XP_007139236.1|/7.7e-156/hypothetical protein PHAVU_008G012600g [Phaseolus vulgaris]
gene25953	1017	32.3	164.87	1.7959	0.00152151	0.0430374	Up	ko04075//Plant hormone signal transduction	-	GO:0016787//hydrolase activity	GO:0008152//metabolic process	gi|922377220|ref|XP_013458944.1|/1.0e-163/CXE carboxylesterase [Medicago truncatula]
gene7892	1872	3.04	24.45	1.994	0.00133952	0.0394581	Up	ko01100//Metabolic pathways;ko01110//Biosynthesis of secondary metabolites;ko00940//Phenylpropanoid biosynthesis;ko00500//Starch and sucrose metabolism;ko00460//Cyanoamino acid metabolism;ko00330//Arginine and proline metabolism	GO:0005618//cell wall	GO:0004252//serine-type endopeptidase activity	-	gi|571439428|ref|XP_006574858.1|/2.0e-245/PREDICTED: subtilisin-like protease SBT1.1 [Glycine max]
gene18527	441	307.69	629.86	1.08407	5.23496e-06	0.000558283	Up	-	GO:0015629//actin cytoskeleton	GO:0003779//actin binding	GO:0030042//actin filament depolymerization	gi|358248624|ref|NP_001239657.1|/1.8e-72/uncharacterized protein LOC100819975 [Glycine max]
gene2467	4398	6336.67	2758.3	-1.02739	0.000654153	0.0236086	Down	-	-	GO:0005524//ATP binding;GO:0016301//kinase activity	GO:0016310//phosphorylation	gi|356526777|ref|XP_003531993.1|/0.0e+00/PREDICTED: alpha-glucan water dikinase, chloroplastic isoform X1 [Glycine max]
gene7098	1521	883	259.78	-1.49149	0.000401329	0.0164279	Down	-	-	-	-	gi|567889014|ref|XP_006437029.1|/1.4e-97/hypothetical protein CICLE_v10031874mg [Citrus clementina]
gene10684	420	3.4	25	1.94926	0.00158525	0.0440872	Up	-	-	-	-	gi|502167130|ref|XP_004514062.1|/2.8e-54/PREDICTED: uncharacterized protein LOC101491954 [Cicer arietinum]
gene5390	1155	897.76	143.34	-1.88145	0.000756891	0.0259936	Down	ko04144//Endocytosis;ko04141//Protein processing in endoplasmic reticulum;ko03040//Spliceosome	GO:0005618//cell wall;GO:0005886//plasma membrane;GO:0009507//chloroplast	GO:0005524//ATP binding	-	gi|356562559|ref|XP_003549537.1|/5.8e-195/PREDICTED: heat shock 70 kDa protein [Glycine max]
gene35374	1583	2546.91	138	-2.60252	2.11328e-05	0.00171878	Down	-	GO:0005634//nucleus	GO:0003700//transcription factor activity, sequence-specific DNA binding;GO:0043565//sequence-specific DNA binding;GO:0044212//transcription regulatory region DNA binding	GO:0001666//response to hypoxia;GO:0010286//heat acclimation;GO:0034620//cellular response to unfolded protein;GO:0045893//positive regulation of transcription, DNA-templated	gi|357465753|ref|XP_003603161.1|/9.6e-131/heat shock transcription factor A3 [Medicago truncatula]
gene7238	1539	6.41	617.42	4.25302	8.37742e-12	5.28094e-09	Up	ko01100//Metabolic pathways;ko01110//Biosynthesis of secondary metabolites;ko00380//Tryptophan metabolism;ko00909//Sesquiterpenoid and triterpenoid biosynthesis	GO:0016021//integral component of membrane	GO:0004497//monooxygenase activity;GO:0005506//iron ion binding;GO:0016705//oxidoreductase activity, acting on paired donors, with incorporation or reduction of molecular oxygen;GO:0020037//heme binding	GO:0055114//oxidation-reduction process	gi|197209782|dbj|BAG68930.1|/1.6e-272/cytochrome P450 monooxygenase [Glycyrrhiza uralensis]
gene14091	2382	7.77	52.37	2.04483	0.000544461	0.0204295	Up	ko01100//Metabolic pathways;ko01110//Biosynthesis of secondary metabolites;ko04016//MAPK signaling pathway - plant;ko00230//Purine metabolism;ko00240//Pyrimidine metabolism	-	GO:0052689//carboxylic ester hydrolase activity	GO:0044255//cellular lipid metabolic process	gi|571515991|ref|XP_006597335.1|/0.0e+00/PREDICTED: protein FAM135B-like isoform X1 [Glycine max]
gene4096	1086	80.22	4.38	-3.252	1.01285e-10	4.9537e-08	Down	ko00330//Arginine and proline metabolism;ko00360//Phenylalanine metabolism;ko00380//Tryptophan metabolism	-	GO:0016884//carbon-nitrogen ligase activity, with glutamine as amido-N-donor	-	gi|593791242|ref|XP_007158660.1|/1.4e-155/hypothetical protein PHAVU_002G171800g [Phaseolus vulgaris]
gene217	1690	90.93	399.71	1.91463	3.83503e-05	0.0027879	Up	-	-	GO:0004190//aspartic-type endopeptidase activity	GO:0006508//proteolysis;GO:0006629//lipid metabolic process;GO:0030163//protein catabolic process	gi|502150663|ref|XP_004508063.1|/1.7e-263/PREDICTED: cyprosin-like [Cicer arietinum]
gene32993	5304	50.25	156.27	1.55215	5.50708e-05	0.00366712	Up	-	GO:0016021//integral component of membrane	-	-	gi|593702023|ref|XP_007151421.1|/3.2e-13/hypothetical protein PHAVU_004G044800g [Phaseolus vulgaris]
gene30072	1061	66.97	244.7	1.76017	4.5325e-05	0.00315905	Up	ko04075//Plant hormone signal transduction	GO:0005634//nucleus	-	GO:0006355//regulation of transcription, DNA-templated;GO:0009734//auxin-activated signaling pathway	gi|356496563|ref|XP_003517136.1|/1.0e-169/PREDICTED: auxin-responsive protein IAA8 [Glycine max]//gi|356496563|ref|XP_003517136.1|/3.1e-171/PREDICTED: auxin-responsive protein IAA8 [Glycine max]
gene22211	2308	62.28	463.3	2.21383	0.000156071	0.00819865	Up	ko01100//Metabolic pathways;ko01110//Biosynthesis of secondary metabolites;ko00940//Phenylpropanoid biosynthesis;ko00500//Starch and sucrose metabolism;ko03018//RNA degradation;ko00460//Cyanoamino acid metabolism;ko00330//Arginine and proline metabolism;ko03008//Ribosome biogenesis in eukaryotes	-	GO:0008233//peptidase activity	-	gi|703144804|ref|XP_010108374.1|/0.0e+00/hypothetical protein L484_010382 [Morus notabilis]
gene16634	522	5.38	146.51	3.74623	5.65404e-12	3.72995e-09	Up	-	-	-	-	gi|388518857|gb|AFK47490.1|/4.7e-17/unknown [Lotus japonicus]
gene6409	1506	65.74	173.2	1.33793	0.00102123	0.0323878	Up	-	GO:0016021//integral component of membrane	GO:0004674//protein serine/threonine kinase activity;GO:0005524//ATP binding	GO:0006468//protein phosphorylation	gi|502105347|ref|XP_004492785.1|/6.3e-250/PREDICTED: probable serine/threonine-protein kinase At1g01540 [Cicer arietinum]
gene22914	1308	322.18	83.21	-1.57598	0.000651846	0.0235553	Down	-	-	-	-	gi|734406096|gb|KHN33856.1|/6.0e-156/Small glutamine-rich tetratricopeptide repeat-containing protein alpha [Glycine soja]
gene13037	2136	15.27	56.82	1.59693	0.00175308	0.0473175	Up	-	GO:0005887//integral component of plasma membrane	GO:0005452//inorganic anion exchanger activity	GO:0015698//inorganic anion transport;GO:0051453//regulation of intracellular pH;GO:0098656//anion transmembrane transport	gi|955339952|ref|XP_014617365.1|/0.0e+00/PREDICTED: probable boron transporter 2 isoform X2 [Glycine max]
gene16525	1957	20.68	89.53	1.7934	0.000661039	0.0236564	Up	ko01100//Metabolic pathways;ko01110//Biosynthesis of secondary metabolites;ko00940//Phenylpropanoid biosynthesis;ko00500//Starch and sucrose metabolism;ko00460//Cyanoamino acid metabolism	-	GO:0008422//beta-glucosidase activity	GO:0005975//carbohydrate metabolic process;GO:0009651//response to salt stress;GO:0009725//response to hormone;GO:0019762//glucosinolate catabolic process	gi|356541842|ref|XP_003539381.1|/2.4e-281/PREDICTED: cyanogenic beta-glucosidase-like [Glycine max]
gene1513	3785	1086.09	197.06	-1.90117	0.000123635	0.00683305	Down	-	-	GO:0005524//ATP binding	GO:0019538//protein metabolic process	gi|947108505|gb|KRH56831.1|/0.0e+00/hypothetical protein GLYMA_05G022200 [Glycine max]
novel_gene_565_5d1f3751	561	49.37	148.35	1.44912	0.00142335	0.0410974	Up	-	GO:0005886//plasma membrane;GO:0016021//integral component of membrane	GO:0008270//zinc ion binding;GO:0016760//cellulose synthase (UDP-forming) activity	GO:0030244//cellulose biosynthetic process;GO:0071555//cell wall organization	gi|356525568|ref|XP_003531396.1|/9.6e-103/PREDICTED: cellulose synthase A catalytic subunit 2 [UDP-forming] [Glycine max]
gene3602	634	134.4	31.39	-1.76604	7.43963e-05	0.00470022	Down	-	GO:0005634//nucleus	GO:0003677//DNA binding;GO:0003700//transcription factor activity, sequence-specific DNA binding;GO:0046983//protein dimerization activity	GO:0006355//regulation of transcription, DNA-templated	gi|255648099|gb|ACU24504.1|/3.5e-63/unknown [Glycine max]
gene27948	435	0	14.75	2.13614	0.000936215	0.030456	Up	ko04141//Protein processing in endoplasmic reticulum	-	-	-	gi|734406237|gb|KHN33892.1|/4.7e-65/18.2 kDa class I heat shock protein [Glycine soja]
gene13259	1911	206.9	12.69	-2.76421	2.69627e-06	0.00032686	Down	-	GO:0016021//integral component of membrane	GO:0015238//drug transmembrane transporter activity;GO:0015297//antiporter activity	GO:0006855//drug transmembrane transport	gi|951037326|ref|XP_014516880.1|/3.2e-147/PREDICTED: protein DETOXIFICATION 40-like [Vigna radiata var. radiata]
gene18780	2004	12.5	870.41	4.03017	9.20369e-11	4.66216e-08	Up	ko04626//Plant-pathogen interaction	-	-	-	gi|357440971|ref|XP_003590763.1|/1.4e-289/sieve element occlusion protein [Medicago truncatula]
gene18894	1026	4.01	53.16	2.13829	0.000976594	0.0313589	Up	-	-	-	-	gi|828303620|ref|XP_012569880.1|/7.1e-128/PREDICTED: uncharacterized protein LOC101512294 [Cicer arietinum]
gene17893	2213	10.21	41.13	1.69627	0.00132321	0.0391403	Up	-	GO:0016020//membrane	GO:0016301//kinase activity	GO:0016310//phosphorylation	gi|502122925|ref|XP_004497940.1|/1.6e-164/PREDICTED: probable inactive leucine-rich repeat receptor-like protein kinase At1g66830 [Cicer arietinum]
gene21759	1455	193.73	20.74	-2.87352	1.23147e-15	1.74665e-12	Down	-	-	-	-	gi|502125699|ref|XP_004499030.1|/6.8e-133/PREDICTED: uncharacterized protein LOC101496542 isoform X2 [Cicer arietinum]
gene31262	3130	577	250.09	-1.06012	0.000519948	0.0197184	Down	ko03010//Ribosome	GO:0016593//Cdc73/Paf1 complex	GO:0003677//DNA binding;GO:0008270//zinc ion binding	GO:0006368//transcription elongation from RNA polymerase II promoter;GO:0016570//histone modification	gi|571436741|ref|XP_006573854.1|/0.0e+00/PREDICTED: uncharacterized protein LOC100799306 isoform X1 [Glycine max]
gene18784	1866	149.77	1366.67	2.58416	2.92712e-06	0.000344538	Up	ko04626//Plant-pathogen interaction	-	-	-	gi|157313086|gb|ABV32454.1|/9.3e-310/sieve element occlusion by forisome 1 [Vicia faba]
gene29074	1209	12.65	560.49	4.63961	1.28413e-21	4.55335e-18	Up	ko01100//Metabolic pathways;ko01110//Biosynthesis of secondary metabolites;ko00904//Diterpenoid biosynthesis	-	GO:0005506//iron ion binding;GO:0051213//dioxygenase activity	GO:0055114//oxidation-reduction process	gi|922399107|ref|XP_013466706.1|/8.5e-147/gibberellin 2-beta-dioxygenase [Medicago truncatula]
gene23327	3204	2110.98	699.01	-1.47482	2.2081e-10	9.11706e-08	Down	ko01100//Metabolic pathways;ko00500//Starch and sucrose metabolism	-	GO:0016157//sucrose synthase activity;GO:0046524//sucrose-phosphate synthase activity	GO:0005985//sucrose metabolic process	gi|356553609|ref|XP_003545147.1|/0.0e+00/PREDICTED: probable sucrose-phosphate synthase 3 [Glycine max]
gene34160	1755	7.2	68.05	2.08414	0.000978169	0.0313589	Up	ko01100//Metabolic pathways;ko00040//Pentose and glucuronate interconversions	GO:0005618//cell wall;GO:0016021//integral component of membrane	GO:0004857//enzyme inhibitor activity;GO:0030599//pectinesterase activity;GO:0045330//aspartyl esterase activity	GO:0042545//cell wall modification;GO:0043086//negative regulation of catalytic activity;GO:0045490//pectin catabolic process	gi|571451992|ref|XP_006578909.1|/4.7e-273/PREDICTED: probable pectinesterase/pectinesterase inhibitor 61 [Glycine max]
gene31126	2042	2.75	50.2	2.60368	4.17796e-05	0.00297781	Up	-	GO:0016021//integral component of membrane	GO:0004672//protein kinase activity;GO:0005524//ATP binding	GO:0006468//protein phosphorylation	gi|593794195|ref|XP_007160136.1|/4.3e-216/hypothetical protein PHAVU_002G295600g [Phaseolus vulgaris]
gene3366	939	0	37.46	3.54791	4.12181e-08	1.03472e-05	Up	ko01100//Metabolic pathways;ko01110//Biosynthesis of secondary metabolites;ko00904//Diterpenoid biosynthesis	-	-	-	gi|388513885|gb|AFK45004.1|/1.1e-116/unknown [Lotus japonicus]
gene25147	1154	304.88	111.01	-1.24098	0.00142746	0.0411094	Down	-	GO:0005622//intracellular	GO:0008270//zinc ion binding	-	gi|922392222|ref|XP_013464521.1|/5.5e-137/B-box type zinc finger protein [Medicago truncatula]
gene8688	1836	42.02	241.97	2.07942	7.50185e-05	0.004729	Up	-	GO:0005794//Golgi apparatus;GO:0016021//integral component of membrane	GO:0016413//O-acetyltransferase activity	GO:0071554//cell wall organization or biogenesis	gi|920695627|gb|KOM38852.1|/1.6e-239/hypothetical protein LR48_Vigan03g223400 [Vigna angularis]
gene1283	2238	81.7	5.29	-2.4752	4.17311e-05	0.00297781	Down	ko01100//Metabolic pathways;ko01110//Biosynthesis of secondary metabolites;ko00360//Phenylalanine metabolism;ko00260//Glycine, serine and threonine metabolism;ko00350//Tyrosine metabolism;ko00410//beta-Alanine metabolism;ko00960//Tropane, piperidine and pyridine alkaloid biosynthesis;ko00950//Isoquinoline alkaloid biosynthesis	-	GO:0005507//copper ion binding;GO:0008131//primary amine oxidase activity;GO:0048038//quinone binding	GO:0009308//amine metabolic process;GO:0055114//oxidation-reduction process	gi|357461827|ref|XP_003601195.1|/0.0e+00/copper amine oxidase, enzyme domain protein [Medicago truncatula]
novel_gene_4001_5d1f3751	924	202.54	55.13	-1.63545	7.58414e-06	0.000755534	Down	-	-	-	-	-
gene7154	492	36.54	113.49	1.56737	2.53993e-05	0.00200327	Up	-	-	-	-	gi|356567730|ref|XP_003552070.1|/2.2e-66/PREDICTED: uncharacterized protein At5g48480-like [Glycine max]
gene9312	777	418.19	118.91	-1.46764	0.00121895	0.0370316	Down	-	-	GO:0004185//serine-type carboxypeptidase activity;GO:0008239//dipeptidyl-peptidase activity	GO:0006508//proteolysis	gi|502112041|ref|XP_004494225.1|/9.1e-257/PREDICTED: lysosomal Pro-X carboxypeptidase-like [Cicer arietinum]
gene14385	885	1.33	52.74	2.23778	0.000614158	0.0225088	Up	-	-	GO:0003676//nucleic acid binding;GO:0004519//endonuclease activity	GO:0006308//DNA catabolic process;GO:0090305//nucleic acid phosphodiester bond hydrolysis	gi|920693091|gb|KOM36316.1|/4.8e-117/hypothetical protein LR48_Vigan02g246600 [Vigna angularis]
gene8630	999	12.01	382.64	3.48909	9.12907e-09	2.81483e-06	Up	-	-	-	-	gi|388508402|gb|AFK42267.1|/1.8e-51/unknown [Lotus japonicus]
gene26805	1025	69.68	153.16	1.12422	0.00142497	0.0410974	Up	-	GO:0016021//integral component of membrane	-	-	gi|734418062|gb|KHN39370.1|/3.8e-72/Putative membrane protein [Glycine soja]
gene5085	597	83.82	14.35	-2.03218	3.27645e-05	0.00246533	Down	ko04144//Endocytosis;ko04145//Phagosome	GO:0005622//intracellular	GO:0005525//GTP binding	GO:0007264//small GTPase mediated signal transduction	gi|920718592|gb|KOM57789.1|/5.1e-94/hypothetical protein LR48_Vigan11g082200 [Vigna angularis]
gene31207	4479	1139.28	439	-1.20077	0.00106939	0.0335487	Down	-	-	-	-	gi|965615057|dbj|BAU00690.1|/0.0e+00/hypothetical protein VIGAN_10230500 [Vigna angularis var. angularis]
gene21529	1861	0.67	25.17	2.07853	0.00142411	0.0410974	Up	-	GO:0005634//nucleus;GO:0005737//cytoplasm	-	-	gi|502125072|ref|XP_004498787.1|/2.5e-190/PREDICTED: U-box domain-containing protein 6 [Cicer arietinum]
gene33854	2181	43.44	297.82	2.34256	6.35665e-06	0.00065333	Up	ko01100//Metabolic pathways;ko00520//Amino sugar and nucleotide sugar metabolism	-	GO:0004553//hydrolase activity, hydrolyzing O-glycosyl compounds	GO:0005975//carbohydrate metabolic process	gi|922381260|ref|XP_013460859.1|/0.0e+00/glycoside hydrolase family 3 amino-terminal domain protein [Medicago truncatula]
gene28088	1131	33.12	205.68	2.3731	3.52131e-08	8.99901e-06	Up	ko01100//Metabolic pathways;ko01110//Biosynthesis of secondary metabolites;ko00564//Glycerophospholipid metabolism;ko04070//Phosphatidylinositol signaling system	GO:0005634//nucleus	GO:0003677//DNA binding	-	gi|502155532|ref|XP_004510109.1|/8.1e-113/PREDICTED: squamosa promoter-binding-like protein 8 isoform X1 [Cicer arietinum]
gene35737	1356	125.72	543.28	1.77847	0.000560385	0.0208534	Up	ko04145//Phagosome	GO:0005737//cytoplasm;GO:0005874//microtubule	GO:0003924//GTPase activity;GO:0005200//structural constituent of cytoskeleton;GO:0005525//GTP binding	GO:0007017//microtubule-based process	gi|357466771|ref|XP_003603670.1|/6.4e-262/tubulin beta-1 chain [Medicago truncatula]
gene13223	1647	750.76	241.56	-1.41295	0.000183801	0.00924449	Down	ko00920//Sulfur metabolism	GO:0005623//cell	GO:0016671//oxidoreductase activity, acting on a sulfur group of donors, disulfide as acceptor	GO:0019419//sulfate reduction;GO:0045454//cell redox homeostasis	gi|920712165|gb|KOM53414.1|/4.7e-236/hypothetical protein LR48_Vigan09g207300 [Vigna angularis]
gene33630	2893	47.13	139	1.53764	1.68106e-06	0.000224987	Up	ko01100//Metabolic pathways;ko00500//Starch and sucrose metabolism	-	-	-	gi|593701259|ref|XP_007151047.1|/0.0e+00/hypothetical protein PHAVU_004G014000g [Phaseolus vulgaris]
gene21457	1101	0.69	146.36	2.12049	0.000891519	0.0293725	Up	ko03008//Ribosome biogenesis in eukaryotes;ko04712//Circadian rhythm - plant	-	-	-	gi|356552527|ref|XP_003544618.1|/1.9e-195/PREDICTED: uncharacterized protein LOC100776765 [Glycine max]
gene5281	1899	9.53	47.21	1.9431	0.000189075	0.00939314	Up	ko00592//alpha-Linolenic acid metabolism	-	GO:0004601//peroxidase activity;GO:0020037//heme binding;GO:0051213//dioxygenase activity	GO:0006979//response to oxidative stress;GO:0055114//oxidation-reduction process;GO:0098869//cellular oxidant detoxification	gi|502138146|ref|XP_004503302.1|/0.0e+00/PREDICTED: alpha-dioxygenase 2 [Cicer arietinum]
gene15899	2085	22.64	69.61	1.46775	0.00156831	0.0438307	Up	ko00500//Starch and sucrose metabolism;ko03008//Ribosome biogenesis in eukaryotes	-	GO:0016161//beta-amylase activity	GO:0000272//polysaccharide catabolic process	gi|3913034|sp|O64407.1|AMYB_VIGUN/3.8e-265/RecName: Full=Beta-amylase; AltName: Full=1,4-alpha-D-glucan maltohydrolase
gene19467	1737	11.21	62.27	2.05206	0.000112186	0.00636477	Up	-	-	GO:0000166//nucleotide binding;GO:0003723//RNA binding	-	gi|950947466|ref|XP_014494699.1|/2.0e-177/PREDICTED: RNA-binding protein BRN1-like isoform X1 [Vigna radiata var. radiata]
gene16918	1584	277.93	119.29	-1.07297	0.000670826	0.0237934	Down	ko04075//Plant hormone signal transduction	GO:0005634//nucleus	GO:0003700//transcription factor activity, sequence-specific DNA binding;GO:0043565//sequence-specific DNA binding	GO:0006355//regulation of transcription, DNA-templated;GO:0009739//response to gibberellin	gi|356538508|ref|XP_003537745.1|/2.1e-240/PREDICTED: scarecrow-like protein 3 isoform X1 [Glycine max]
gene14932	555	269.33	1220.97	1.74535	0.00150054	0.0427017	Up	-	-	-	-	-
gene10016	1561	421.17	161.63	-1.22702	0.000115539	0.00654191	Down	ko01100//Metabolic pathways;ko01110//Biosynthesis of secondary metabolites;ko00941//Flavonoid biosynthesis	-	GO:0003824//catalytic activity;GO:0050662//coenzyme binding	-	gi|356506054|ref|XP_003521803.1|/3.5e-91/PREDICTED: anthocyanidin reductase-like isoform X2 [Glycine max]
gene3820	2951	18.04	67.64	1.70411	0.000379978	0.0157126	Up	ko03030//DNA replication	GO:0000347//THO complex;GO:0042555//MCM complex	GO:0003677//DNA binding;GO:0003678//DNA helicase activity;GO:0005524//ATP binding	GO:0006270//DNA replication initiation;GO:0032508//DNA duplex unwinding	gi|593791794|ref|XP_007158936.1|/0.0e+00/hypothetical protein PHAVU_002G194200g [Phaseolus vulgaris]
gene5681	1409	270.46	656.44	1.27959	5.82136e-05	0.00384034	Up	-	-	GO:0003677//DNA binding	-	gi|950961081|ref|XP_014497805.1|/3.4e-151/PREDICTED: AT-hook motif nuclear-localized protein 9-like [Vigna radiata var. radiata]
gene16606	618	17.17	138.36	2.08315	0.000671017	0.0237934	Up	-	GO:0005737//cytoplasm;GO:0016363//nuclear matrix	GO:0019825//oxygen binding;GO:0020037//heme binding;GO:0046872//metal ion binding	-	gi|922327741|ref|XP_013443263.1|/2.0e-69/Non-symbiotic hemoglobin [Medicago truncatula]
gene25198	1272	2924.37	948.02	-1.39869	0.000241013	0.0112263	Down	ko01110//Biosynthesis of secondary metabolites;ko00900//Terpenoid backbone biosynthesis	-	GO:0036422;GO:0050347//trans-octaprenyltranstransferase activity;GO:0052923	GO:0008299//isoprenoid biosynthetic process;GO:0015979//photosynthesis	gi|356549586|ref|XP_003543173.1|/8.2e-211/PREDICTED: probable solanesyl-diphosphate synthase 3, chloroplastic [Glycine max]
gene18642	1708	16.09	190.06	2.8535	1.52051e-07	2.95428e-05	Up	-	GO:0005887//integral component of plasma membrane;GO:0009507//chloroplast	GO:0008271//secondary active sulfate transmembrane transporter activity	GO:1902358//sulfate transmembrane transport	gi|356504955|ref|XP_003521258.1|/0.0e+00/PREDICTED: sulfate transporter 3.1-like [Glycine max]
gene32406	1655	217.65	41.05	-2.0654	5.76404e-07	9.23112e-05	Down	ko04626//Plant-pathogen interaction	-	-	-	gi|955375148|ref|XP_014624239.1|/7.2e-123/PREDICTED: receptor-like protein 12 [Glycine max]
gene34301	2958	135.72	408.05	1.55565	5.05868e-05	0.00344254	Up	-	GO:0016021//integral component of membrane	GO:0004714//transmembrane receptor protein tyrosine kinase activity;GO:0005524//ATP binding	GO:0018108//peptidyl-tyrosine phosphorylation	gi|356509094|ref|XP_003523287.1|/7.6e-269/PREDICTED: probable inactive receptor kinase At5g58300 [Glycine max]
gene30497	1305	303.03	733.51	1.27945	0.00027064	0.0122836	Up	ko00051//Fructose and mannose metabolism	-	GO:0016985//mannan endo-1,4-beta-mannosidase activity	GO:0046355//mannan catabolic process	gi|357483557|ref|XP_003612065.1|/6.3e-222/mannan endo-1,4-beta-mannosidase-like protein [Medicago truncatula]
gene26617	1443	1702.04	462.58	-1.72111	1.578e-13	1.59869e-10	Down	-	GO:0016021//integral component of membrane	GO:0015098//molybdate ion transmembrane transporter activity	GO:0015689//molybdate ion transport	gi|914748608|gb|AKV94667.1|/5.0e-196/molybdate transporter 2-like protein [Pisum sativum]
gene23998	2436	183.04	64.04	-1.3417	5.11018e-06	0.000551181	Down	-	GO:0005789//endoplasmic reticulum membrane;GO:0016021//integral component of membrane	GO:0003924//GTPase activity;GO:0005525//GTP binding	-	gi|356557329|ref|XP_003546969.1|/0.0e+00/PREDICTED: protein ROOT HAIR DEFECTIVE 3 homolog 1-like isoform X1 [Glycine max]
gene30575	1548	65.24	193.71	1.56557	1.37049e-06	0.000190569	Up	-	GO:0016021//integral component of membrane	GO:0015292//uniporter activity	GO:0055085//transmembrane transport	gi|502161060|ref|XP_004512006.1|/1.3e-132/PREDICTED: calcium uniporter protein 2, mitochondrial-like [Cicer arietinum]
gene34899	2172	1799.75	570.02	-1.43407	0.000302131	0.0132378	Down	-	GO:0005886//plasma membrane;GO:0016021//integral component of membrane	GO:0004674//protein serine/threonine kinase activity;GO:0004713//protein tyrosine kinase activity;GO:0005524//ATP binding	GO:0010942//positive regulation of cell death;GO:0018108//peptidyl-tyrosine phosphorylation;GO:0031349//positive regulation of defense response	gi|593329114|ref|XP_007137984.1|/1.0e-183/hypothetical protein PHAVU_009G171200g [Phaseolus vulgaris]
gene32380	2097	1908.77	144.77	-2.44911	4.17799e-05	0.00297781	Down	ko04626//Plant-pathogen interaction;ko04141//Protein processing in endoplasmic reticulum	-	GO:0005524//ATP binding;GO:0051082//unfolded protein binding	GO:0006457//protein folding;GO:0006950//response to stress	gi|959092738|ref|NP_001304616.1|/0.0e+00/heat shock protein 83 [Glycine max]
gene4790	516	97.85	679.88	2.09513	0.000439089	0.0176176	Up	ko03010//Ribosome	-	-	-	gi|922338023|ref|XP_013447001.1|/4.4e-70/pathogenesis-related thaumatin family protein [Medicago truncatula]
gene22216	1487	135.92	1127.67	2.39293	3.46265e-05	0.00255794	Up	ko01100//Metabolic pathways;ko01110//Biosynthesis of secondary metabolites;ko00940//Phenylpropanoid biosynthesis;ko00500//Starch and sucrose metabolism;ko00460//Cyanoamino acid metabolism;ko00330//Arginine and proline metabolism;ko03008//Ribosome biogenesis in eukaryotes	GO:0005618//cell wall	GO:0004252//serine-type endopeptidase activity	GO:0006508//proteolysis	gi|571507614|ref|XP_003545246.2|/0.0e+00/PREDICTED: cucumisin-like [Glycine max]//gi|571507614|ref|XP_003545246.2|/5.0e-300/PREDICTED: cucumisin-like [Glycine max]
gene36219	1743	11.61	59.19	1.90687	0.000426861	0.017249	Up	-	-	-	-	gi|828338764|ref|XP_012567587.1|/2.3e-162/PREDICTED: uncharacterized protein LOC101495222 [Cicer arietinum]//gi|828338764|ref|XP_012567587.1|/5.3e-145/PREDICTED: uncharacterized protein LOC101495222 [Cicer arietinum]//gi|828338764|ref|XP_012567587.1|/5.3e-162/PREDICTED: uncharacterized protein LOC101495222 [Cicer arietinum]
gene24282	822	8.46	75.06	2.06084	0.000965184	0.0312194	Up	-	-	-	-	gi|593699362|ref|XP_007150146.1|/2.0e-72/hypothetical protein PHAVU_005G130700g [Phaseolus vulgaris]
gene22230	1700	180.88	465.8	1.41312	4.81607e-11	2.73235e-08	Up	ko01100//Metabolic pathways;ko01110//Biosynthesis of secondary metabolites;ko00520//Amino sugar and nucleotide sugar metabolism;ko00051//Fructose and mannose metabolism	-	GO:0008928//mannose-1-phosphate guanylyltransferase (GDP) activity	GO:0009058//biosynthetic process	gi|502097080|ref|XP_004490906.1|/2.7e-186/PREDICTED: mannose-1-phosphate guanylyltransferase 1 [Cicer arietinum]
gene12799	3603	30.25	340.49	3.19473	2.44664e-15	3.01755e-12	Up	-	GO:0005886//plasma membrane;GO:0016021//integral component of membrane	GO:0016760//cellulose synthase (UDP-forming) activity;GO:0046872//metal ion binding	GO:0030244//cellulose biosynthetic process;GO:0071555//cell wall organization	gi|593330845|ref|XP_007138849.1|/0.0e+00/hypothetical protein PHAVU_009G242700g [Phaseolus vulgaris]
gene29593	2109	309.04	122.29	-1.18943	2.72034e-05	0.00210924	Down	-	-	-	-	gi|593135749|ref|XP_007131756.1|/5.9e-121/hypothetical protein PHAVU_011G039200g [Phaseolus vulgaris]
gene23163	1044	1856.47	348.33	-1.99928	6.64449e-06	0.000680449	Down	ko04626//Plant-pathogen interaction;ko04141//Protein processing in endoplasmic reticulum	-	GO:0005524//ATP binding;GO:0051082//unfolded protein binding	GO:0006457//protein folding;GO:0006950//response to stress	gi|288310312|gb|ADC45395.1|/2.1e-151/HSP90-1 [Glycine max]
gene30663	1410	191.38	1067.45	2.30663	7.03087e-09	2.26002e-06	Up	-	GO:0016021//integral component of membrane	GO:0016787//hydrolase activity	GO:0006629//lipid metabolic process	gi|359806059|ref|NP_001240924.1|/9.1e-243/uncharacterized protein LOC100795779 [Glycine max]
gene13969	1131	285.7	0	-6.34842	6.86986e-34	6.49591e-30	Down	-	GO:0005634//nucleus	GO:0003677//DNA binding;GO:0003700//transcription factor activity, sequence-specific DNA binding;GO:0046983//protein dimerization activity	GO:0006355//regulation of transcription, DNA-templated	gi|571470240|ref|XP_006584957.1|/2.3e-54/PREDICTED: MADS-box protein SVP isoform X2 [Glycine max]//gi|920687255|gb|KOM31238.1|/3.3e-52/hypothetical protein LR48_Vigan01g079300 [Vigna angularis]//gi|951007036|ref|XP_014508615.1|/1.6e-52/PREDICTED: MADS-box protein JOINTLESS-like [Vigna radiata var. radiata]
gene24562	957	1.36	16.36	2.021	0.00182618	0.0486871	Up	-	GO:0005634//nucleus	-	GO:0051726//regulation of cell cycle	gi|734413143|gb|KHN36588.1|/3.3e-156/Putative cyclin-D6-1 [Glycine soja]
gene24077	768	29.77	106.7	1.6517	0.000176237	0.00894334	Up	ko01100//Metabolic pathways;ko00500//Starch and sucrose metabolism;ko00520//Amino sugar and nucleotide sugar metabolism;ko00051//Fructose and mannose metabolism	-	GO:0004747//ribokinase activity	GO:0006014//D-ribose metabolic process;GO:0046835//carbohydrate phosphorylation	gi|502081609|ref|XP_004486913.1|/2.4e-136/PREDICTED: probable fructokinase-4 [Cicer arietinum]
gene3549	1977	54.45	533.23	2.93287	3.45587e-10	1.38074e-07	Up	ko01100//Metabolic pathways;ko01110//Biosynthesis of secondary metabolites;ko00909//Sesquiterpenoid and triterpenoid biosynthesis;ko00100//Steroid biosynthesis	GO:0016021//integral component of membrane;GO:0016021//integral component of membrane	GO:0004506//squalene monooxygenase activity;GO:0004506//squalene monooxygenase activity;GO:0050660//flavin adenine dinucleotide binding;GO:0050660//flavin adenine dinucleotide binding	GO:0055114//oxidation-reduction process;GO:0055114//oxidation-reduction process	gi|356521261|ref|XP_003529275.1|/2.7e-199/PREDICTED: squalene monooxygenase isoform X2 [Glycine max]//gi|630058060|gb|AHY94896.1|/7.1e-284/squalene epoxidase [Astragalus membranaceus]
gene34444	501	263.43	2.88	-2.82892	1.21418e-05	0.00110748	Down	-	GO:0005634//nucleus	GO:0003677//DNA binding	-	gi|920710341|gb|KOM51590.1|/4.5e-34/hypothetical protein LR48_Vigan09g024900 [Vigna angularis]
gene28461	2085	612.74	193.15	-1.50538	3.14713e-08	8.19033e-06	Down	ko01100//Metabolic pathways;ko01200//Carbon metabolism;ko00710//Carbon fixation in photosynthetic organisms;ko00620//Pyruvate metabolism	GO:0005886//plasma membrane	GO:0000166//nucleotide binding;GO:0004674//protein serine/threonine kinase activity	GO:0006468//protein phosphorylation	gi|356555135|ref|XP_003545892.1|/2.2e-293/PREDICTED: G-type lectin S-receptor-like serine/threonine-protein kinase RLK1 [Glycine max]
gene14041	960	52.43	363.45	2.30748	8.98658e-06	0.000870042	Up	ko01100//Metabolic pathways;ko01110//Biosynthesis of secondary metabolites;ko00940//Phenylpropanoid biosynthesis	GO:0005576//extracellular region	GO:0004601//peroxidase activity;GO:0020037//heme binding;GO:0046872//metal ion binding	GO:0006979//response to oxidative stress;GO:0042744//hydrogen peroxide catabolic process;GO:0055114//oxidation-reduction process;GO:0098869//cellular oxidant detoxification	gi|947095326|gb|KRH43911.1|/5.0e-144/hypothetical protein GLYMA_08G179600 [Glycine max]
novel_gene_3520_5d1f3751	579	61.7	370.71	2.2005	1.3845e-05	0.00122731	Up	ko01100//Metabolic pathways;ko00040//Pentose and glucuronate interconversions	-	GO:0004857//enzyme inhibitor activity	GO:0043086//negative regulation of catalytic activity	gi|351727717|ref|NP_001238450.1|/9.6e-82/uncharacterized protein LOC100305900 precursor [Glycine max]
gene10667	1620	75.75	664.68	2.65212	2.39711e-07	4.27665e-05	Up	-	GO:0016021//integral component of membrane	-	-	gi|356530599|ref|XP_003533868.1|/2.3e-221/PREDICTED: uncharacterized protein LOC100797376 isoform X1 [Glycine max]
gene17700	1248	2.36	234.35	3.12715	1.75983e-06	0.000230051	Up	-	-	GO:0030246//carbohydrate binding;GO:0046872//metal ion binding	-	gi|4115547|dbj|BAA36415.1|/1.5e-76/lectin [Robinia pseudoacacia]
gene4818	1338	5.14	56.14	2.28144	0.00026038	0.0119325	Up	ko04145//Phagosome	GO:0005737//cytoplasm;GO:0005874//microtubule	GO:0003924//GTPase activity;GO:0005200//structural constituent of cytoskeleton;GO:0005525//GTP binding	GO:0007017//microtubule-based process	gi|920717904|gb|KOM57101.1|/1.3e-259/hypothetical protein LR48_Vigan11g013300 [Vigna angularis]
gene21755	531	83.22	24.41	-1.49883	0.00046195	0.0182763	Down	-	-	-	-	gi|124360761|gb|ABD33273.2|/1.5e-81/VEP1 , putative [Medicago truncatula]
gene3850	2042	16031.1	5533.54	-1.29531	0.00131537	0.0389489	Down	-	GO:0005739//mitochondrion;GO:0009535//chloroplast thylakoid membrane;GO:0009941//chloroplast envelope;GO:0016021//integral component of membrane	GO:0004176//ATP-dependent peptidase activity;GO:0004222//metalloendopeptidase activity;GO:0005524//ATP binding;GO:0008270//zinc ion binding	GO:0006508//proteolysis;GO:0010027//thylakoid membrane organization;GO:0010205//photoinhibition;GO:0010206//photosystem II repair;GO:0010304//PSII associated light-harvesting complex II catabolic process	gi|593791714|ref|XP_007158896.1|/0.0e+00/hypothetical protein PHAVU_002G190900g [Phaseolus vulgaris]
gene23255	1197	24.87	222.28	2.82608	1.47438e-10	6.97062e-08	Up	-	-	-	-	gi|502100042|ref|XP_004491619.1|/1.3e-165/PREDICTED: fasciclin-like arabinogalactan protein 2 [Cicer arietinum]
gene10703	1147	4.14	219.71	2.14155	0.000916777	0.0299956	Up	ko01100//Metabolic pathways;ko00520//Amino sugar and nucleotide sugar metabolism	-	GO:0004568//chitinase activity	GO:0005975//carbohydrate metabolic process;GO:0006032//chitin catabolic process	gi|767259580|pdb|4URI|A/2.9e-137/Chain A, Crystal Structure Of Chitinase-like Agglutinin Robpscra From Robinia Pseudoacacia//gi|767259580|pdb|4URI|A/5.2e-164/Chain A, Crystal Structure Of Chitinase-like Agglutinin Robpscra From Robinia Pseudoacacia
gene4820	1128	963.02	420.04	-1.068	6.13677e-05	0.00400613	Down	-	-	GO:0008531//riboflavin kinase activity;GO:0016787//hydrolase activity	GO:0016310//phosphorylation	gi|947111548|gb|KRH59874.1|/3.5e-181/hypothetical protein GLYMA_05G207700 [Glycine max]
gene9182	2067	119.68	30.05	-1.67179	6.14329e-05	0.00400613	Down	ko01110//Biosynthesis of secondary metabolites	GO:0043231//intracellular membrane-bounded organelle	GO:0080043//quercetin 3-O-glucosyltransferase activity;GO:0080044//quercetin 7-O-glucosyltransferase activity	GO:0009813//flavonoid biosynthetic process;GO:0052696//flavonoid glucuronidation	gi|357510867|ref|XP_003625722.1|/3.2e-164/UDP-glucosyltransferase family protein [Medicago truncatula]
gene17127	3063	31.53	206.73	2.0553	0.000567785	0.0210098	Up	-	GO:0016021//integral component of membrane	GO:0004674//protein serine/threonine kinase activity;GO:0005524//ATP binding	GO:0006468//protein phosphorylation	gi|571478920|ref|XP_006587703.1|/1.7e-225/PREDICTED: leucine-rich repeat receptor-like protein kinase TDR [Glycine max]
gene3336	610	995.54	49.33	-3.34723	9.68332e-11	4.81906e-08	Down	ko04141//Protein processing in endoplasmic reticulum	GO:0005737//cytoplasm	-	-	gi|351725131|ref|NP_001235546.1|/1.8e-75/uncharacterized protein LOC100527912 [Glycine max]
gene1171	2184	7.81	172.8	3.93429	8.7574e-19	2.25837e-15	Up	-	-	GO:0016614//oxidoreductase activity, acting on CH-OH group of donors;GO:0050660//flavin adenine dinucleotide binding	GO:0055114//oxidation-reduction process	gi|356514078|ref|XP_003525734.1|/3.6e-275/PREDICTED: protein HOTHEAD [Glycine max]
gene4782	978	10.91	145.36	2.46212	9.98141e-05	0.00590728	Up	-	GO:0005737//cytoplasm	GO:0046914//transition metal ion binding	GO:0030001//metal ion transport;GO:0046916//cellular transition metal ion homeostasis	gi|734363794|gb|KHN16855.1|/1.7e-83/hypothetical protein glysoja_002952 [Glycine soja]
gene3680	2439	369.52	105.67	-1.49506	0.00079779	0.0269416	Down	-	-	-	-	gi|571455130|ref|XP_006579995.1|/5.3e-213/PREDICTED: uncharacterized protein LOC100797813 isoform X1 [Glycine max]
gene9962	1110	0.69	71.47	2.85539	1.3126e-05	0.00117089	Up	ko01100//Metabolic pathways;ko01110//Biosynthesis of secondary metabolites;ko00561//Glycerolipid metabolism;ko00860//Porphyrin and chlorophyll metabolism;ko00901//Indole alkaloid biosynthesis	GO:0016021//integral component of membrane	GO:0016788//hydrolase activity, acting on ester bonds	-	gi|502113791|ref|XP_004494760.1|/4.3e-179/PREDICTED: GDSL esterase/lipase At5g33370 [Cicer arietinum]
gene31667	444	318.1	13.65	-2.11944	0.00112402	0.0348469	Down	-	-	GO:0043565//sequence-specific DNA binding	-	gi|593704885|ref|XP_007152816.1|/2.8e-65/hypothetical protein PHAVU_004G162100g [Phaseolus vulgaris]
gene1120	1109	690.7	308.87	-1.00278	0.000670388	0.0237934	Down	-	GO:0009570//chloroplast stroma	GO:0004784//superoxide dismutase activity;GO:0008270//zinc ion binding;GO:0016532//superoxide dismutase copper chaperone activity	GO:0019430//removal of superoxide radicals;GO:0030001//metal ion transport;GO:0043085//positive regulation of catalytic activity;GO:0055114//oxidation-reduction process	gi|571453327|ref|XP_006579476.1|/2.9e-81/PREDICTED: Cu/Zn-superoxide dismutase copper chaperone isoform X1 [Glycine max]
gene17463	1269	0.67	20.5	2.29052	0.000469858	0.0184605	Up	ko04144//Endocytosis	GO:0005885//Arp2/3 protein complex	-	GO:0034314//Arp2/3 complex-mediated actin nucleation	gi|593690450|ref|XP_007145826.1|/1.2e-139/hypothetical protein PHAVU_007G271200g [Phaseolus vulgaris]
gene13214	4063	3640.58	1273.05	-1.30049	0.000568072	0.0210098	Down	ko01100//Metabolic pathways;ko01110//Biosynthesis of secondary metabolites;ko00500//Starch and sucrose metabolism	-	GO:0004373//glycogen (starch) synthase activity;GO:0009011//starch synthase activity;GO:0033201//alpha-1,4-glucan synthase activity;GO:2001070//starch binding	-	gi|951043578|ref|XP_014518398.1|/0.0e+00/PREDICTED: starch synthase 3, chloroplastic/amyloplastic-like [Vigna radiata var. radiata]
gene2465	1524	216.95	13.05	-2.58328	2.36834e-05	0.00188715	Down	ko00910//Nitrogen metabolism	GO:0016021//integral component of membrane	-	GO:0055085//transmembrane transport	gi|356567658|ref|XP_003552034.1|/4.2e-254/PREDICTED: high affinity nitrate transporter 2.5-like [Glycine max]
gene16651	1218	5.73	46.49	2.19	0.000206898	0.00996015	Up	ko04141//Protein processing in endoplasmic reticulum	-	-	-	gi|356538777|ref|XP_003537877.1|/6.2e-131/PREDICTED: transcription factor HBI1-like isoform X2 [Glycine max]
gene1864	1083	9.82	47.96	1.91228	0.000284472	0.0128089	Up	-	-	GO:0003755//peptidyl-prolyl cis-trans isomerase activity	GO:0000413//protein peptidyl-prolyl isomerization;GO:0006457//protein folding	gi|356511742|ref|XP_003524582.1|/5.2e-190/PREDICTED: peptidyl-prolyl cis-trans isomerase CYP40-like isoform X2 [Glycine max]
gene16682	1957	163.7	52.56	-1.47344	1.24165e-06	0.000175233	Down	-	GO:0005634//nucleus;GO:0005634//nucleus;GO:0005737//cytoplasm;GO:0005737//cytoplasm	-	-	gi|571491983|ref|XP_006592096.1|/6.0e-244/PREDICTED: U-box domain-containing protein 44-like isoform X1 [Glycine max]//gi|955352735|ref|XP_014619961.1|/1.4e-273/PREDICTED: U-box domain-containing protein 44-like isoform X3 [Glycine max]
gene5940	1769	346.96	137.84	-1.1658	0.00162844	0.0448049	Down	ko01100//Metabolic pathways;ko01110//Biosynthesis of secondary metabolites;ko01230//Biosynthesis of amino acids;ko00270//Cysteine and methionine metabolism;ko01210//2-Oxocarboxylic acid metabolism;ko00280//Valine, leucine and isoleucine degradation;ko00770//Pantothenate and CoA biosynthesis;ko00290//Valine, leucine and isoleucine biosynthesis	-	-	-	gi|356568883|ref|XP_003552637.1|/8.0e-63/PREDICTED: protein CROWDED NUCLEI 1 [Glycine max]
gene5426	1041	1	240.2	4.13197	1.14506e-10	5.50539e-08	Up	ko04146//Peroxisome;ko00908//Zeatin biosynthesis	GO:0016021//integral component of membrane	GO:0022857//transmembrane transporter activity	GO:0055085//transmembrane transport	gi|502150096|ref|XP_004507786.1|/2.1e-148/PREDICTED: WAT1-related protein At4g30420-like [Cicer arietinum]
gene4772	960	0	13.33	2.00208	0.00178286	0.0479378	Up	-	GO:0016021//integral component of membrane	GO:0016491//oxidoreductase activity	GO:0055114//oxidation-reduction process	gi|358249360|ref|NP_001239786.1|/3.1e-125/uncharacterized protein LOC100808990 [Glycine max]
gene29791	657	6.76	44.68	2.19232	4.411e-05	0.00308955	Up	ko04075//Plant hormone signal transduction	GO:0005622//intracellular	-	GO:0000160//phosphorelay signal transduction system	gi|920704338|gb|KOM47563.1|/1.6e-72/hypothetical protein LR48_Vigan07g126700 [Vigna angularis]
gene17756	1489	122.69	39.55	-1.38973	0.000462832	0.0182857	Down	ko04144//Endocytosis	-	-	-	gi|1009119397|ref|XP_015876359.1|/2.5e-210/PREDICTED: protein SUPPRESSOR OF K(+) TRANSPORT GROWTH DEFECT 1-like [Ziziphus jujuba]
gene11065	1671	0.69	54.37	3.39559	1.1431e-07	2.33284e-05	Up	-	GO:0048046//apoplast	GO:0005507//copper ion binding;GO:0016722//oxidoreductase activity, oxidizing metal ions;GO:0052716//hydroquinone:oxygen oxidoreductase activity	GO:0009809//lignin biosynthetic process;GO:0046274//lignin catabolic process;GO:0055114//oxidation-reduction process	gi|356566153|ref|XP_003551299.1|/4.7e-307/PREDICTED: laccase-4 [Glycine max]
gene34312	2049	10.23	65.98	2.21728	3.72937e-05	0.0027407	Up	ko01100//Metabolic pathways;ko01110//Biosynthesis of secondary metabolites;ko04075//Plant hormone signal transduction;ko04626//Plant-pathogen interaction;ko04016//MAPK signaling pathway - plant;ko00960//Tropane, piperidine and pyridine alkaloid biosynthesis	GO:0016021//integral component of membrane	GO:0004672//protein kinase activity;GO:0005524//ATP binding	GO:0006468//protein phosphorylation	gi|358249058|ref|NP_001239730.1|/8.6e-226/probably inactive leucine-rich repeat receptor-like protein kinase At3g28040-like precursor [Glycine max]
gene33153	1215	2.03	21.46	2.08165	0.0011538	0.0354658	Up	ko00040//Pentose and glucuronate interconversions	-	GO:0030570//pectate lyase activity;GO:0046872//metal ion binding	GO:0045490//pectin catabolic process	gi|502091451|ref|XP_004489554.1|/1.6e-208/PREDICTED: probable pectate lyase 5 [Cicer arietinum]
gene23919	747	10.51	66.06	2.2756	5.25475e-06	0.000558283	Up	-	GO:0005887//integral component of plasma membrane;GO:0009705//plant-type vacuole membrane;GO:0042807//central vacuole	GO:0015250//water channel activity;GO:0015254//glycerol channel activity	GO:0006833//water transport;GO:0009992//cellular water homeostasis;GO:0015793//glycerol transport;GO:0034220//ion transmembrane transport	gi|388496518|gb|AFK36325.1|/2.0e-124/unknown [Lotus japonicus]
gene923	3045	13.58	100.66	2.3522	1.83768e-05	0.00153774	Up	-	GO:0016021//integral component of membrane	GO:0004672//protein kinase activity;GO:0005524//ATP binding	GO:0006468//protein phosphorylation	gi|351727889|ref|NP_001237688.1|/4.4e-234/receptor-like protein kinase precursor [Glycine max]
gene5655	744	79.81	194.2	1.23997	0.000807745	0.0271485	Up	ko01100//Metabolic pathways;ko01110//Biosynthesis of secondary metabolites;ko00520//Amino sugar and nucleotide sugar metabolism;ko00051//Fructose and mannose metabolism	GO:0005737//cytoplasm	GO:0004615//phosphomannomutase activity	GO:0009298//GDP-mannose biosynthetic process	gi|593332951|ref|XP_007139901.1|/4.0e-133/hypothetical protein PHAVU_008G068100g [Phaseolus vulgaris]
gene9558	842	3.06	244.92	4.56663	4.67896e-15	5.53033e-12	Up	-	-	-	-	-
gene8212	632	36.29	632.49	3.06677	2.18874e-07	4.00568e-05	Up	ko00230//Purine metabolism;ko00240//Pyrimidine metabolism	-	-	-	gi|388508134|gb|AFK42133.1|/1.8e-84/unknown [Medicago truncatula]
gene6043	969	773.73	44.12	-2.59699	2.05729e-05	0.00169157	Down	ko04144//Endocytosis;ko04141//Protein processing in endoplasmic reticulum;ko03040//Spliceosome	-	GO:0005524//ATP binding	-	gi|225440324|ref|XP_002263599.1|/1.3e-60/PREDICTED: heat shock cognate 70 kDa protein 2 [Vitis vinifera]
gene16242	864	53.71	205.26	1.60714	0.00156642	0.043821	Up	ko00620//Pyruvate metabolism	GO:0005737//cytoplasm	GO:0004008//copper-exporting ATPase activity;GO:0046914//transition metal ion binding	GO:0046916//cellular transition metal ion homeostasis;GO:0060003//copper ion export	gi|571492581|ref|XP_006592277.1|/6.3e-61/PREDICTED: uncharacterized protein LOC100797817 [Glycine max]
gene24494	1763	1093.72	144.02	-2.53336	1.87903e-10	8.20038e-08	Down	-	-	GO:0004190//aspartic-type endopeptidase activity	GO:0006508//proteolysis;GO:0006629//lipid metabolic process	gi|950969111|ref|XP_014499739.1|/1.1e-246/PREDICTED: aspartic proteinase-like [Vigna radiata var. radiata]
gene191	1359	109.99	38.37	-1.2922	0.000714861	0.0249735	Down	-	-	-	-	-
gene32862	1488	5	348.82	3.53076	3.78518e-08	9.58698e-06	Up	ko01100//Metabolic pathways;ko01110//Biosynthesis of secondary metabolites;ko01230//Biosynthesis of amino acids;ko00270//Cysteine and methionine metabolism;ko00920//Sulfur metabolism;ko00450//Selenocompound metabolism	-	GO:0003824//catalytic activity;GO:0030170//pyridoxal phosphate binding	-	gi|357496491|ref|XP_003618534.1|/8.7e-212/cystathionine gamma-synthase [Medicago truncatula]
gene9332	687	10.5	67.81	1.88463	0.00181263	0.0484625	Up	-	GO:0009506//plasmodesma;GO:0016021//integral component of membrane;GO:0046658//anchored component of plasma membrane	-	GO:0006952//defense response;GO:0007165//signal transduction	gi|356572610|ref|XP_003554461.1|/9.3e-92/PREDICTED: protein YLS9-like [Glycine max]
gene5348	3027	4.09	36.87	2.38697	3.88647e-05	0.00281244	Up	-	-	-	-	gi|571456425|ref|XP_006580385.1|/0.0e+00/PREDICTED: uncharacterized protein LOC102661838 [Glycine max]
gene766	2223	5210.05	1619.85	-1.41917	0.000898584	0.0295367	Down	ko01100//Metabolic pathways;ko01110//Biosynthesis of secondary metabolites;ko00906//Carotenoid biosynthesis	GO:0009507//chloroplast;GO:0016020//membrane	GO:0009540//zeaxanthin epoxidase [overall] activity;GO:0052662;GO:0052663;GO:0071949//FAD binding	GO:0009688//abscisic acid biosynthetic process;GO:0055114//oxidation-reduction process	gi|951008515|ref|XP_014509031.1|/0.0e+00/PREDICTED: zeaxanthin epoxidase, chloroplastic-like [Vigna radiata var. radiata]
gene12523	1341	178.62	639	1.63486	0.00048157	0.0187389	Up	ko01100//Metabolic pathways;ko00520//Amino sugar and nucleotide sugar metabolism	GO:0005768//endosome;GO:0005802//trans-Golgi network;GO:0016021//integral component of membrane	GO:0016857//racemase and epimerase activity, acting on carbohydrates and derivatives;GO:0050662//coenzyme binding	GO:0005975//carbohydrate metabolic process	gi|502135150|ref|XP_004502237.1|/2.9e-222/PREDICTED: UDP-glucuronate 4-epimerase 6 [Cicer arietinum]
gene32101	549	0	26.94	2.45684	0.000159136	0.00828295	Up	-	-	-	-	gi|965617329|dbj|BAU02479.1|/5.6e-47/hypothetical protein VIGAN_11201900 [Vigna angularis var. angularis]
gene10146	1728	33.64	318.42	2.69372	1.92249e-07	3.58785e-05	Up	ko01100//Metabolic pathways;ko00040//Pentose and glucuronate interconversions	GO:0005576//extracellular region;GO:0005618//cell wall;GO:0016021//integral component of membrane	GO:0004857//enzyme inhibitor activity;GO:0030599//pectinesterase activity;GO:0045330//aspartyl esterase activity	GO:0042545//cell wall modification;GO:0043086//negative regulation of catalytic activity;GO:0045490//pectin catabolic process	gi|920682331|gb|KOM29103.1|/1.4e-240/hypothetical protein LR48_Vigan635s002800 [Vigna angularis]
gene12214	1404	0	23.23	2.49767	0.000128499	0.00699644	Up	ko01100//Metabolic pathways	-	GO:0016747//transferase activity, transferring acyl groups other than amino-acyl groups	-	gi|571542579|ref|XP_006601956.1|/1.1e-195/PREDICTED: uncharacterized acetyltransferase At3g50280-like [Glycine max]
gene4994	1781	1.01	28.24	2.53329	9.91282e-05	0.00588278	Up	ko01100//Metabolic pathways;ko01110//Biosynthesis of secondary metabolites;ko00940//Phenylpropanoid biosynthesis;ko00941//Flavonoid biosynthesis;ko00360//Phenylalanine metabolism;ko00945//Stilbenoid, diarylheptanoid and gingerol biosynthesis	-	GO:0008171//O-methyltransferase activity	GO:0032259//methylation	gi|947111828|gb|KRH60154.1|/5.2e-96/hypothetical protein GLYMA_05G223400 [Glycine max]
gene5299	747	16.26	76.1	1.79902	0.000756743	0.0259936	Up	ko03010//Ribosome	-	-	-	gi|502138092|ref|XP_004503284.1|/4.6e-129/PREDICTED: thaumatin-like protein [Cicer arietinum]
gene19906	2085	0	14.59	2.02482	0.00157702	0.0439443	Up	-	GO:0016021//integral component of membrane	-	GO:0055085//transmembrane transport	gi|502119138|ref|XP_004496515.1|/0.0e+00/PREDICTED: SPX domain-containing membrane protein At4g22990-like isoform X2 [Cicer arietinum]
gene31051	669	60.07	191.63	1.47687	0.00123219	0.0371486	Up	ko03010//Ribosome	-	-	-	gi|734408898|gb|KHN35005.1|/3.4e-99/Osmotin-like protein OSM34 [Glycine soja]
gene12369	1422	50.11	204.33	1.79839	0.000104722	0.00602226	Up	-	-	GO:0016787//hydrolase activity	-	gi|502140174|ref|XP_004504092.1|/1.5e-143/PREDICTED: monoacylglycerol lipase ABHD6 [Cicer arietinum]
gene13399	309	0.67	36.29	2.901	8.14623e-06	0.000802239	Up	-	GO:0005623//cell	GO:0009055//electron carrier activity;GO:0015035//protein disulfide oxidoreductase activity	GO:0045454//cell redox homeostasis;GO:0055114//oxidation-reduction process	gi|571499529|ref|XP_006594493.1|/8.0e-51/PREDICTED: monothiol glutaredoxin-S10-like [Glycine max]
gene30808	1314	8.84	102.32	2.51415	3.72512e-05	0.0027407	Up	ko04075//Plant hormone signal transduction;ko04016//MAPK signaling pathway - plant	-	-	-	gi|502160577|ref|XP_004511794.1|/6.9e-89/PREDICTED: transcription factor bHLH18-like [Cicer arietinum]
gene32445	1056	14.09	665.35	3.19084	8.47174e-07	0.000126483	Up	ko01100//Metabolic pathways;ko00520//Amino sugar and nucleotide sugar metabolism	-	GO:0016787//hydrolase activity	-	gi|950929034|ref|XP_014500436.1|/1.9e-96/PREDICTED: acidic endochitinase-like [Vigna radiata var. radiata]
gene25242	978	192.76	34.19	-1.8493	0.000657577	0.023612	Down	ko01110//Biosynthesis of secondary metabolites;ko00904//Diterpenoid biosynthesis	-	GO:0005506//iron ion binding;GO:0052634//C-19 gibberellin 2-beta-dioxygenase activity	GO:0009416//response to light stimulus;GO:0009686//gibberellin biosynthetic process;GO:0045487//gibberellin catabolic process;GO:0055114//oxidation-reduction process	gi|356549549|ref|XP_003543155.1|/5.8e-164/PREDICTED: gibberellin 2-beta-dioxygenase 1-like [Glycine max]
gene31222	1395	177.84	76.78	-1.07277	0.000321893	0.0137812	Down	ko03040//Spliceosome	-	GO:0003676//nucleic acid binding;GO:0004004//ATP-dependent RNA helicase activity;GO:0005524//ATP binding	GO:0000398//mRNA splicing, via spliceosome;GO:0010468//regulation of gene expression;GO:0010501//RNA secondary structure unwinding	gi|734388339|gb|KHN25605.1|/2.2e-79/DEAD-box ATP-dependent RNA helicase 45 [Glycine soja]
gene27616	1554	36.84	271.63	2.37533	4.16698e-06	0.000470936	Up	ko01100//Metabolic pathways;ko00040//Pentose and glucuronate interconversions	GO:0005576//extracellular region;GO:0005618//cell wall	GO:0030599//pectinesterase activity;GO:0045330//aspartyl esterase activity;GO:0046910//pectinesterase inhibitor activity	GO:0042545//cell wall modification;GO:0043086//negative regulation of catalytic activity;GO:0045490//pectin catabolic process	gi|356496344|ref|XP_003517028.1|/1.0e-255/PREDICTED: pectinesterase 2-like [Glycine max]
gene21636	1689	50.39	159.93	1.54301	0.000157488	0.0082549	Up	-	GO:0016021//integral component of membrane	GO:0016491//oxidoreductase activity	GO:0006629//lipid metabolic process;GO:0055114//oxidation-reduction process	gi|357437417|ref|XP_003588984.1|/2.2e-222/fatty acid/sphingolipid desaturase [Medicago truncatula]
gene5944	762	3.04	59.72	2.67983	2.57643e-05	0.00201337	Up	ko01100//Metabolic pathways;ko01110//Biosynthesis of secondary metabolites;ko00592//alpha-Linolenic acid metabolism	GO:0009507//chloroplast	GO:0046423//allene-oxide cyclase activity	-	gi|358249326|ref|NP_001240033.1|/1.5e-111/allene oxide cyclase 4, chloroplastic-like [Glycine max]
gene27874	1946	204.08	437.52	1.13402	0.000537841	0.0202973	Up	ko04075//Plant hormone signal transduction	GO:0005886//plasma membrane;GO:0016021//integral component of membrane	GO:0015171//amino acid transmembrane transporter activity;GO:0015293//symporter activity	GO:0003333//amino acid transmembrane transport;GO:0009734//auxin-activated signaling pathway	gi|922365994|ref|XP_013455165.1|/1.8e-257/auxin influx transporter [Medicago truncatula]
gene23879	794	138.61	20.07	-2.29399	1.68854e-06	0.000224987	Down	ko04144//Endocytosis;ko04145//Phagosome	GO:0005622//intracellular	GO:0005525//GTP binding	GO:0007264//small GTPase mediated signal transduction	gi|922387202|ref|XP_003597770.2|/1.1e-77/small GTPase family RAB protein [Medicago truncatula]
gene7410	1752	1.03	32.21	2.46391	0.000163821	0.00846467	Up	-	GO:0048046//apoplast	GO:0005507//copper ion binding;GO:0016722//oxidoreductase activity, oxidizing metal ions;GO:0052716//hydroquinone:oxygen oxidoreductase activity	GO:0009809//lignin biosynthetic process;GO:0046274//lignin catabolic process;GO:0055114//oxidation-reduction process	gi|502168456|ref|XP_004514392.1|/9.7e-312/PREDICTED: laccase-17-like [Cicer arietinum]
gene2106	570	68.14	235.66	1.56305	0.00122141	0.0370316	Up	-	-	-	-	gi|388501830|gb|AFK38981.1|/5.5e-98/unknown [Lotus japonicus]
gene19557	411	8.82	51.03	2.14697	1.81818e-05	0.00153045	Up	-	GO:0000788//nuclear nucleosome	GO:0003677//DNA binding;GO:0046982//protein heterodimerization activity	GO:0006334//nucleosome assembly	gi|525314240|ref|NP_001265978.1|/7.6e-41/uncharacterized protein LOC101502541 [Cicer arietinum]
gene2826	2356	84.29	296.71	1.68756	9.9114e-05	0.00588278	Up	-	-	GO:0003677//DNA binding;GO:0003700//transcription factor activity, sequence-specific DNA binding	GO:0006355//regulation of transcription, DNA-templated;GO:0007049//cell cycle	gi|951074634|ref|XP_014492596.1|/1.8e-193/PREDICTED: pre-mRNA-splicing factor CEF1 isoform X1 [Vigna radiata var. radiata]//gi|951074634|ref|XP_014492596.1|/3.9e-193/PREDICTED: pre-mRNA-splicing factor CEF1 isoform X1 [Vigna radiata var. radiata]//gi|965658133|dbj|BAT74552.1|/6.7e-193/hypothetical protein VIGAN_01224400 [Vigna angularis var. angularis]
gene34462	1290	23.18	89.04	1.74397	0.000158705	0.00828295	Up	ko00051//Fructose and mannose metabolism	-	GO:0016985//mannan endo-1,4-beta-mannosidase activity	GO:0046355//mannan catabolic process	gi|593268894|ref|XP_007136624.1|/3.6e-214/hypothetical protein PHAVU_009G059700g [Phaseolus vulgaris]
gene999	756	0.68	154.15	2.24457	0.000469401	0.0184605	Up	-	GO:0005576//extracellular region	-	GO:0019953//sexual reproduction	gi|356563391|ref|XP_003549947.1|/5.4e-133/PREDICTED: expansin-like B1 [Glycine max]
gene3136	1749	183.78	1109.37	2.37855	5.58692e-09	1.86452e-06	Up	ko00910//Nitrogen metabolism	-	GO:0020037//heme binding;GO:0048307//ferredoxin-nitrite reductase activity;GO:0051536//iron-sulfur cluster binding	GO:0055114//oxidation-reduction process	gi|9968473|emb|CAC06095.1|/0.0e+00/ferredoxin-nitrite reductase [Lotus japonicus]
gene592	857	44.8	160.56	1.75544	1.46483e-05	0.00127462	Up	-	-	-	-	gi|955332551|ref|XP_014633748.1|/1.7e-263/PREDICTED: ankyrin repeat domain-containing protein 13C-like isoform X2 [Glycine max]
gene454	243	1.35	68.26	3.9736	5.86347e-12	3.7802e-09	Up	-	GO:0005623//cell	GO:0009055//electron carrier activity;GO:0015035//protein disulfide oxidoreductase activity	GO:0045454//cell redox homeostasis;GO:0055114//oxidation-reduction process	gi|951003839|ref|XP_014507713.1|/8.0e-38/PREDICTED: monothiol glutaredoxin-S2-like [Vigna radiata var. radiata]
gene19011	1137	40	100.01	1.29368	0.000432135	0.0174125	Up	-	-	-	-	gi|358249362|ref|NP_001240042.1|/2.2e-138/uncharacterized protein LOC100810060 [Glycine max]
gene19020	814	40.32	2299.99	4.69462	1.53364e-18	3.6254e-15	Up	-	-	-	GO:0042742//defense response to bacterium;GO:0050832//defense response to fungus	gi|922403685|ref|XP_013468976.1|/1.5e-59/Chitinase / Hevein / PR-4 / Wheatwin2 [Medicago truncatula]
novel_gene_471_5d1f3751	1308	6.05	59.34	2.01529	0.0016175	0.0446123	Up	ko01100//Metabolic pathways;ko01110//Biosynthesis of secondary metabolites;ko00940//Phenylpropanoid biosynthesis	-	GO:0016614//oxidoreductase activity, acting on CH-OH group of donors;GO:0050660//flavin adenine dinucleotide binding	GO:0055114//oxidation-reduction process	gi|922370213|ref|XP_013457270.1|/2.6e-207/reticuline oxidase-like protein [Medicago truncatula]
gene19724	1371	57.27	159.61	1.34418	0.00164431	0.0451103	Up	-	GO:0005773//vacuole	GO:0004185//serine-type carboxypeptidase activity	GO:0051603//proteolysis involved in cellular protein catabolic process	gi|571484042|ref|XP_006589433.1|/2.3e-259/PREDICTED: serine carboxypeptidase-like 27 [Glycine max]
gene26454	5535	1928.2	847.03	-1.05001	4.0385e-06	0.000458241	Down	ko02010//ABC transporters	GO:0016021//integral component of membrane	GO:0005524//ATP binding;GO:0042626//ATPase activity, coupled to transmembrane movement of substances	GO:0055085//transmembrane transport	gi|502156198|ref|XP_004510355.1|/0.0e+00/PREDICTED: ABC transporter C family member 8 [Cicer arietinum]
gene19518	570	1.02	31.19	3.00005	1.73254e-06	0.000228591	Up	ko01100//Metabolic pathways;ko01110//Biosynthesis of secondary metabolites;ko01200//Carbon metabolism;ko01230//Biosynthesis of amino acids;ko00010//Glycolysis / Gluconeogenesis;ko03018//RNA degradation;ko00052//Galactose metabolism;ko00051//Fructose and mannose metabolism;ko00030//Pentose phosphate pathway	GO:0005634//nucleus	GO:0003677//DNA binding;GO:0003700//transcription factor activity, sequence-specific DNA binding	GO:0006355//regulation of transcription, DNA-templated	gi|388520177|gb|AFK48150.1|/4.3e-66/unknown [Lotus japonicus]
gene11576	1938	4.8	225.92	3.11151	1.6385e-06	0.000223458	Up	ko00520//Amino sugar and nucleotide sugar metabolism	-	-	-	gi|356567412|ref|XP_003551914.1|/0.0e+00/PREDICTED: trifunctional UDP-glucose 4,6-dehydratase/UDP-4-keto-6-deoxy-D-glucose 3,5-epimerase/UDP-4-keto-L-rhamnose-reductase RHM1-like [Glycine max]
gene19099	1290	3.78	86.25	2.04038	0.00181085	0.0484608	Up	ko00330//Arginine and proline metabolism;ko00360//Phenylalanine metabolism;ko00380//Tryptophan metabolism	-	GO:0016884//carbon-nitrogen ligase activity, with glutamine as amido-N-donor	-	gi|951023918|ref|XP_014513285.1|/1.4e-181/PREDICTED: amidase 1 [Vigna radiata var. radiata]
gene34122	1548	1474.23	486.06	-1.4102	0.000118609	0.00667578	Down	-	GO:0005739//mitochondrion;GO:0009507//chloroplast	GO:0003677//DNA binding;GO:0003700//transcription factor activity, sequence-specific DNA binding	GO:0006352//DNA-templated transcription, initiation;GO:0009658//chloroplast organization;GO:0010207//photosystem II assembly;GO:0045893//positive regulation of transcription, DNA-templated	gi|357463833|ref|XP_003602198.1|/2.5e-222/RNA polymerase sigma factor [Medicago truncatula]
gene21426	4848	856.35	344.44	-1.16846	0.000187588	0.00936712	Down	-	-	-	-	gi|571509428|ref|XP_006596123.1|/0.0e+00/PREDICTED: uncharacterized protein LOC100779257 isoform X2 [Glycine max]
novel_gene_3285_5d1f3751	513	0.68	30.8	2.94502	4.89897e-06	0.000537216	Up	-	-	-	-	-
gene8209	1392	1.34	25.16	2.22678	0.000641919	0.0233753	Up	ko00230//Purine metabolism;ko00240//Pyrimidine metabolism	GO:0005886//plasma membrane	GO:0017110//nucleoside-diphosphatase activity;GO:0043273//CTPase activity	GO:0009877//nodulation	gi|356560997|ref|XP_003548772.1|/2.2e-212/PREDICTED: nucleoside-triphosphatase-like [Glycine max]
gene16231	906	1.39	53.44	2.59559	7.3349e-05	0.00466523	Up	-	GO:0005618//cell wall;GO:0048046//apoplast	GO:0004553//hydrolase activity, hydrolyzing O-glycosyl compounds;GO:0016762//xyloglucan:xyloglucosyl transferase activity	GO:0010411//xyloglucan metabolic process;GO:0042546//cell wall biogenesis;GO:0071555//cell wall organization	gi|734375828|gb|KHN21066.1|/2.0e-163/Putative xyloglucan endotransglucosylase/hydrolase protein 32 [Glycine soja]
gene28490	770	185.21	493.91	1.32878	0.000975864	0.0313589	Up	-	GO:0016020//membrane	-	-	gi|502155870|ref|XP_004510221.1|/5.9e-63/PREDICTED: auxin-induced in root cultures protein 12 [Cicer arietinum]
gene14061	2994	2.05	41.25	2.64621	3.29446e-05	0.00247233	Up	-	-	GO:0016758//transferase activity, transferring hexosyl groups	GO:0008152//metabolic process	gi|356558606|ref|XP_003547595.1|/1.6e-245/PREDICTED: soyasaponin III rhamnosyltransferase-like [Glycine max]
gene18794	1652	8.87	63.76	2.25654	4.12263e-05	0.00296067	Up	-	-	-	-	gi|593686794|ref|XP_007144068.1|/2.7e-122/hypothetical protein PHAVU_007G125800g [Phaseolus vulgaris]
gene26167	620	3.4	83.08	2.87878	6.16858e-06	0.000636306	Up	ko00970//Aminoacyl-tRNA biosynthesis	GO:0016021//integral component of membrane	-	-	gi|502158725|ref|XP_004511258.1|/2.8e-78/PREDICTED: dirigent protein 21-like [Cicer arietinum]
gene922	1356	64.09	176.4	1.37506	0.0012785	0.0380958	Up	ko04145//Phagosome	GO:0005737//cytoplasm;GO:0005874//microtubule	GO:0003924//GTPase activity;GO:0005200//structural constituent of cytoskeleton;GO:0005525//GTP binding	GO:0007017//microtubule-based process	gi|56481443|gb|AAV92352.1|/9.6e-258/alpha tubulin 1 [Pseudotsuga menziesii var. menziesii]
gene67	3327	79.21	206.1	1.32326	0.000216182	0.010324	Up	ko01100//Metabolic pathways;ko03015//mRNA surveillance pathway;ko00052//Galactose metabolism;ko00600//Sphingolipid metabolism;ko00511//Other glycan degradation;ko00531//Glycosaminoglycan degradation;ko00604//Glycosphingolipid biosynthesis - ganglio series	GO:0005618//cell wall;GO:0005773//vacuole	GO:0004565//beta-galactosidase activity;GO:0030246//carbohydrate binding	GO:0005975//carbohydrate metabolic process	gi|356564794|ref|XP_003550633.1|/0.0e+00/PREDICTED: beta-galactosidase-like isoform X1 [Glycine max]
gene28160	1371	183.21	76.39	-1.09116	0.000752037	0.0259211	Down	-	-	-	-	gi|828336908|ref|XP_012567235.1|/1.1e-141/PREDICTED: uncharacterized protein LOC101493407 isoform X1 [Cicer arietinum]//gi|828336908|ref|XP_012567235.1|/8.8e-142/PREDICTED: uncharacterized protein LOC101493407 isoform X1 [Cicer arietinum]
gene22902	1158	2.05	32.37	2.23569	0.000572508	0.0211463	Up	ko04146//Peroxisome;ko00908//Zeatin biosynthesis	GO:0005886//plasma membrane;GO:0016021//integral component of membrane	GO:0015171//amino acid transmembrane transporter activity	GO:0003333//amino acid transmembrane transport;GO:0032973//amino acid export;GO:0043090//amino acid import;GO:0080144//amino acid homeostasis	gi|502123963|ref|XP_004498328.1|/8.1e-181/PREDICTED: WAT1-related protein At1g44800 [Cicer arietinum]
gene27904	1467	10.47	50.99	1.91885	0.000218209	0.0103858	Up	ko01100//Metabolic pathways;ko01110//Biosynthesis of secondary metabolites;ko00360//Phenylalanine metabolism;ko00380//Tryptophan metabolism;ko00350//Tyrosine metabolism;ko00950//Isoquinoline alkaloid biosynthesis;ko00901//Indole alkaloid biosynthesis;ko00965//Betalain biosynthesis	-	-	-	gi|356496146|ref|XP_003516931.1|/1.2e-202/PREDICTED: uncharacterized protein LOC100819920 [Glycine max]
gene34950	2168	39.69	642.21	3.61782	2.75994e-16	4.34951e-13	Up	-	-	GO:0003993//acid phosphatase activity;GO:0046872//metal ion binding	GO:0016311//dephosphorylation	gi|947105803|gb|KRH54186.1|/4.9e-297/hypothetical protein GLYMA_06G170300 [Glycine max]
gene26952	821	746.05	13.33	-4.26167	4.97579e-15	5.64592e-12	Down	-	-	-	-	gi|947127299|gb|KRH75153.1|/3.6e-26/hypothetical protein GLYMA_01G065700 [Glycine max]
gene15459	1621	2312.24	967.65	-1.12831	5.46728e-08	1.27123e-05	Down	-	GO:0005634//nucleus;GO:0016021//integral component of membrane;GO:0019773//proteasome core complex, alpha-subunit complex	GO:0004298//threonine-type endopeptidase activity	GO:0006511//ubiquitin-dependent protein catabolic process;GO:0017004//cytochrome complex assembly;GO:0055114//oxidation-reduction process	gi|356517207|ref|XP_003527280.1|/9.7e-137/PREDICTED: cytochrome c-type biogenesis ccda-like chloroplastic protein [Glycine max]
gene33886	1686	174.27	58.06	-1.32267	0.000775767	0.0265135	Down	ko01100//Metabolic pathways;ko01110//Biosynthesis of secondary metabolites;ko01200//Carbon metabolism;ko01230//Biosynthesis of amino acids;ko00460//Cyanoamino acid metabolism;ko00630//Glyoxylate and dicarboxylate metabolism;ko00260//Glycine, serine and threonine metabolism;ko00670//One carbon pool by folate	-	GO:0004372//glycine hydroxymethyltransferase activity;GO:0030170//pyridoxal phosphate binding	GO:0006544//glycine metabolic process;GO:0006563//L-serine metabolic process;GO:0035999//tetrahydrofolate interconversion	gi|356518509|ref|XP_003527921.1|/1.8e-269/PREDICTED: serine hydroxymethyltransferase 7-like [Glycine max]
gene31081	483	34.58	155.31	2.03586	6.57982e-07	0.000102555	Up	-	GO:0016021//integral component of membrane	GO:0008270//zinc ion binding	-	gi|470125667|ref|XP_004298823.1|/8.3e-63/PREDICTED: E3 ubiquitin-protein ligase RHA1B [Fragaria vesca subsp. vesca]
gene26363	1336	152.53	18.14	-2.07444	0.000526008	0.0199037	Down	ko04120//Ubiquitin mediated proteolysis	GO:0016020//membrane	-	-	gi|571495629|ref|XP_006593300.1|/2.4e-54/PREDICTED: uncharacterized protein LOC102660202 [Glycine max]
gene13639	1125	7.44	94.61	2.06323	0.00149253	0.0425943	Up	ko01110//Biosynthesis of secondary metabolites;ko00901//Indole alkaloid biosynthesis	GO:0016021//integral component of membrane	GO:0016788//hydrolase activity, acting on ester bonds	-	gi|502078233|ref|XP_004485880.1|/9.0e-185/PREDICTED: GDSL esterase/lipase At5g45910-like [Cicer arietinum]
gene33860	489	171.91	565.08	1.66794	4.1184e-07	6.95397e-05	Up	-	GO:0016021//integral component of membrane	-	-	gi|734372161|gb|KHN19737.1|/1.4e-70/Pollen-specific protein C13 [Glycine soja]
gene25140	1264	44.31	4.02	-2.09382	0.000782003	0.0265147	Down	-	GO:0016021//integral component of membrane	GO:0004672//protein kinase activity;GO:0005524//ATP binding	GO:0006468//protein phosphorylation	gi|659127584|ref|XP_008463778.1|/2.1e-37/PREDICTED: probable leucine-rich repeat receptor-like serine/threonine-protein kinase At3g14840 isoform X1 [Cucumis melo]

## Sheet: FMT-Vs-FRC
GeneID	Length	FMT-Expression	FRC-Expression	log2FoldChange(FRC/FMT)	Pvalue	Padj	Up/Down-Regulation	Pathway	GO Component	GO Function	GO Process	Blast nr
gene24522	3046	75.81	222.42	1.52208	0.000722376	0.0233156	Up	-	GO:0005634//nucleus	GO:0008289//lipid binding;GO:0043565//sequence-specific DNA binding	GO:0006355//regulation of transcription, DNA-templated	gi|950978198|ref|XP_014501634.1|/0.0e+00/PREDICTED: homeobox-leucine zipper protein HDG2 [Vigna radiata var. radiata]
gene22031	374	0	24.13	2.91007	4.90732e-06	0.000450593	Up	-	-	-	-	gi|734428431|gb|KHN44736.1|/3.6e-14/hypothetical protein glysoja_032075 [Glycine soja]
gene31409	1782	59.61	130.8	1.25485	0.000232941	0.00999304	Up	-	-	GO:0046872//metal ion binding;GO:0061630//ubiquitin protein ligase activity	GO:0043161//proteasome-mediated ubiquitin-dependent protein catabolic process	gi|356519717|ref|XP_003528516.1|/5.0e-214/PREDICTED: E3 ubiquitin-protein ligase MBR2 isoform X2 [Glycine max]
gene27477	1137	564.18	19.39	-3.93317	1.43e-19	2.82303e-16	Down	-	GO:0005634//nucleus	GO:0003677//DNA binding;GO:0003700//transcription factor activity, sequence-specific DNA binding;GO:0046983//protein dimerization activity	GO:0006355//regulation of transcription, DNA-templated	gi|920718210|gb|KOM57407.1|/7.6e-83/hypothetical protein LR48_Vigan11g044000 [Vigna angularis]
gene21063	1102	78.88	303.41	1.95567	6.16201e-07	8.10979e-05	Up	ko01100//Metabolic pathways;ko01110//Biosynthesis of secondary metabolites;ko00940//Phenylpropanoid biosynthesis;ko00500//Starch and sucrose metabolism;ko00460//Cyanoamino acid metabolism;ko00561//Glycerolipid metabolism	-	GO:0016298//lipase activity	GO:0006629//lipid metabolic process	gi|571512201|ref|XP_006596537.1|/1.2e-157/PREDICTED: GDSL esterase/lipase EXL1-like [Glycine max]
gene16074	423	1923.85	4174.07	1.23674	0.000409962	0.0151477	Up	ko00195//Photosynthesis	GO:0016021//integral component of membrane	-	-	gi|593206037|ref|XP_007132467.1|/1.6e-65/hypothetical protein PHAVU_011G096400g [Phaseolus vulgaris]
gene33771	1326	186.8	21.59	-1.88389	0.00140703	0.0382015	Down	ko01100//Metabolic pathways;ko01110//Biosynthesis of secondary metabolites;ko00940//Phenylpropanoid biosynthesis;ko00941//Flavonoid biosynthesis;ko00945//Stilbenoid, diarylheptanoid and gingerol biosynthesis	-	GO:0016747//transferase activity, transferring acyl groups other than amino-acyl groups	-	gi|356515732|ref|XP_003526552.1|/7.3e-186/PREDICTED: protein ECERIFERUM 1-like [Glycine max]
gene11135	651	1072.6	313.02	-1.4018	0.000454469	0.0164191	Down	-	-	-	-	gi|359806917|ref|NP_001241067.1|/7.2e-110/uncharacterized protein LOC100786585 [Glycine max]
gene34169	1359	27.58	86.56	1.5973	0.000362547	0.0139168	Up	-	-	-	-	gi|593268686|ref|XP_007136520.1|/4.0e-139/hypothetical protein PHAVU_009G052200g [Phaseolus vulgaris]
gene31059	3255	14.25	42.98	1.50758	0.00164121	0.0426058	Up	-	-	-	-	gi|571436464|ref|XP_006573769.1|/0.0e+00/PREDICTED: myosin-11-like [Glycine max]
gene2797	1743	85.06	155.62	1.03381	0.000503161	0.0177377	Up	-	GO:0016021//integral component of membrane	GO:0005215//transporter activity	GO:0006810//transport	gi|356500557|ref|XP_003519098.1|/8.2e-278/PREDICTED: protein NRT1/ PTR FAMILY 4.6-like [Glycine max]
gene29835_gene29836	955	65.77	274.99	1.95636	1.2773e-05	0.000972504	Up	ko00480//Glutathione metabolism	GO:0005737//cytoplasm	GO:0004364//glutathione transferase activity	GO:0006749//glutathione metabolic process;GO:0009407//toxin catabolic process	gi|388521887|gb|AFK49005.1|/1.3e-96/unknown [Lotus japonicus]
gene32444	801	0.34	27.37	2.78109	1.22457e-05	0.000942747	Up	ko01100//Metabolic pathways;ko00520//Amino sugar and nucleotide sugar metabolism	-	GO:0016787//hydrolase activity	-	gi|950929034|ref|XP_014500436.1|/4.9e-60/PREDICTED: acidic endochitinase-like [Vigna radiata var. radiata]
gene34550	1007	1.74	94.9	4.1796	1.26835e-13	7.26689e-11	Up	ko04075//Plant hormone signal transduction	-	-	-	gi|388501612|gb|AFK38872.1|/7.0e-28/unknown [Lotus japonicus]
gene7437	1646	306.77	40.51	-2.34316	4.03789e-08	7.74995e-06	Down	ko04120//Ubiquitin mediated proteolysis	-	-	-	gi|571466233|ref|XP_006583601.1|/2.2e-239/PREDICTED: ultraviolet-B receptor UVR8-like isoform X1 [Glycine max]
gene4853	2118	38.3	3.36	-2.34659	2.24163e-05	0.00154115	Down	ko04626//Plant-pathogen interaction;ko04141//Protein processing in endoplasmic reticulum	-	GO:0005524//ATP binding;GO:0051082//unfolded protein binding	GO:0006457//protein folding;GO:0006950//response to stress	gi|255545176|ref|XP_002513649.1|/0.0e+00/PREDICTED: heat shock protein 83 [Ricinus communis]
gene9294	750	22.63	2.43	-1.90883	0.00139295	0.0378982	Down	ko00195//Photosynthesis	GO:0005634//nucleus	GO:0003677//DNA binding	GO:0006355//regulation of transcription, DNA-templated	gi|356570861|ref|XP_003553602.1|/1.3e-102/PREDICTED: NAC domain-containing protein 90-like [Glycine max]//gi|356570861|ref|XP_003553602.1|/6.8e-104/PREDICTED: NAC domain-containing protein 90-like [Glycine max]//gi|356570861|ref|XP_003553602.1|/7.5e-103/PREDICTED: NAC domain-containing protein 90-like [Glycine max]
gene19835	3291	62.01	229	1.91315	1.27166e-06	0.000146568	Up	-	GO:0005886//plasma membrane;GO:0016021//integral component of membrane	GO:0008270//zinc ion binding;GO:0016760//cellulose synthase (UDP-forming) activity	GO:0030244//cellulose biosynthetic process;GO:0071555//cell wall organization	gi|356535774|ref|XP_003536418.1|/0.0e+00/PREDICTED: cellulose synthase A catalytic subunit 2 [UDP-forming]-like isoform X1 [Glycine max]
gene22467	981	88.55	2019.11	4.48897	1.04172e-57	2.8791e-53	Up	ko01100//Metabolic pathways;ko01110//Biosynthesis of secondary metabolites;ko00940//Phenylpropanoid biosynthesis	GO:0005576//extracellular region	GO:0004601//peroxidase activity;GO:0020037//heme binding;GO:0046872//metal ion binding	GO:0006979//response to oxidative stress;GO:0042744//hydrogen peroxide catabolic process;GO:0055114//oxidation-reduction process;GO:0098869//cellular oxidant detoxification	gi|388515673|gb|AFK45898.1|/6.8e-149/unknown [Lotus japonicus]
gene16214	1700	3657.09	1124.87	-1.43164	1.69001e-10	5.49511e-08	Down	ko01110//Biosynthesis of secondary metabolites;ko00860//Porphyrin and chlorophyll metabolism	GO:0009534//chloroplast thylakoid;GO:0009941//chloroplast envelope	GO:0010277//chlorophyllide a oxygenase [overall] activity;GO:0032441//pheophorbide a oxygenase activity;GO:0046872//metal ion binding;GO:0051537//2 iron, 2 sulfur cluster binding	GO:0008219//cell death;GO:0009816//defense response to bacterium, incompatible interaction;GO:0009908//flower development;GO:0010154//fruit development;GO:0015996//chlorophyll catabolic process;GO:0055114//oxidation-reduction process	gi|502145563|ref|XP_004506081.1|/9.4e-292/PREDICTED: pheophorbide a oxygenase, chloroplastic [Cicer arietinum]
gene1136	525	28.27	85.04	1.50685	0.00149004	0.0398019	Up	-	-	-	-	gi|356514164|ref|XP_003525776.1|/1.2e-62/PREDICTED: uncharacterized protein LOC100796408 [Glycine max]//gi|356514164|ref|XP_003525776.1|/2.9e-39/PREDICTED: uncharacterized protein LOC100796408 [Glycine max]
gene22810	1023	418.45	120.36	-1.43838	0.000199301	0.00894203	Down	-	-	-	GO:0006351//transcription, DNA-templated	gi|732559188|gb|AIZ74389.1|/4.3e-109/DREB3 [Sophora moorcroftiana]
gene2365	2075	8.38	47.25	1.97192	0.000506851	0.0178062	Up	ko01100//Metabolic pathways;ko00970//Aminoacyl-tRNA biosynthesis	-	-	-	gi|571527244|ref|XP_006599218.1|/2.0e-274/PREDICTED: phosphatidylinositol/phosphatidylcholine transfer protein SFH13-like isoform X2 [Glycine max]//gi|571527244|ref|XP_006599218.1|/5.2e-210/PREDICTED: phosphatidylinositol/phosphatidylcholine transfer protein SFH13-like isoform X2 [Glycine max]//gi|571527244|ref|XP_006599218.1|/9.3e-272/PREDICTED: phosphatidylinositol/phosphatidylcholine transfer …
gene21476	498	80.63	1.47	-2.12017	0.00087178	0.0267714	Down	ko04626//Plant-pathogen interaction	GO:0005634//nucleus	GO:0003677//DNA binding;GO:0003700//transcription factor activity, sequence-specific DNA binding	GO:0006355//regulation of transcription, DNA-templated	gi|388517559|gb|AFK46841.1|/2.3e-63/unknown [Lotus japonicus]
gene3609	1597	125.23	15.48	-2.29395	2.41475e-06	0.000254728	Down	-	GO:0005634//nucleus	GO:0003677//DNA binding;GO:0003700//transcription factor activity, sequence-specific DNA binding;GO:0046983//protein dimerization activity	GO:0006355//regulation of transcription, DNA-templated	gi|255648099|gb|ACU24504.1|/1.0e-57/unknown [Glycine max]
gene15398	2106	77.75	171.74	1.24833	0.000894341	0.0272223	Up	-	GO:0016021//integral component of membrane	-	-	gi|593261808|ref|XP_007133083.1|/0.0e+00/hypothetical protein PHAVU_011G150000g [Phaseolus vulgaris]
gene24825	2207	3.85	32.25	2.26946	0.000116169	0.00584821	Up	-	GO:0000139//Golgi membrane;GO:0016021//integral component of membrane	GO:0047262//polygalacturonate 4-alpha-galacturonosyltransferase activity	GO:0045489//pectin biosynthetic process;GO:0071555//cell wall organization	gi|356543946|ref|XP_003540419.1|/7.7e-167/PREDICTED: probable galacturonosyltransferase 12 [Glycine max]
gene20488	432	0.68	19.81	2.0876	0.00102867	0.0298973	Up	-	-	-	-	gi|951024637|ref|XP_014513467.1|/2.3e-40/PREDICTED: uncharacterized protein LOC106771926 [Vigna radiata var. radiata]
gene20226	1746	86.54	180.25	1.16485	0.00205359	0.049483	Up	ko01100//Metabolic pathways;ko01110//Biosynthesis of secondary metabolites;ko01200//Carbon metabolism;ko01230//Biosynthesis of amino acids;ko00230//Purine metabolism;ko00010//Glycolysis / Gluconeogenesis;ko00620//Pyruvate metabolism	-	GO:0000287//magnesium ion binding;GO:0004743//pyruvate kinase activity;GO:0016301//kinase activity;GO:0030955//potassium ion binding	GO:0006096//glycolytic process	gi|356575751|ref|XP_003556000.1|/1.1e-266/PREDICTED: pyruvate kinase isozyme A, chloroplastic-like [Glycine max]
gene32036	2430	256.49	36.11	-1.92829	0.000465918	0.0167234	Down	ko04712//Circadian rhythm - plant	GO:0005634//nucleus	GO:0003677//DNA binding	GO:0006355//regulation of transcription, DNA-templated	gi|356560061|ref|XP_003548314.1|/1.2e-199/PREDICTED: protein REVEILLE 7 [Glycine max]
gene17954	1091	12.14	60.82	2.152	2.81188e-06	0.000288903	Up	-	GO:0005634//nucleus	GO:0003700//transcription factor activity, sequence-specific DNA binding;GO:0043565//sequence-specific DNA binding	GO:0006355//regulation of transcription, DNA-templated	gi|922401109|ref|XP_013467691.1|/4.1e-86/homeobox associated leucine zipper protein [Medicago truncatula]
gene19832	1615	378.84	24.79	-1.95027	0.00190304	0.0472988	Down	ko03040//Spliceosome	-	-	GO:0006351//transcription, DNA-templated	gi|502125583|ref|XP_004498983.1|/1.7e-77/PREDICTED: ethylene-responsive transcription factor ERF110-like isoform X2 [Cicer arietinum]
gene8575	2934	3748.41	1235.22	-1.28899	7.00711e-05	0.0038349	Down	ko00052//Galactose metabolism	-	GO:0003824//catalytic activity	-	gi|593798392|ref|XP_007162234.1|/0.0e+00/hypothetical protein PHAVU_001G135200g [Phaseolus vulgaris]
gene14579	1563	1896.65	649.15	-1.24193	0.000522613	0.0182835	Down	-	-	-	-	gi|115334821|gb|ABI94026.1|/2.7e-64/(iso)flavonoid glycosyltransferase [Medicago truncatula]
gene36156	3567	47.01	7.72	-1.88891	0.000215945	0.00948853	Down	-	GO:0000139//Golgi membrane;GO:0005802//trans-Golgi network;GO:0005886//plasma membrane;GO:0016021//integral component of membrane	GO:0000287//magnesium ion binding;GO:0004012//phospholipid-translocating ATPase activity;GO:0005524//ATP binding	GO:0045332//phospholipid translocation;GO:0048194//Golgi vesicle budding	gi|356516900|ref|XP_003527130.1|/0.0e+00/PREDICTED: putative phospholipid-transporting ATPase 9 isoform X1 [Glycine max]
gene4089	549	113.86	307.98	1.42154	0.000961604	0.0284263	Up	-	GO:0005634//nucleus;GO:0016021//integral component of membrane	GO:0003677//DNA binding;GO:0003700//transcription factor activity, sequence-specific DNA binding;GO:0032440//2-alkenal reductase [NAD(P)] activity;GO:0046983//protein dimerization activity	GO:0006355//regulation of transcription, DNA-templated;GO:0055114//oxidation-reduction process	gi|356512396|ref|XP_003524905.1|/2.0e-68/PREDICTED: MADS-box protein FLOWERING LOCUS C isoform X2 [Glycine max]
gene27013	1006	6.2	40.24	2.1152	0.000199802	0.00894995	Up	ko03013//RNA transport;ko00040//Pentose and glucuronate interconversions	GO:0016020//membrane	-	-	gi|357514003|ref|XP_003627290.1|/1.3e-283/DUF594 family protein [Medicago truncatula]
gene26214	1887	3352.71	1249.29	-1.13234	0.0002966	0.012055	Down	-	-	-	-	gi|388497996|gb|AFK37064.1|/1.3e-179/unknown [Lotus japonicus]
gene11060	2562	17910.1	35537.3	1.16513	8.0387e-07	0.000100078	Up	ko01100//Metabolic pathways;ko00730//Thiamine metabolism	-	GO:0051536//iron-sulfur cluster binding	GO:0009228//thiamine biosynthetic process	gi|593692384|ref|XP_007146734.1|/0.0e+00/hypothetical protein PHAVU_006G065300g [Phaseolus vulgaris]
gene16681	342	405.15	82.76	-1.8929	2.01946e-08	4.19653e-06	Down	ko04016//MAPK signaling pathway - plant	-	GO:0003700//transcription factor activity, sequence-specific DNA binding;GO:0043565//sequence-specific DNA binding	GO:0006355//regulation of transcription, DNA-templated	gi|351724635|ref|NP_001238344.1|/1.0e-38/bZIP transcription factor bZIP124 [Glycine max]
gene7504	504	22.03	87.27	1.8636	8.12743e-05	0.00434479	Up	ko00480//Glutathione metabolism	-	GO:0016740//transferase activity	-	gi|828298323|ref|XP_012569002.1|/2.6e-75/PREDICTED: probable glutathione S-transferase [Cicer arietinum]
gene35040	2928	2467.17	333.07	-2.15211	1.59983e-05	0.00116974	Down	ko01100//Metabolic pathways	-	GO:0005524//ATP binding	GO:0019538//protein metabolic process	gi|356516452|ref|XP_003526908.1|/0.0e+00/PREDICTED: chaperone protein ClpD, chloroplastic [Glycine max]
gene32100	627	23.72	480.07	3.70498	1.28836e-13	7.26689e-11	Up	-	-	-	-	gi|922349214|ref|XP_003619743.2|/1.6e-45/Kunitz type trypsin inhibitor / Alpha-fucosidase [Medicago truncatula]
gene16328	921	1255.95	445.53	-1.14469	0.00108912	0.0312576	Down	-	GO:0016021//integral component of membrane	-	-	gi|950946413|ref|XP_014494466.1|/3.1e-129/PREDICTED: tetraspanin-3 [Vigna radiata var. radiata]
gene15499	429	143.89	288.35	1.12575	0.00100431	0.0293725	Up	-	-	GO:0003723//RNA binding	-	gi|502183724|ref|XP_004517199.1|/1.3e-46/PREDICTED: translation initiation factor IF-1, chloroplastic [Cicer arietinum]
gene31002	1245	2.84	170	4.12474	1.83945e-12	8.76528e-10	Up	-	GO:0005887//integral component of plasma membrane	GO:0005342//organic acid transmembrane transporter activity	GO:1903825//organic acid transmembrane transport	gi|388494670|gb|AFK35401.1|/1.3e-173/unknown [Lotus japonicus]
gene2813	2211	1.4	66.3	3.86709	1.95215e-11	7.64063e-09	Up	-	GO:0016021//integral component of membrane	GO:0004714//transmembrane receptor protein tyrosine kinase activity;GO:0005524//ATP binding	GO:0018108//peptidyl-tyrosine phosphorylation	gi|955384185|ref|XP_014626341.1|/4.3e-255/PREDICTED: probable LRR receptor-like serine/threonine-protein kinase At1g14390 [Glycine max]
gene29622	2189	627.34	130.82	-1.89847	1.82408e-08	3.81924e-06	Down	-	GO:0009536//plastid;GO:0016020//membrane	-	-	gi|734357437|gb|KHN14509.1|/1.6e-291/Mechanosensitive ion channel protein 2, chloroplastic [Glycine soja]
gene22023	1065	529.85	1036.76	1.08018	0.00205779	0.0495411	Up	ko01100//Metabolic pathways;ko01110//Biosynthesis of secondary metabolites;ko00561//Glycerolipid metabolism;ko00860//Porphyrin and chlorophyll metabolism	-	GO:0016788//hydrolase activity, acting on ester bonds	-	gi|357493095|ref|XP_003616836.1|/9.1e-179/GDSL-like lipase/acylhydrolase [Medicago truncatula]
gene31859	963	269.41	1233.57	2.03845	1.82078e-05	0.00130033	Up	ko04016//MAPK signaling pathway - plant	-	GO:0004674//protein serine/threonine kinase activity;GO:0005524//ATP binding	GO:0006468//protein phosphorylation	gi|950930527|ref|XP_014504633.1|/4.4e-148/PREDICTED: mitogen-activated protein kinase kinase 9 [Vigna radiata var. radiata]
gene31122	1477	139.19	302.26	1.27742	1.3838e-05	0.00104233	Up	ko01100//Metabolic pathways;ko01110//Biosynthesis of secondary metabolites;ko00010//Glycolysis / Gluconeogenesis	-	GO:0016853//isomerase activity;GO:0030246//carbohydrate binding	GO:0005975//carbohydrate metabolic process	gi|502159795|ref|XP_004511533.1|/8.2e-160/PREDICTED: putative glucose-6-phosphate 1-epimerase [Cicer arietinum]
gene8982	1959	6118.44	2323.57	-1.09846	0.0011756	0.0331818	Down	ko04144//Endocytosis;ko04141//Protein processing in endoplasmic reticulum;ko03040//Spliceosome	-	GO:0005524//ATP binding	-	gi|920683122|gb|KOM29894.1|/0.0e+00/hypothetical protein LR48_Vigan831s001200 [Vigna angularis]
split_gene_gene34535-g4993	984	278.06	68.72	-1.55502	0.000425895	0.0156113	Down	ko04626//Plant-pathogen interaction;ko04141//Protein processing in endoplasmic reticulum	-	GO:0005524//ATP binding;GO:0051082//unfolded protein binding	GO:0006457//protein folding;GO:0006950//response to stress	gi|703150953|ref|XP_010109992.1|/2.6e-151/Endoplasmin-like protein [Morus notabilis]
gene23165	3093	9.05	68.88	2.32864	4.09668e-05	0.00249943	Up	-	GO:0016021//integral component of membrane	GO:0004674//protein serine/threonine kinase activity;GO:0005524//ATP binding	GO:0006468//protein phosphorylation	gi|955365367|ref|XP_003545087.2|/1.9e-168/PREDICTED: probable LRR receptor-like serine/threonine-protein kinase At4g26540 [Glycine max]
gene34324	1163	311.95	52.23	-1.80872	0.000399018	0.0148827	Down	-	GO:0016020//membrane	GO:0046872//metal ion binding	-	gi|388503892|gb|AFK40012.1|/3.1e-54/unknown [Lotus japonicus]
gene186	5376	570.33	223.91	-1.09346	1.40083e-05	0.00104922	Down	-	GO:0016021//integral component of membrane	-	-	gi|571533655|ref|XP_006600429.1|/0.0e+00/PREDICTED: uncharacterized protein LOC100786263 isoform X2 [Glycine max]
novel_gene_4140_5d1f3751	528	0	19.61	2.39742	0.000153774	0.00730811	Up	ko01100//Metabolic pathways;ko01110//Biosynthesis of secondary metabolites;ko00360//Phenylalanine metabolism;ko00260//Glycine, serine and threonine metabolism;ko00350//Tyrosine metabolism;ko00410//beta-Alanine metabolism;ko00960//Tropane, piperidine and pyridine alkaloid biosynthesis;ko00950//Isoquinoline alkaloid biosynthesis	-	GO:0005507//copper ion binding;GO:0008131//primary amine oxidase activity;GO:0048038//quinone binding	GO:0009308//amine metabolic process;GO:0055114//oxidation-reduction process	gi|951070353|ref|XP_014490689.1|/6.9e-87/PREDICTED: primary amine oxidase-like [Vigna radiata var. radiata]
gene15186	2112	76.61	150.3	1.10563	0.000947941	0.0282598	Up	-	-	-	-	gi|734407276|gb|KHN34238.1|/1.0e-274/hypothetical protein glysoja_035873 [Glycine soja]
gene20706	2223	13.83	197.48	3.35553	1.44115e-12	7.06537e-10	Up	ko02010//ABC transporters	GO:0005886//plasma membrane;GO:0016021//integral component of membrane	GO:0005524//ATP binding;GO:0042626//ATPase activity, coupled to transmembrane movement of substances	GO:0055085//transmembrane transport	gi|356576859|ref|XP_003556547.1|/0.0e+00/PREDICTED: ABC transporter G family member 6-like [Glycine max]
gene28114	1355	41.74	96.7	1.30877	0.000476933	0.0170084	Up	ko01100//Metabolic pathways;ko00500//Starch and sucrose metabolism;ko00052//Galactose metabolism	GO:0016021//integral component of membrane	-	-	gi|922331445|ref|XP_013443760.1|/1.5e-202/DUF247 domain protein [Medicago truncatula]//gi|922331445|ref|XP_013443760.1|/3.3e-205/DUF247 domain protein [Medicago truncatula]
gene628	954	53.18	206.62	1.85139	5.70227e-05	0.00326293	Up	ko01100//Metabolic pathways;ko01110//Biosynthesis of secondary metabolites;ko00270//Cysteine and methionine metabolism	-	GO:0046872//metal ion binding;GO:0051213//dioxygenase activity	GO:0055114//oxidation-reduction process	gi|356522031|ref|XP_003529653.1|/5.1e-165/PREDICTED: 1-aminocyclopropane-1-carboxylate oxidase-like [Glycine max]
gene35266	1188	591.19	2825.39	2.08394	7.0761e-06	0.000609693	Up	ko04145//Phagosome	-	GO:0008234//cysteine-type peptidase activity	GO:0006508//proteolysis	gi|357465603|ref|XP_003603086.1|/9.7e-197/papain family cysteine protease [Medicago truncatula]
gene1319	1158	122.78	364.4	1.46407	0.00168883	0.043541	Up	-	GO:0016021//integral component of membrane	GO:0005215//transporter activity	GO:0034219//carbohydrate transmembrane transport	gi|356564996|ref|XP_003550731.1|/2.5e-145/PREDICTED: triose phosphate/phosphate translocator, non-green plastid, chloroplastic-like [Glycine max]
gene11262	1167	97.78	214.1	1.22745	0.0014934	0.0398019	Up	ko01100//Metabolic pathways;ko01110//Biosynthesis of secondary metabolites;ko01200//Carbon metabolism;ko01230//Biosynthesis of amino acids;ko00010//Glycolysis / Gluconeogenesis;ko03018//RNA degradation;ko00052//Galactose metabolism;ko00051//Fructose and mannose metabolism;ko00030//Pentose phosphate pathway	GO:0016021//integral component of membrane	GO:0005215//transporter activity	GO:0006810//transport	gi|593692170|ref|XP_007146627.1|/1.6e-152/hypothetical protein PHAVU_006G056200g [Phaseolus vulgaris]
gene20962	1867	81.95	222.49	1.53792	6.96104e-06	0.000604998	Up	-	-	GO:0004674//protein serine/threonine kinase activity;GO:0005524//ATP binding	GO:0006468//protein phosphorylation;GO:0006950//response to stress	gi|947069150|gb|KRH18041.1|/3.0e-247/hypothetical protein GLYMA_13G034500 [Glycine max]
gene26561	2250	15.81	92.97	2.13777	7.49845e-05	0.00403195	Up	-	GO:0005634//nucleus	GO:0008289//lipid binding;GO:0043565//sequence-specific DNA binding	GO:0006355//regulation of transcription, DNA-templated	gi|356528926|ref|XP_003533048.1|/0.0e+00/PREDICTED: homeobox-leucine zipper protein GLABRA 2-like isoform X1 [Glycine max]
gene33804	573	15	70.59	2.06502	1.08963e-05	0.000865382	Up	-	GO:0016021//integral component of membrane;GO:0046658//anchored component of plasma membrane	GO:0009055//electron carrier activity	-	gi|388501990|gb|AFK39061.1|/2.5e-58/unknown [Lotus japonicus]
gene6332	355	1.43	63.9	3.20566	2.73762e-07	4.22695e-05	Up	-	-	-	-	gi|947060918|gb|KRH10179.1|/2.2e-06/hypothetical protein GLYMA_15G032900 [Glycine max]
gene34545	1095	12.35	99.45	2.27722	0.000115425	0.00582138	Up	ko01100//Metabolic pathways;ko01110//Biosynthesis of secondary metabolites;ko00860//Porphyrin and chlorophyll metabolism;ko00901//Indole alkaloid biosynthesis	-	GO:0016788//hydrolase activity, acting on ester bonds;GO:0052886//9,9'-dicis-carotene:quinone oxidoreductase activity;GO:0052887//7,9,9'-tricis-neurosporene:quinone oxidoreductase activity	GO:0052889//9,9'-di-cis-zeta-carotene desaturation to 7,9,7',9'-tetra-cis-lycopene;GO:0055114//oxidation-reduction process	gi|947103299|gb|KRH51682.1|/3.9e-185/hypothetical protein GLYMA_06G022800 [Glycine max]
gene35083	1275	2.8	56.01	2.72073	1.21384e-05	0.000937094	Up	-	-	GO:0004190//aspartic-type endopeptidase activity	GO:0006508//proteolysis;GO:0030163//protein catabolic process	gi|356508918|ref|XP_003523200.1|/2.9e-195/PREDICTED: aspartic proteinase nepenthesin-1-like [Glycine max]
gene12636	303	334.69	656.41	1.14552	0.00012716	0.00627582	Up	-	-	-	-	gi|502084804|ref|XP_004487766.1|/2.0e-14/PREDICTED: insoluble matrix shell protein 4-like [Cicer arietinum]
gene34255	888	303.19	120.23	-1.05795	0.00091041	0.0275221	Down	-	-	GO:0016787//hydrolase activity	-	gi|828315694|ref|XP_012571962.1|/1.7e-122/PREDICTED: uncharacterized protein LOC101488650 [Cicer arietinum]
gene9004	1137	84.73	373.69	2.01787	1.44796e-05	0.00108159	Up	ko04146//Peroxisome;ko00908//Zeatin biosynthesis	GO:0005886//plasma membrane;GO:0016021//integral component of membrane	GO:0022857//transmembrane transporter activity	GO:0055085//transmembrane transport	gi|502110521|ref|XP_004493898.1|/4.2e-166/PREDICTED: WAT1-related protein At2g37460-like isoform X1 [Cicer arietinum]
gene21896	294	0.69	29.3	2.54802	6.2689e-05	0.00352154	Up	ko01110//Biosynthesis of secondary metabolites;ko00062//Fatty acid elongation	GO:0005634//nucleus	GO:0003677//DNA binding	-	gi|356553883|ref|XP_003545280.1|/5.5e-41/PREDICTED: protein RADIALIS-like 4 isoform X1 [Glycine max]
gene24763	1020	328.35	85.78	-1.49347	0.000576478	0.0197922	Down	-	-	GO:0005506//iron ion binding;GO:0009055//electron carrier activity	-	gi|356542195|ref|XP_003539555.1|/2.8e-169/PREDICTED: uncharacterized protein LOC100786494 [Glycine max]
gene10514	780	450.9	1104.93	1.34505	0.000615641	0.0208774	Up	-	GO:0009522//photosystem I;GO:0009535//chloroplast thylakoid membrane;GO:0009941//chloroplast envelope;GO:0010287//plastoglobule;GO:0016021//integral component of membrane	GO:0016168//chlorophyll binding;GO:0031409//pigment binding;GO:0046872//metal ion binding	GO:0009416//response to light stimulus;GO:0009768//photosynthesis, light harvesting in photosystem I;GO:0018298//protein-chromophore linkage	gi|388508808|gb|AFK42470.1|/1.3e-145/unknown [Lotus japonicus]
gene7480	1591	392.13	1518.58	2.01738	1.01515e-09	2.95335e-07	Up	-	-	-	-	gi|357505741|ref|XP_003623159.1|/6.2e-55/plant/T7H20-70 protein [Medicago truncatula]
gene28538	1719	2488.63	329.12	-2.43258	2.37928e-10	7.55846e-08	Down	-	GO:0005789//endoplasmic reticulum membrane	GO:0003755//peptidyl-prolyl cis-trans isomerase activity;GO:0005528//FK506 binding	GO:0000413//protein peptidyl-prolyl isomerization;GO:0061077//chaperone-mediated protein folding	gi|502155914|ref|XP_004510236.1|/1.2e-289/PREDICTED: peptidyl-prolyl cis-trans isomerase FKBP62-like [Cicer arietinum]
gene5451	1824	2.8	28.58	2.23207	0.000293738	0.0119563	Up	-	-	GO:0004674//protein serine/threonine kinase activity;GO:0005524//ATP binding	GO:0006468//protein phosphorylation;GO:0006950//response to stress	gi|571496215|ref|XP_006593554.1|/3.2e-309/PREDICTED: probable receptor-like serine/threonine-protein kinase At5g57670 isoform X1 [Glycine max]
gene6342	1391	5.88	60.27	2.76193	1.52155e-07	2.54864e-05	Up	-	-	GO:0008081//phosphoric diester hydrolase activity	GO:0006629//lipid metabolic process	gi|356567107|ref|XP_003551764.1|/7.1e-195/PREDICTED: PI-PLC X domain-containing protein At5g67130-like [Glycine max]
gene16781	1221	203.06	400.65	1.12577	0.000205914	0.00919395	Up	-	GO:0005634//nucleus	GO:0046872//metal ion binding	GO:0030001//metal ion transport	gi|734387704|gb|KHN25467.1|/1.1e-215/WD-40 repeat-containing protein MSI2 [Glycine soja]
novel_gene_3932_5d1f3751	981	82.76	17.69	-1.6985	0.000135258	0.00658143	Down	ko00904//Diterpenoid biosynthesis	GO:0016021//integral component of membrane	GO:0005506//iron ion binding;GO:0016709//oxidoreductase activity, acting on paired donors, with incorporation or reduction of molecular oxygen, NAD(P)H as one donor, and incorporation of one atom of oxygen;GO:0020037//heme binding	GO:0044550//secondary metabolite biosynthetic process;GO:0055114//oxidation-reduction process	gi|955374330|ref|XP_003548649.3|/1.2e-121/PREDICTED: cytochrome P450 CYP82D47-like [Glycine max]
gene16685	816	58.48	190.28	1.67909	0.000164208	0.00773616	Up	-	GO:0016021//integral component of membrane	GO:0004672//protein kinase activity;GO:0005524//ATP binding	GO:0006468//protein phosphorylation	gi|24940156|emb|CAD42335.1|/3.7e-148/hypernodulation aberrant root formation protein [Lotus japonicus]
gene25297	1326	122.52	35.29	-1.38924	0.00107253	0.030942	Down	ko03040//Spliceosome	-	GO:0003676//nucleic acid binding;GO:0004386//helicase activity;GO:0005524//ATP binding	-	gi|571521585|ref|XP_006598183.1|/1.5e-159/PREDICTED: U5 small nuclear ribonucleoprotein 200 kDa helicase-like [Glycine max]
gene19955	597	154.79	41.27	-1.46387	0.000604061	0.0205604	Down	-	-	-	-	gi|388507216|gb|AFK41674.1|/1.0e-94/unknown [Lotus japonicus]
gene4714	1965	2046.68	688.96	-1.24512	0.000832722	0.0258593	Down	ko04141//Protein processing in endoplasmic reticulum;ko04145//Phagosome	GO:0005783//endoplasmic reticulum;GO:0016021//integral component of membrane	GO:0005509//calcium ion binding;GO:0051082//unfolded protein binding	GO:0006457//protein folding	gi|950996804|ref|XP_014505845.1|/1.9e-115/PREDICTED: calnexin homolog isoform X2 [Vigna radiata var. radiata]
gene31634	489	0	33.5	2.95337	3.56648e-06	0.000347078	Up	ko04146//Peroxisome	-	GO:0004601//peroxidase activity;GO:0051920//peroxiredoxin activity	GO:0055114//oxidation-reduction process;GO:0098869//cellular oxidant detoxification	gi|351724985|ref|NP_001235797.1|/2.0e-72/uncharacterized protein LOC100499771 [Glycine max]
novel_gene_376_5d1f3751	564	1134.18	31.09	-3.34631	5.08265e-09	1.23223e-06	Down	-	GO:0005634//nucleus;GO:0005737//cytoplasm	-	-	gi|388494500|gb|AFK35316.1|/3.0e-74/unknown [Lotus japonicus]
gene16175	2203	22.56	133.91	1.96252	0.000777823	0.0246248	Up	-	GO:0016021//integral component of membrane	-	-	gi|950944401|ref|XP_014494013.1|/2.3e-279/PREDICTED: glucomannan 4-beta-mannosyltransferase 2 [Vigna radiata var. radiata]
gene32252	1077	49.33	262.61	2.45902	4.76481e-15	3.21194e-12	Up	ko04141//Protein processing in endoplasmic reticulum	-	GO:0051087//chaperone binding	-	gi|734400688|gb|KHN31535.1|/2.2e-127/BAG family molecular chaperone regulator 1 [Glycine soja]
gene20684	639	74.8	315.82	2.16877	3.16611e-12	1.41137e-09	Up	ko01100//Metabolic pathways;ko00053//Ascorbate and aldarate metabolism;ko00480//Glutathione metabolism	GO:0005737//cytoplasm	GO:0004364//glutathione transferase activity	GO:0006749//glutathione metabolic process	gi|734373436|gb|KHN20282.1|/7.8e-109/Glutathione S-transferase DHAR2 [Glycine soja]
gene20732	1417	147.31	315.02	1.20338	0.000934971	0.0280449	Up	ko00480//Glutathione metabolism	GO:0009507//chloroplast	-	-	gi|922396698|ref|XP_003592808.2|/4.0e-102/glutathione S-transferase [Medicago truncatula]
gene31729	3714	214.02	485.85	1.27593	0.000173384	0.00809457	Up	-	-	GO:0008270//zinc ion binding	-	gi|356522775|ref|XP_003530021.1|/0.0e+00/PREDICTED: uncharacterized protein LOC100791354 isoform X1 [Glycine max]
gene23913	1053	100.29	819.31	2.89484	7.2323e-12	2.98338e-09	Up	ko04075//Plant hormone signal transduction	GO:0005634//nucleus	-	GO:0006355//regulation of transcription, DNA-templated;GO:0009734//auxin-activated signaling pathway	gi|358249222|ref|NP_001240013.1|/3.2e-152/uncharacterized protein LOC100804423 [Glycine max]
gene17031	615	1696.8	27.42	-4.53029	5.94765e-20	1.26447e-16	Down	ko04141//Protein processing in endoplasmic reticulum	GO:0005739//mitochondrion;GO:0005739//mitochondrion	-	-	gi|558695792|gb|AHA84250.1|/2.2e-84/mitochondrion heat shock 22 kDa protein [Phaseolus vulgaris]//gi|593104026|ref|XP_007131468.1|/6.4e-84/hypothetical protein PHAVU_011G016100g [Phaseolus vulgaris]
gene34612	462	1514	3168.57	1.25125	3.22144e-07	4.78678e-05	Up	-	GO:0016021//integral component of membrane	-	-	gi|734406025|gb|KHN33794.1|/2.2e-52/HMG1/2-like protein [Glycine soja]
gene16706	1578	4.2	145.96	3.94854	7.55334e-13	3.93885e-10	Up	-	GO:0016021//integral component of membrane	GO:0015238//drug transmembrane transporter activity;GO:0015297//antiporter activity	GO:0006855//drug transmembrane transport	gi|357473489|ref|XP_003607029.1|/1.2e-167/MATE efflux family protein [Medicago truncatula]
gene29583	780	97.53	239.81	1.31594	0.00190834	0.0473878	Up	-	GO:0016021//integral component of membrane	-	-	gi|593780929|ref|XP_007153505.1|/6.2e-100/hypothetical protein PHAVU_003G041400g [Phaseolus vulgaris]
gene12471	999	1808.47	483.86	-1.4357	0.000804095	0.0251778	Down	ko01100//Metabolic pathways;ko01110//Biosynthesis of secondary metabolites;ko00940//Phenylpropanoid biosynthesis;ko00941//Flavonoid biosynthesis;ko00360//Phenylalanine metabolism;ko00945//Stilbenoid, diarylheptanoid and gingerol biosynthesis	GO:0016021//integral component of membrane	-	-	gi|356566130|ref|XP_003551288.1|/7.5e-73/PREDICTED: REF/SRPP-like protein At1g67360 isoform X2 [Glycine max]
gene16302	774	2.81	51.64	2.98642	4.54257e-07	6.37297e-05	Up	-	-	-	-	gi|502145313|ref|XP_004505977.1|/1.5e-82/PREDICTED: fasciclin-like arabinogalactan protein 12 [Cicer arietinum]
gene36191	947	394.16	125.27	-1.3475	0.000160837	0.00761167	Down	-	GO:0005634//nucleus	GO:0003677//DNA binding;GO:0003700//transcription factor activity, sequence-specific DNA binding;GO:0046983//protein dimerization activity	GO:0006355//regulation of transcription, DNA-templated	gi|950940371|ref|XP_014492976.1|/1.9e-111/PREDICTED: truncated transcription factor CAULIFLOWER A [Vigna radiata var. radiata]
gene20944	1125	2.08	89.64	3.32176	8.46578e-08	1.50828e-05	Up	ko01100//Metabolic pathways;ko01110//Biosynthesis of secondary metabolites;ko00904//Diterpenoid biosynthesis	-	GO:0005506//iron ion binding;GO:0016491//oxidoreductase activity	GO:0055114//oxidation-reduction process	gi|68509984|gb|AAY98356.1|/1.7e-196/GA 20-oxidase [Sesbania rostrata]
gene4847	486	2.79	24.82	2.09436	0.000654063	0.0217533	Up	-	-	GO:0008270//zinc ion binding	-	gi|502139216|ref|XP_004503686.1|/1.9e-75/PREDICTED: E3 ubiquitin-protein ligase RHA1B [Cicer arietinum]
gene18659	1216	12.18	51.97	1.80514	0.000594994	0.0203018	Up	-	-	-	-	gi|356500196|ref|XP_003518919.1|/6.2e-142/PREDICTED: uncharacterized protein LOC100793503 [Glycine max]
gene28713	756	92.42	0	-2.13871	0.00077953	0.0246506	Down	-	-	-	-	gi|571527050|ref|XP_006599189.1|/9.3e-69/PREDICTED: uncharacterized protein LOC102667880 [Glycine max]
gene30067	2487	2106.76	5273.64	1.4484	1.09489e-05	0.000867068	Up	-	-	-	-	gi|502162578|ref|XP_004512547.1|/0.0e+00/PREDICTED: glycine-rich domain-containing protein 1 [Cicer arietinum]
gene20787	1785	6795.86	625.95	-2.56325	5.40507e-07	7.28709e-05	Down	ko01110//Biosynthesis of secondary metabolites;ko00900//Terpenoid backbone biosynthesis	GO:0009507//chloroplast	GO:0000287//magnesium ion binding;GO:0034009	GO:0008152//metabolic process	gi|340804058|gb|AEK70968.1|/5.9e-311/isoprene synthase, partial [Robinia pseudoacacia]
gene11803	1968	87.56	161.07	1.02875	0.00141929	0.0383819	Up	ko01100//Metabolic pathways;ko01110//Biosynthesis of secondary metabolites;ko00520//Amino sugar and nucleotide sugar metabolism;ko00051//Fructose and mannose metabolism	-	GO:0008928//mannose-1-phosphate guanylyltransferase (GDP) activity	GO:0009058//biosynthetic process	gi|734333029|gb|KHN07601.1|/1.4e-190/Mannose-1-phosphate guanylyltransferase 1 [Glycine soja]
gene912	882	47.1	514.1	2.26549	0.000291725	0.0118919	Up	-	GO:0005618//cell wall;GO:0016021//integral component of membrane;GO:0048046//apoplast	GO:0004553//hydrolase activity, hydrolyzing O-glycosyl compounds;GO:0016762//xyloglucan:xyloglucosyl transferase activity	GO:0010411//xyloglucan metabolic process;GO:0042546//cell wall biogenesis;GO:0071555//cell wall organization	gi|356541543|ref|XP_003539234.1|/3.6e-157/PREDICTED: probable xyloglucan endotransglucosylase/hydrolase protein 6 [Glycine max]
gene13968	1008	264.79	0	-6.0469	2.29415e-31	1.58514e-27	Down	-	GO:0005634//nucleus	GO:0003677//DNA binding;GO:0003700//transcription factor activity, sequence-specific DNA binding;GO:0046983//protein dimerization activity	GO:0006355//regulation of transcription, DNA-templated	gi|920687255|gb|KOM31238.1|/3.1e-62/hypothetical protein LR48_Vigan01g079300 [Vigna angularis]
gene12273	771	1311.25	371.92	-1.38972	0.00165621	0.042821	Down	-	GO:0009507//chloroplast	GO:0004322//ferroxidase activity;GO:0008199//ferric iron binding	GO:0006826//iron ion transport;GO:0006879//cellular iron ion homeostasis;GO:0055114//oxidation-reduction process	gi|351723695|ref|NP_001237032.1|/1.0e-118/ferritin-3, chloroplastic [Glycine max]
gene10535	1572	0	412.57	5.39281	8.45782e-19	1.37504e-15	Up	-	-	GO:0004499//N,N-dimethylaniline monooxygenase activity;GO:0050660//flavin adenine dinucleotide binding;GO:0050661//NADP binding	GO:0055114//oxidation-reduction process	gi|922390408|ref|XP_013463626.1|/3.6e-264/flavin containing monooxygenase-like protein, putative [Medicago truncatula]
gene15037	2649	685.16	209.26	-1.43507	5.21742e-07	7.1034e-05	Down	-	-	-	-	gi|356556831|ref|XP_003546724.1|/1.0e-228/PREDICTED: uncharacterized protein LOC100793985 isoform X1 [Glycine max]//gi|356556831|ref|XP_003546724.1|/1.9e-222/PREDICTED: uncharacterized protein LOC100793985 isoform X1 [Glycine max]//gi|356556831|ref|XP_003546724.1|/2.3e-223/PREDICTED: uncharacterized protein LOC100793985 isoform X1 [Glycine max]
gene16488	963	2.44	37.92	2.86952	8.62312e-07	0.000106873	Up	-	-	GO:0003677//DNA binding	-	gi|950944659|ref|XP_014494074.1|/4.3e-151/PREDICTED: transcription factor MYB46-like [Vigna radiata var. radiata]
gene21606	1548	185.22	439.53	1.34018	0.000713773	0.0230998	Up	ko00908//Zeatin biosynthesis	-	GO:0016614//oxidoreductase activity, acting on CH-OH group of donors;GO:0019139//cytokinin dehydrogenase activity;GO:0050660//flavin adenine dinucleotide binding	GO:0009690//cytokinin metabolic process;GO:0055114//oxidation-reduction process	gi|955379510|ref|XP_014625277.1|/3.3e-254/PREDICTED: LOW QUALITY PROTEIN: cytokinin dehydrogenase 7-like [Glycine max]
gene22773	1437	9.88	333.39	3.94603	1.0227e-12	5.13914e-10	Up	-	GO:0043231//intracellular membrane-bounded organelle	GO:0080043//quercetin 3-O-glucosyltransferase activity;GO:0080044//quercetin 7-O-glucosyltransferase activity	GO:0009813//flavonoid biosynthetic process;GO:0052696//flavonoid glucuronidation	gi|356547881|ref|XP_003542333.1|/4.3e-248/PREDICTED: 7-deoxyloganetin glucosyltransferase-like [Glycine max]
gene8293	1761	40.12	87.42	1.19759	0.00189314	0.0471879	Up	-	GO:0016021//integral component of membrane	-	GO:0055085//transmembrane transport	gi|356573879|ref|XP_003555083.1|/4.3e-242/PREDICTED: cation/calcium exchanger 1-like [Glycine max]
gene34992	630	464.11	89.38	-1.71541	0.000880499	0.0269195	Down	-	GO:0016021//integral component of membrane	GO:0016491//oxidoreductase activity	GO:0006950//response to stress;GO:0009737//response to abscisic acid;GO:0055114//oxidation-reduction process	gi|502133318|ref|XP_004501718.1|/3.3e-66/PREDICTED: HVA22-like protein e isoform X1 [Cicer arietinum]
gene1142	1079	478.29	134.23	-1.51703	1.31633e-05	0.000999474	Down	-	GO:0005762//mitochondrial large ribosomal subunit	GO:0004045//aminoacyl-tRNA hydrolase activity;GO:0016149//translation release factor activity, codon specific;GO:0016150//translation release factor activity, codon nonspecific;GO:0043022//ribosome binding	GO:0070126//mitochondrial translational termination;GO:0072344//rescue of stalled ribosome	gi|356563268|ref|XP_003549886.1|/2.8e-75/PREDICTED: peptidyl-tRNA hydrolase ICT1, mitochondrial-like [Glycine max]
gene27455_gene27456	3978	73.86	22.28	-1.35138	0.000682938	0.0224436	Down	ko04626//Plant-pathogen interaction	-	-	-	gi|571465371|ref|XP_006583342.1|/0.0e+00/PREDICTED: uncharacterized protein LOC100797322 [Glycine max]
gene27009	325	113.3	545.47	2.14725	9.65651e-07	0.000115535	Up	ko03013//RNA transport;ko00040//Pentose and glucuronate interconversions;ko02010//ABC transporters	-	-	-	gi|357514003|ref|XP_003627290.1|/9.2e-166/DUF594 family protein [Medicago truncatula]
gene29829	675	0	127.64	5.46643	7.31796e-22	2.02254e-18	Up	ko00480//Glutathione metabolism	GO:0005737//cytoplasm	GO:0004364//glutathione transferase activity	GO:0006749//glutathione metabolic process;GO:0009407//toxin catabolic process	gi|593789062|ref|XP_007157570.1|/1.5e-94/hypothetical protein PHAVU_002G080200g [Phaseolus vulgaris]
gene22162	614	56.94	148.57	1.38505	0.00117657	0.0331818	Up	-	GO:0009535//chloroplast thylakoid membrane;GO:0016021//integral component of membrane	-	-	gi|951072648|ref|XP_014491798.1|/2.2e-27/PREDICTED: probable zinc metalloprotease EGY2, chloroplastic, partial [Vigna radiata var. radiata]
gene11036	955	497.96	200.68	-1.04417	0.000115258	0.00582138	Down	ko00514//Other types of O-glycan biosynthesis	GO:0012505//endomembrane system;GO:0016021//integral component of membrane	GO:0046527//glucosyltransferase activity	GO:0006664//glycolipid metabolic process	gi|147785893|emb|CAN70836.1|/4.2e-240/hypothetical protein VITISV_015872 [Vitis vinifera]
gene19103	882	848.12	51.66	-2.27701	0.000190325	0.00866591	Down	ko01100//Metabolic pathways;ko01110//Biosynthesis of secondary metabolites;ko04146//Peroxisome;ko00906//Carotenoid biosynthesis	-	GO:0016491//oxidoreductase activity	GO:0055114//oxidation-reduction process	gi|828304081|ref|XP_004495735.2|/9.0e-140/PREDICTED: glucose and ribitol dehydrogenase homolog 1-like [Cicer arietinum]
gene30395	1136	8.63	173.62	3.24903	1.24496e-08	2.7308e-06	Up	ko01100//Metabolic pathways;ko01110//Biosynthesis of secondary metabolites;ko00940//Phenylpropanoid biosynthesis;ko00500//Starch and sucrose metabolism;ko00460//Cyanoamino acid metabolism;ko00561//Glycerolipid metabolism	GO:0016021//integral component of membrane	GO:0016298//lipase activity	GO:0006629//lipid metabolic process	gi|955348041|ref|XP_014618997.1|/2.6e-160/PREDICTED: uncharacterized protein LOC100810354 isoform X1 [Glycine max]
gene8602	372	6.22	73.29	2.15473	0.000641608	0.0214164	Up	-	GO:0016021//integral component of membrane	-	-	gi|734389660|gb|KHN26345.1|/1.3e-15/hypothetical protein glysoja_029299 [Glycine soja]
gene5453	2181	1384.5	3.9	-3.15895	5.03725e-07	6.92634e-05	Down	ko01100//Metabolic pathways;ko01110//Biosynthesis of secondary metabolites;ko00900//Terpenoid backbone biosynthesis;ko00730//Thiamine metabolism	-	GO:0008661//1-deoxy-D-xylulose-5-phosphate synthase activity	GO:0016114//terpenoid biosynthetic process	gi|356564868|ref|XP_003550669.1|/0.0e+00/PREDICTED: probable 1-deoxy-D-xylulose-5-phosphate synthase 2, chloroplastic [Glycine max]
gene24105	1779	8.42	132.84	2.63289	1.97262e-05	0.00138024	Up	-	-	-	-	gi|571515368|ref|XP_006597242.1|/5.8e-279/PREDICTED: IRK-interacting protein-like isoform X1 [Glycine max]
gene9372	1614	64.53	212.08	1.78687	5.56555e-07	7.45313e-05	Up	-	-	-	-	gi|950953413|ref|XP_014496167.1|/8.6e-213/PREDICTED: fasciclin-like arabinogalactan protein 16 [Vigna radiata var. radiata]
gene4175	1593	1254.72	317.27	-1.53865	0.000486332	0.0172989	Down	ko01110//Biosynthesis of secondary metabolites;ko00860//Porphyrin and chlorophyll metabolism	GO:0016021//integral component of membrane	GO:0010277//chlorophyllide a oxygenase [overall] activity;GO:0046872//metal ion binding;GO:0051537//2 iron, 2 sulfur cluster binding	GO:0055114//oxidation-reduction process	gi|828318322|ref|XP_012572336.1|/1.2e-280/PREDICTED: protochlorophyllide-dependent translocon component 52, chloroplastic [Cicer arietinum]
gene13423	852	65.74	515.15	2.75865	1.6717e-09	4.48568e-07	Up	-	-	-	-	gi|543177652|gb|AGV54847.1|/6.7e-148/hypothetical protein [Phaseolus vulgaris]
gene3227	320	280.25	1.97	-3.10353	6.85412e-07	8.7701e-05	Down	ko04141//Protein processing in endoplasmic reticulum	GO:0005737//cytoplasm	-	-	gi|351725131|ref|NP_001235546.1|/7.0e-75/uncharacterized protein LOC100527912 [Glycine max]
gene10478	351	72.93	331.87	1.78725	0.00148751	0.0398019	Up	ko01100//Metabolic pathways;ko01110//Biosynthesis of secondary metabolites;ko00190//Oxidative phosphorylation;ko00860//Porphyrin and chlorophyll metabolism	GO:0009523//photosystem II;GO:0016021//integral component of membrane	-	GO:0015979//photosynthesis	gi|947063226|gb|KRH12487.1|/7.0e-43/hypothetical protein GLYMA_15G174200 [Glycine max]
gene33433	2079	110.45	39.19	-1.16234	0.00149105	0.0398019	Down	-	-	GO:0003676//nucleic acid binding;GO:0004004//ATP-dependent RNA helicase activity;GO:0005524//ATP binding	GO:0010501//RNA secondary structure unwinding	gi|734312466|gb|KHN00644.1|/1.6e-254/DEAD-box ATP-dependent RNA helicase 41 [Glycine soja]//gi|734312466|gb|KHN00644.1|/2.0e-254/DEAD-box ATP-dependent RNA helicase 41 [Glycine soja]
gene16545	993	82.87	207.99	1.38302	0.000313492	0.0125388	Up	ko01100//Metabolic pathways;ko00500//Starch and sucrose metabolism;ko00520//Amino sugar and nucleotide sugar metabolism;ko00051//Fructose and mannose metabolism	-	GO:0004747//ribokinase activity	GO:0006014//D-ribose metabolic process;GO:0046835//carbohydrate phosphorylation	gi|502148965|ref|XP_004507340.1|/3.7e-174/PREDICTED: fructokinase-2 [Cicer arietinum]
gene35216	716	340.42	1075.13	1.67686	2.56289e-05	0.00170682	Up	-	GO:0009512//cytochrome b6f complex;GO:0016021//integral component of membrane	-	-	gi|920710291|gb|KOM51540.1|/1.2e-48/hypothetical protein LR48_Vigan09g019900 [Vigna angularis]
gene8439	264	4.82	42.13	2.33348	5.76241e-05	0.00329053	Up	ko01110//Biosynthesis of secondary metabolites;ko00062//Fatty acid elongation	GO:0005634//nucleus	GO:0003677//DNA binding	-	gi|951071410|ref|XP_014491210.1|/1.7e-38/PREDICTED: protein RADIALIS-like 3 [Vigna radiata var. radiata]
gene6669	2943	255.35	582.1	1.26318	0.00144353	0.0388096	Up	ko04070//Phosphatidylinositol signaling system	-	GO:0003993//acid phosphatase activity	GO:0016311//dephosphorylation	gi|571549045|ref|XP_006602897.1|/0.0e+00/PREDICTED: inositol hexakisphosphate and diphosphoinositol-pentakisphosphate kinase 2-like isoform X1 [Glycine max]
gene0	1264	42.09	6.8	-1.8278	0.00073415	0.0235388	Down	-	-	-	-	gi|356562177|ref|XP_003549348.1|/4.8e-41/PREDICTED: uncharacterized protein LOC100500633 [Glycine max]
gene24377	3283	18.81	59.85	1.6192	0.000344937	0.0134889	Up	-	GO:0005871//kinesin complex	GO:0005524//ATP binding;GO:0008017//microtubule binding;GO:0008574//ATP-dependent microtubule motor activity, plus-end-directed	GO:0007018//microtubule-based movement	gi|593699617|ref|XP_007150259.1|/0.0e+00/hypothetical protein PHAVU_005G139100g [Phaseolus vulgaris]
gene5334	2611	195.88	27.76	-2.11951	1.27574e-05	0.000972504	Down	ko01100//Metabolic pathways;ko00561//Glycerolipid metabolism	GO:0016021//integral component of membrane	-	-	gi|965656181|dbj|BAT72600.1|/4.9e-154/hypothetical protein VIGAN_01002100 [Vigna angularis var. angularis]
gene3790	1598	2820.34	709.49	-1.60132	1.13106e-05	0.000890604	Down	-	-	-	-	gi|734388744|gb|KHN25868.1|/3.3e-215/hypothetical protein glysoja_018722 [Glycine soja]
gene29556	714	40.49	3.36	-1.91615	0.00199783	0.0486058	Down	-	GO:0005634//nucleus	GO:0003677//DNA binding;GO:0003700//transcription factor activity, sequence-specific DNA binding;GO:0046983//protein dimerization activity	GO:0006355//regulation of transcription, DNA-templated	gi|502154593|ref|XP_004509754.1|/7.4e-108/PREDICTED: truncated transcription factor CAULIFLOWER A [Cicer arietinum]
gene1021	891	83.43	204.33	1.31896	0.00066133	0.0218634	Up	-	-	-	GO:0006351//transcription, DNA-templated	gi|951001364|ref|XP_014507066.1|/1.1e-89/PREDICTED: ethylene-responsive transcription factor 5-like [Vigna radiata var. radiata]
gene9074	1017	1.04	33.52	2.9049	3.19523e-06	0.000318808	Up	-	GO:0016020//membrane	GO:0015018//galactosylgalactosylxylosylprotein 3-beta-glucuronosyltransferase activity;GO:0042285//xylosyltransferase activity	GO:0009834//plant-type secondary cell wall biogenesis;GO:0010417//glucuronoxylan biosynthetic process	gi|356570736|ref|XP_003553541.1|/1.3e-166/PREDICTED: probable beta-1,4-xylosyltransferase IRX9 [Glycine max]
gene30768	1200	1990.68	617.32	-1.3413	0.000111689	0.00568485	Down	-	GO:0016021//integral component of membrane	-	-	gi|502160628|ref|XP_004511819.1|/1.0e-202/PREDICTED: heptahelical transmembrane protein 4-like isoform X1 [Cicer arietinum]
gene11768	1906	11.82	86.32	2.44145	3.22986e-06	0.000319508	Up	-	-	GO:0005089//Rho guanyl-nucleotide exchange factor activity	GO:0043547//positive regulation of GTPase activity	gi|356569332|ref|XP_003552856.1|/9.8e-282/PREDICTED: rop guanine nucleotide exchange factor 5-like isoform X1 [Glycine max]
gene15975	846	146.24	34.67	-1.61879	0.000178775	0.00830416	Down	-	GO:0005622//intracellular;GO:0090404//pollen tube tip	GO:0005525//GTP binding	GO:0007264//small GTPase mediated signal transduction	gi|356542832|ref|XP_003539869.1|/9.3e-118/PREDICTED: septum-promoting GTP-binding protein 1-like [Glycine max]
gene5763	807	121.15	502.84	2.05362	3.84953e-08	7.49248e-06	Up	-	-	-	-	gi|502105245|ref|XP_004492759.1|/3.5e-138/PREDICTED: uncharacterized protein LOC101511624 [Cicer arietinum]
gene12226	1686	37.16	186.14	1.95717	0.000318739	0.0126896	Up	ko01100//Metabolic pathways;ko04141//Protein processing in endoplasmic reticulum;ko02010//ABC transporters;ko00510//N-Glycan biosynthesis;ko00511//Other glycan degradation	-	-	GO:0006952//defense response	gi|502137943|ref|XP_004503236.1|/1.5e-167/PREDICTED: nematode resistance protein-like HSPRO2 [Cicer arietinum]
gene21004	1479	2443.81	769	-1.28582	0.00142093	0.0383888	Down	ko01110//Biosynthesis of secondary metabolites;ko01200//Carbon metabolism;ko04016//MAPK signaling pathway - plant;ko04146//Peroxisome;ko00630//Glyoxylate and dicarboxylate metabolism;ko00380//Tryptophan metabolism	-	GO:0004096//catalase activity;GO:0020037//heme binding;GO:0046872//metal ion binding	GO:0006979//response to oxidative stress;GO:0042744//hydrogen peroxide catabolic process;GO:0055114//oxidation-reduction process;GO:0098869//cellular oxidant detoxification	gi|32526566|emb|CAD42908.1|/3.0e-281/catalase [Prunus persica]
gene12542	792	97.19	278.64	1.52659	0.000421214	0.0155014	Up	ko01100//Metabolic pathways;ko01110//Biosynthesis of secondary metabolites;ko00940//Phenylpropanoid biosynthesis	-	GO:0008171//O-methyltransferase activity;GO:0046983//protein dimerization activity	GO:0032259//methylation	gi|502114148|ref|XP_004494877.1|/3.3e-109/PREDICTED: anthranilate N-methyltransferase-like [Cicer arietinum]
gene12433	2441	262.87	60.7	-1.60787	0.000435865	0.0158715	Down	-	-	-	-	gi|571490384|ref|XP_006591474.1|/6.3e-177/PREDICTED: uncharacterized protein LOC102668424 [Glycine max]
gene222	1254	0	26.71	2.48664	8.70625e-05	0.00460964	Up	-	-	GO:0016787//hydrolase activity	-	gi|502150669|ref|XP_004508066.1|/1.9e-228/PREDICTED: pectin acetylesterase 10-like [Cicer arietinum]
gene24390	1404	1.04	17.45	2.24641	0.000380676	0.014399	Up	ko00330//Arginine and proline metabolism;ko00943//Isoflavonoid biosynthesis;ko00944//Flavone and flavonol biosynthesis	-	GO:0016747//transferase activity, transferring acyl groups other than amino-acyl groups	-	gi|356573821|ref|XP_003555054.1|/5.6e-192/PREDICTED: anthocyanin 5-aromatic acyltransferase-like [Glycine max]
gene721	1262	22.19	67.19	1.59283	0.000129214	0.0063524	Up	ko00195//Photosynthesis	GO:0005634//nucleus	GO:0003677//DNA binding	GO:0006355//regulation of transcription, DNA-templated	gi|920689651|gb|KOM33634.1|/5.2e-151/hypothetical protein LR48_Vigan01g319000 [Vigna angularis]
gene7285	555	202.45	67.3	-1.26092	0.000627379	0.0211457	Down	ko04712//Circadian rhythm - plant	-	GO:0003700//transcription factor activity, sequence-specific DNA binding;GO:0043565//sequence-specific DNA binding	GO:0006355//regulation of transcription, DNA-templated	gi|571444806|ref|XP_006576618.1|/1.3e-54/PREDICTED: transcription factor HY5-like isoform X1 [Glycine max]
gene18986	1321	606.96	165.48	-1.47718	0.000211726	0.00934772	Down	-	-	GO:0000166//nucleotide binding;GO:0003676//nucleic acid binding	-	gi|734409029|gb|KHN35136.1|/8.8e-90/RNA-binding protein 42 [Glycine soja]
gene4931	1038	676.74	67.81	-2.61036	1.16626e-08	2.59944e-06	Down	-	GO:0005623//cell	GO:0009055//electron carrier activity;GO:0015035//protein disulfide oxidoreductase activity	GO:0006996//organelle organization;GO:0045454//cell redox homeostasis;GO:0055114//oxidation-reduction process	gi|950996914|ref|XP_014505880.1|/3.2e-128/PREDICTED: uncharacterized protein At3g28850 [Vigna radiata var. radiata]
gene27187	384	0	19.73	2.59984	4.40901e-05	0.0026433	Up	ko04075//Plant hormone signal transduction	-	-	GO:0009733//response to auxin	gi|358249150|ref|NP_001240001.1|/1.0e-34/uncharacterized protein LOC100808516 [Glycine max]
gene29473	1866	92.51	186.12	1.14595	0.00165626	0.042821	Up	-	GO:0016021//integral component of membrane	GO:0004674//protein serine/threonine kinase activity;GO:0004714//transmembrane receptor protein tyrosine kinase activity;GO:0005524//ATP binding	GO:0018108//peptidyl-tyrosine phosphorylation	gi|571439898|ref|XP_006574994.1|/2.2e-281/PREDICTED: protein NSP-INTERACTING KINASE 2-like [Glycine max]
gene22194	1662	1.42	25.89	1.99539	0.00171225	0.0439398	Up	-	GO:0048046//apoplast	GO:0005507//copper ion binding;GO:0016722//oxidoreductase activity, oxidizing metal ions;GO:0052716//hydroquinone:oxygen oxidoreductase activity	GO:0009809//lignin biosynthetic process;GO:0046274//lignin catabolic process;GO:0055114//oxidation-reduction process	gi|920703715|gb|KOM46940.1|/4.3e-292/hypothetical protein LR48_Vigan07g064400 [Vigna angularis]
gene22558	2172	6.58	68.68	2.61407	4.6638e-06	0.000431097	Up	-	GO:0016021//integral component of membrane	GO:0015079//potassium ion transmembrane transporter activity	GO:0071805//potassium ion transmembrane transport	gi|922356858|ref|XP_003615750.2|/0.0e+00/potassium transporter-like protein [Medicago truncatula]
gene8829	2031	38.74	233.94	2.53308	3.53525e-11	1.25266e-08	Up	-	-	-	-	gi|502109797|ref|XP_004493729.1|/1.5e-214/PREDICTED: protein LONGIFOLIA 1-like [Cicer arietinum]
gene2101	1153	72.96	3.86	-2.34516	0.000120382	0.00599481	Down	-	GO:0005634//nucleus	GO:0008270//zinc ion binding	GO:0006355//regulation of transcription, DNA-templated;GO:0009640//photomorphogenesis	gi|734411666|gb|KHN36052.1|/2.4e-90/Putative salt tolerance-like protein [Glycine soja]
gene8587	2768	45.92	303.29	2.34312	7.83307e-06	0.000660031	Up	-	GO:0016021//integral component of membrane	-	GO:0055085//transmembrane transport	gi|356503458|ref|XP_003520525.1|/0.0e+00/PREDICTED: oligopeptide transporter 5-like [Glycine max]
gene3695	2325	2.13	29.09	1.99175	0.00177076	0.0449405	Up	ko01100//Metabolic pathways;ko00520//Amino sugar and nucleotide sugar metabolism	-	GO:0009044//xylan 1,4-beta-xylosidase activity;GO:0046556//alpha-L-arabinofuranosidase activity	GO:0045493//xylan catabolic process	gi|502142062|ref|XP_004504774.1|/0.0e+00/PREDICTED: beta-xylosidase/alpha-L-arabinofuranosidase 2 [Cicer arietinum]
gene21417	1597	5879.94	764.4	-2.24041	1.90152e-06	0.000206906	Down	ko04120//Ubiquitin mediated proteolysis	-	GO:0008270//zinc ion binding	-	gi|571538175|ref|XP_006601111.1|/5.0e-149/PREDICTED: E3 ubiquitin-protein ligase MIEL1 isoform X1 [Glycine max]
gene20858	1996	1196.87	413.88	-1.28049	2.94525e-08	5.85618e-06	Down	-	-	GO:0003677//DNA binding;GO:0003700//transcription factor activity, sequence-specific DNA binding;GO:0016987//sigma factor activity	GO:0006352//DNA-templated transcription, initiation;GO:0006355//regulation of transcription, DNA-templated	gi|356546249|ref|XP_003541542.1|/1.7e-215/PREDICTED: RNA polymerase sigma factor sigE, chloroplastic/mitochondrial isoform X1 [Glycine max]
gene22108	1086	6.93	51.36	2.32019	2.98308e-05	0.00193083	Up	-	GO:0016021//integral component of membrane	-	-	gi|955308830|ref|XP_014625482.1|/1.2e-194/PREDICTED: protein trichome birefringence-like 33 [Glycine max]
gene26539	1266	271.11	98.91	-1.16169	0.00079116	0.0249044	Down	-	GO:0016021//integral component of membrane	-	-	gi|502178637|ref|XP_004516301.1|/5.6e-181/PREDICTED: uncharacterized protein LOC101508861 isoform X1 [Cicer arietinum]
gene17680	2001	227.62	862.18	1.85436	1.83664e-05	0.00130491	Up	-	GO:0016021//integral component of membrane	GO:0004674//protein serine/threonine kinase activity;GO:0005524//ATP binding	GO:0006468//protein phosphorylation	gi|965607509|dbj|BAT94000.1|/4.2e-270/hypothetical protein VIGAN_08056500 [Vigna angularis var. angularis]
gene11654	1464	786.9	191.56	-1.72826	2.12005e-09	5.63404e-07	Down	ko04712//Circadian rhythm - plant	-	GO:0003690//double-stranded DNA binding;GO:0003700//transcription factor activity, sequence-specific DNA binding;GO:0008270//zinc ion binding;GO:0016760//cellulose synthase (UDP-forming) activity;GO:0043565//sequence-specific DNA binding	GO:0006355//regulation of transcription, DNA-templated;GO:0009737//response to abscisic acid;GO:0009740//gibberellic acid mediated signaling pathway;GO:0010017//red or far-red light signaling pathway;GO:0010099//regulation of photomorphogenesis;GO:0010224//response to UV-B;GO:0031539//positive regulation of anthocyanin metabolic process;GO:0042753//positive regulation of circadian rhythm	gi|351720979|ref|NP_001238218.1|/9.3e-125/TGACG-motif-binding factor [Glycine max]
gene23083	315	13.49	55.9	1.84064	0.000172044	0.00804561	Up	-	-	-	-	gi|920694891|gb|KOM38116.1|/1.7e-32/hypothetical protein LR48_Vigan03g149800 [Vigna angularis]
gene4555	2294	958.41	349.25	-1.20279	9.15765e-06	0.000760057	Down	ko03010//Ribosome	-	GO:0033926//glycopeptide alpha-N-acetylgalactosaminidase activity	-	gi|356525551|ref|XP_003531388.1|/0.0e+00/PREDICTED: neutral/alkaline invertase 3, chloroplastic-like [Glycine max]
gene27439	642	44.04	6.83	-1.80853	0.00119471	0.0335684	Down	-	-	-	-	gi|356520457|ref|XP_003528878.1|/3.1e-63/PREDICTED: BON1-associated protein 2-like [Glycine max]
gene18250	979	903.97	97.27	-2.67163	1.21186e-10	4.03535e-08	Down	ko03010//Ribosome	-	GO:0003848//2-amino-4-hydroxy-6-hydroxymethyldihydropteridine diphosphokinase activity;GO:0004150//dihydroneopterin aldolase activity	-	gi|734412634|gb|KHN36441.1|/8.6e-112/Thaumatin-like protein 1a [Glycine soja]
gene17425	702	91.81	509.21	2.47148	4.27959e-13	2.2746e-10	Up	-	-	-	-	gi|356575194|ref|XP_003555727.1|/2.1e-83/PREDICTED: uncharacterized protein PF11_0207-like [Glycine max]
gene14410	3459	41.53	115.06	1.49136	0.000277415	0.0114639	Up	-	GO:0005886//plasma membrane;GO:0016021//integral component of membrane	GO:0004674//protein serine/threonine kinase activity;GO:0005524//ATP binding	GO:0006468//protein phosphorylation	gi|502177294|ref|XP_004516049.1|/0.0e+00/PREDICTED: probable LRR receptor-like serine/threonine-protein kinase At1g56140 [Cicer arietinum]
gene13695	3000	12.33	89.44	2.2442	9.58449e-05	0.00501697	Up	-	GO:0016021//integral component of membrane	GO:0004674//protein serine/threonine kinase activity;GO:0005524//ATP binding	GO:0006468//protein phosphorylation	gi|920687013|gb|KOM30996.1|/2.6e-215/hypothetical protein LR48_Vigan01g055100 [Vigna angularis]
gene25036	561	105.62	339.09	1.79136	2.23827e-09	5.83597e-07	Up	-	GO:0016021//integral component of membrane	-	-	gi|593698270|ref|XP_007149608.1|/4.2e-90/hypothetical protein PHAVU_005G083900g [Phaseolus vulgaris]
gene34866	333	96.65	179.81	1.03715	0.00204519	0.04936	Up	-	-	-	-	gi|357461805|ref|XP_003601184.1|/2.3e-19/phloem specific protein [Medicago truncatula]
gene23082	3329	304.9	57.26	-2.01061	1.08356e-08	2.45471e-06	Down	-	-	GO:0003779//actin binding	-	gi|734383224|gb|KHN23880.1|/0.0e+00/Fimbrin-1 [Glycine soja]
gene6744	2250	435.42	113.22	-1.51017	0.000917546	0.0276846	Down	ko01100//Metabolic pathways;ko01110//Biosynthesis of secondary metabolites;ko00500//Starch and sucrose metabolism	GO:0009501//amyloplast;GO:0009507//chloroplast	GO:0004373//glycogen (starch) synthase activity	GO:0019252//starch biosynthetic process	gi|221063676|gb|ACL98482.1|/6.2e-312/starch synthase IIb precursor [Lotus japonicus]
gene21131	789	0.7	15.95	2.14309	0.000769807	0.024427	Up	-	GO:0016021//integral component of membrane	-	-	gi|388516813|gb|AFK46468.1|/2.5e-108/unknown [Lotus japonicus]
gene10762	3120	16.35	136.49	2.37919	4.07664e-05	0.00249823	Up	-	GO:0005886//plasma membrane;GO:0016021//integral component of membrane	GO:0008270//zinc ion binding;GO:0016760//cellulose synthase (UDP-forming) activity	GO:0030244//cellulose biosynthetic process;GO:0071555//cell wall organization	gi|356517040|ref|XP_003527198.1|/0.0e+00/PREDICTED: cellulose synthase A catalytic subunit 7 [UDP-forming] [Glycine max]
gene34577	1578	71.26	305.87	1.74175	0.00177701	0.0450578	Up	-	GO:0005634//nucleus	GO:0003677//DNA binding	GO:0010197//polar nucleus fusion	gi|571448780|ref|XP_006577953.1|/6.7e-105/PREDICTED: high mobility group B protein 9 [Glycine max]
gene23957	1940	755.46	157.52	-1.82411	9.74143e-07	0.000116049	Down	-	GO:0009707//chloroplast outer membrane	-	GO:0009658//chloroplast organization	gi|356556594|ref|XP_003546609.1|/1.0e-206/PREDICTED: protein CHUP1, chloroplastic [Glycine max]//gi|356556594|ref|XP_003546609.1|/2.5e-205/PREDICTED: protein CHUP1, chloroplastic [Glycine max]//gi|356556594|ref|XP_003546609.1|/3.5e-207/PREDICTED: protein CHUP1, chloroplastic [Glycine max]//gi|571503440|ref|XP_006595109.1|/6.6e-206/PREDICTED: protein CHUP1, chloroplastic-like [Glycine max]
gene636	1027	78.3	258.17	1.6882	5.08895e-05	0.00297984	Up	-	-	-	-	gi|356520098|ref|XP_003528702.1|/2.2e-101/PREDICTED: uncharacterized protein LOC100800496 [Glycine max]
gene26743	1407	1362.14	3281.05	1.30827	0.00125786	0.0349746	Up	-	-	GO:0016757//transferase activity, transferring glycosyl groups	GO:0008152//metabolic process	gi|734321519|gb|KHN04180.1|/2.4e-243/hypothetical protein glysoja_032676 [Glycine soja]
gene24947	2040	80.42	347.89	1.95351	7.35755e-05	0.00398722	Up	-	-	-	-	gi|922392441|ref|XP_013464630.1|/2.1e-179/hypothetical protein MTR_2g078530 [Medicago truncatula]
gene5142	1263	128.15	276.66	1.21172	0.000722969	0.0233156	Up	ko04712//Circadian rhythm - plant	GO:0005622//intracellular	-	-	gi|357521121|ref|XP_003630849.1|/3.6e-142/zinc finger constans-like protein [Medicago truncatula]
gene24223	1359	14.61	53.18	1.74352	0.000310518	0.012481	Up	-	GO:0005634//nucleus;GO:0005737//cytoplasm;GO:0005886//plasma membrane	GO:0004674//protein serine/threonine kinase activity;GO:0005524//ATP binding	GO:0006468//protein phosphorylation;GO:0035556//intracellular signal transduction	gi|502083635|ref|XP_004487518.1|/6.3e-217/PREDICTED: serine/threonine-protein kinase D6PKL2 [Cicer arietinum]
gene6339	655	40.34	177.98	1.95124	4.62735e-05	0.00276222	Up	-	GO:0070993	-	GO:0006413//translational initiation	gi|502091193|ref|XP_004489472.1|/7.1e-137/PREDICTED: eukaryotic translation initiation factor 3 subunit M isoform X2 [Cicer arietinum]
gene35584	1510	2045.06	381.9	-1.71778	0.000741317	0.0237136	Down	ko04120//Ubiquitin mediated proteolysis	-	GO:0046872//metal ion binding	-	gi|357466411|ref|XP_003603490.1|/9.0e-113/CHY and CTCHY and RING-type zinc finger protein [Medicago truncatula]
gene21064	1083	59.56	380.03	2.52182	8.2349e-09	1.89664e-06	Up	ko01100//Metabolic pathways;ko01110//Biosynthesis of secondary metabolites;ko00940//Phenylpropanoid biosynthesis;ko00500//Starch and sucrose metabolism;ko00460//Cyanoamino acid metabolism;ko00561//Glycerolipid metabolism;ko00901//Indole alkaloid biosynthesis	-	GO:0016298//lipase activity	GO:0006629//lipid metabolic process	gi|571539865|ref|XP_006601360.1|/1.9e-168/PREDICTED: GDSL esterase/lipase EXL3 [Glycine max]
gene9477	5558	1819.08	479.89	-1.57877	1.60879e-05	0.00117318	Down	ko02010//ABC transporters	GO:0016021//integral component of membrane	GO:0005524//ATP binding;GO:0042626//ATPase activity, coupled to transmembrane movement of substances	GO:0055085//transmembrane transport	gi|356536723|ref|XP_003536885.1|/0.0e+00/PREDICTED: ABC transporter C family member 4-like [Glycine max]
gene16482	447	57.17	10.43	-1.69952	0.00118462	0.0333406	Down	ko04141//Protein processing in endoplasmic reticulum	-	-	GO:0006979//response to oxidative stress	gi|922368020|ref|XP_013456175.1|/5.4e-56/17.5 kDa class I heat shock protein [Medicago truncatula]
gene31260	765	89.47	164.86	1.03863	0.000964243	0.0284719	Up	-	-	GO:0016740//transferase activity	-	gi|502159130|ref|XP_004511403.1|/1.4e-141/PREDICTED: protein CDI [Cicer arietinum]
gene25546	1865	74.26	244.21	1.77146	2.06157e-06	0.000220843	Up	-	-	-	-	gi|502087614|ref|XP_004488588.1|/2.0e-228/PREDICTED: uncharacterized protein LOC101495276 [Cicer arietinum]
gene9626	1653	73.96	5.83	-2.03813	0.000935574	0.0280449	Down	ko04075//Plant hormone signal transduction;ko04712//Circadian rhythm - plant	-	-	-	gi|593800430|ref|XP_007163252.1|/1.6e-113/hypothetical protein PHAVU_001G218800g [Phaseolus vulgaris]
gene14645	1461	157.01	48.77	-1.29502	0.00104591	0.0303007	Down	ko03040//Spliceosome	GO:0005886//plasma membrane;GO:0009705//plant-type vacuole membrane;GO:0016021//integral component of membrane	GO:0022821//potassium ion antiporter activity	GO:0071805//potassium ion transmembrane transport;GO:0090333//regulation of stomatal closure	gi|922334386|ref|XP_013445183.1|/7.4e-240/zinc induced facilitator-like protein [Medicago truncatula]
gene30424_gene30425	879	3331.4	1268.28	-1.15175	3.23059e-06	0.000319508	Down	-	-	-	-	gi|356496637|ref|XP_003517172.1|/7.6e-62/PREDICTED: chaperone protein dnaJ 11, chloroplastic-like [Glycine max]
gene1116	1725	616.68	185.38	-1.34428	0.000784096	0.0247384	Down	-	-	-	-	gi|695047252|ref|XP_009411499.1|/8.0e-233/PREDICTED: hsp70-Hsp90 organizing protein-like [Musa acuminata subsp. malaccensis]
gene4522	477	7.65	66.66	2.68946	1.22189e-07	2.11877e-05	Up	-	GO:0016021//integral component of membrane	GO:0008270//zinc ion binding;GO:0061630//ubiquitin protein ligase activity	GO:0016567//protein ubiquitination;GO:0043161//proteasome-mediated ubiquitin-dependent protein catabolic process	gi|571471385|ref|XP_006585295.1|/2.1e-66/PREDICTED: probable E3 ubiquitin-protein ligase XERICO [Glycine max]
gene7159	420	18.83	71.59	1.75552	0.000400595	0.0149013	Up	ko01100//Metabolic pathways;ko00240//Pyrimidine metabolism	-	GO:0016787//hydrolase activity	-	gi|388496654|gb|AFK36393.1|/4.5e-57/unknown [Lotus japonicus]
gene19624	1739	43.59	3.9	-2.31171	4.16748e-05	0.00253702	Down	-	-	-	-	gi|976917174|gb|KVI02662.1|/1.5e-244/cytochrome P450 [Cynara cardunculus var. scolymus]
gene1055	2709	144.41	49.19	-1.23195	0.000597805	0.0203726	Down	ko04141//Protein processing in endoplasmic reticulum;ko04145//Phagosome;ko03060//Protein export	GO:0016020//membrane	-	-	gi|357516315|ref|XP_003628446.1|/5.0e-210/protein transporter Sec61 subunit alpha-like protein [Medicago truncatula]
gene30809	1064	3.43	41.73	2.22312	0.000365152	0.0139973	Up	ko04075//Plant hormone signal transduction;ko04016//MAPK signaling pathway - plant	-	GO:0005488	-	gi|223702420|gb|ACN21641.1|/1.2e-114/putative basic helix-loop-helix protein BHLH17 [Lotus japonicus]//gi|223702420|gb|ACN21641.1|/3.5e-125/putative basic helix-loop-helix protein BHLH17 [Lotus japonicus]
gene35164	1083	47.5	4.83	-2.08348	0.000351214	0.0136524	Down	ko01100//Metabolic pathways;ko01110//Biosynthesis of secondary metabolites;ko00940//Phenylpropanoid biosynthesis	-	GO:0016206//catechol O-methyltransferase activity	GO:0032259//methylation	gi|502136996|ref|XP_004502926.1|/1.1e-163/PREDICTED: caffeic acid 3-O-methyltransferase-like isoform X1 [Cicer arietinum]
gene8763	1914	1.06	18.73	2.14643	0.00074567	0.0237977	Up	ko04075//Plant hormone signal transduction;ko04016//MAPK signaling pathway - plant	-	-	-	gi|965670824|dbj|BAT85431.1|/3.2e-190/hypothetical protein VIGAN_04297900 [Vigna angularis var. angularis]
gene16303	810	0	13.05	2.01907	0.00121157	0.0339265	Up	-	GO:0016021//integral component of membrane	-	-	gi|734402590|gb|KHN32073.1|/2.4e-70/Fasciclin-like arabinogalactan protein 11 [Glycine soja]
gene23900	933	47.5	228.63	2.23884	2.42482e-08	4.89177e-06	Up	ko01100//Metabolic pathways;ko01110//Biosynthesis of secondary metabolites;ko01200//Carbon metabolism;ko00630//Glyoxylate and dicarboxylate metabolism;ko00260//Glycine, serine and threonine metabolism	GO:0016021//integral component of membrane	-	-	gi|357454939|ref|XP_003597750.1|/5.4e-159/late embryogenesis abundant protein [Medicago truncatula]
gene3323_gene3325_gene3326_gene3319_gene3321_gene3322	2141	535.65	175.25	-1.27621	0.00086396	0.0265608	Down	ko01100//Metabolic pathways;ko00380//Tryptophan metabolism	GO:0016021//integral component of membrane	GO:0005506//iron ion binding;GO:0016709//oxidoreductase activity, acting on paired donors, with incorporation or reduction of molecular oxygen, NAD(P)H as one donor, and incorporation of one atom of oxygen;GO:0020037//heme binding	GO:0044550//secondary metabolite biosynthetic process;GO:0055114//oxidation-reduction process	gi|922369596|ref|XP_013456962.1|/5.5e-220/cytochrome P450 family protein [Medicago truncatula]
gene3686	1145	752.99	2406.92	1.80989	4.1634e-14	2.61518e-11	Up	ko01100//Metabolic pathways;ko01110//Biosynthesis of secondary metabolites;ko00940//Phenylpropanoid biosynthesis	GO:0005576//extracellular region;GO:0009505//plant-type cell wall	GO:0004601//peroxidase activity;GO:0020037//heme binding;GO:0046872//metal ion binding	GO:0006979//response to oxidative stress;GO:0009664//plant-type cell wall organization;GO:0042744//hydrogen peroxide catabolic process;GO:0055114//oxidation-reduction process;GO:0098869//cellular oxidant detoxification	gi|129808|sp|P22196.1|PER2_ARAHY/5.5e-71/RecName: Full=Cationic peroxidase 2; AltName: Full=PNPC2; Flags: Precursor [Arachis hypogaea]
gene26599	999	512.97	104.24	-1.6763	0.00120229	0.0337007	Down	-	-	-	-	gi|922364969|ref|XP_013454735.1|/1.4e-152/galactose oxidase/kelch repeat protein [Medicago truncatula]
gene28890	913	1032.82	340.73	-1.26555	0.000105181	0.00543362	Down	ko04144//Endocytosis	-	GO:0004609//phosphatidylserine decarboxylase activity	-	gi|363806990|ref|NP_001242572.1|/2.1e-80/uncharacterized protein LOC100788395 [Glycine max]
gene8026	2653	236.37	635.47	1.49179	0.000245256	0.0103804	Up	-	GO:0016021//integral component of membrane	GO:0005247//voltage-gated chloride channel activity	GO:0006821//chloride transport;GO:1903959//regulation of anion transmembrane transport	gi|356571521|ref|XP_003553925.1|/0.0e+00/PREDICTED: chloride channel protein CLC-b-like isoform X1 [Glycine max]//gi|922342188|ref|XP_013448019.1|/0.0e+00/ClC chloride channel family protein [Medicago truncatula]
gene36232	801	32.37	278.62	2.65571	2.28088e-07	3.60223e-05	Up	ko01110//Biosynthesis of secondary metabolites;ko00561//Glycerolipid metabolism;ko00901//Indole alkaloid biosynthesis	-	GO:0016788//hydrolase activity, acting on ester bonds	-	gi|356555476|ref|XP_003546057.1|/2.3e-105/PREDICTED: GDSL esterase/lipase At1g29670 [Glycine max]
gene31155	390	38.16	232.33	2.17986	4.20423e-05	0.00254817	Up	-	-	-	-	gi|388502964|gb|AFK39548.1|/5.4e-36/unknown [Lotus japonicus]
gene13264	454	43.35	186.07	1.94216	5.25674e-05	0.00305865	Up	ko04141//Protein processing in endoplasmic reticulum	-	-	-	gi|356555652|ref|XP_003546144.1|/2.8e-39/PREDICTED: 15.4 kDa class V heat shock protein-like [Glycine max]
gene34080	1416	2.81	27.81	2.2002	0.000358493	0.013817	Up	ko01212//Fatty acid metabolism;ko00061//Fatty acid biosynthesis;ko01040//Biosynthesis of unsaturated fatty acids	GO:0009507//chloroplast	GO:0045300//acyl-[acyl-carrier-protein] desaturase activity	GO:0006633//fatty acid biosynthetic process;GO:0055114//oxidation-reduction process	gi|357463729|ref|XP_003602146.1|/1.2e-159/stearoyl-acyl-carrier desaturase [Medicago truncatula]
gene27154	2951	545.8	87.05	-2.26234	8.83509e-11	2.97786e-08	Down	ko04712//Circadian rhythm - plant	GO:0005634//nucleus	GO:0003677//DNA binding	GO:0006355//regulation of transcription, DNA-templated	gi|356520209|ref|XP_003528756.1|/0.0e+00/PREDICTED: protein LHY isoform X1 [Glycine max]
gene30925	654	8.12	78.15	2.3295	0.000110403	0.00564013	Up	-	-	-	GO:0006351//transcription, DNA-templated	gi|357482105|ref|XP_003611338.1|/7.3e-54/ethylene response factor [Medicago truncatula]
gene18091	666	14.49	83.57	2.2918	1.35902e-06	0.000155209	Up	-	GO:0009506//plasmodesma;GO:0046658//anchored component of plasma membrane	-	GO:0006952//defense response	gi|502122275|ref|XP_004497665.1|/1.3e-53/PREDICTED: protein YLS9-like [Cicer arietinum]
gene32667	6771	320.44	123.82	-1.09189	0.000898601	0.0272618	Down	-	GO:0005720//nuclear heterochromatin	GO:0003677//DNA binding;GO:0008270//zinc ion binding;GO:0061630//ubiquitin protein ligase activity	GO:0010216//maintenance of DNA methylation;GO:0016567//protein ubiquitination;GO:0090308//regulation of methylation-dependent chromatin silencing	gi|571498685|ref|XP_006594288.1|/0.0e+00/PREDICTED: methyl-CpG-binding domain-containing protein 9-like [Glycine max]
gene19721	1504	24.52	231.11	3.0276	1.06628e-13	6.27016e-11	Up	-	GO:0005886//plasma membrane;GO:0016021//integral component of membrane	GO:0005516//calmodulin binding	GO:0006952//defense response;GO:0009607//response to biotic stimulus	gi|951030188|ref|XP_014514840.1|/3.5e-246/PREDICTED: MLO-like protein 6 isoform X1 [Vigna radiata var. radiata]
gene6045	381	649.93	69.02	-2.02354	0.000575748	0.0197917	Down	ko04144//Endocytosis;ko04141//Protein processing in endoplasmic reticulum;ko03040//Spliceosome	-	-	-	gi|950960295|ref|XP_014497624.1|/1.2e-56/PREDICTED: probable mediator of RNA polymerase II transcription subunit 37c [Vigna radiata var. radiata]
gene21386	2717	542.95	1126.44	1.21326	1.59381e-07	2.6536e-05	Up	ko00190//Oxidative phosphorylation	GO:0005887//integral component of plasma membrane;GO:0043231//intracellular membrane-bounded organelle	GO:0005524//ATP binding;GO:0008553//hydrogen-exporting ATPase activity, phosphorylative mechanism;GO:0046872//metal ion binding	GO:0006754//ATP biosynthetic process;GO:0051453//regulation of intracellular pH;GO:1902600//hydrogen ion transmembrane transport	gi|920705415|gb|KOM48640.1|/0.0e+00/hypothetical protein LR48_Vigan07g234400 [Vigna angularis]
gene21445	999	644.91	247.97	-1.0727	0.000318477	0.0126896	Down	ko01100//Metabolic pathways;ko01110//Biosynthesis of secondary metabolites;ko01200//Carbon metabolism;ko04146//Peroxisome;ko02010//ABC transporters;ko00630//Glyoxylate and dicarboxylate metabolism	GO:0005886//plasma membrane;GO:0016021//integral component of membrane	GO:0005524//ATP binding;GO:0042626//ATPase activity, coupled to transmembrane movement of substances	GO:0055085//transmembrane transport	gi|734429549|gb|KHN45207.1|/0.0e+00/Pleiotropic drug resistance protein 1 [Glycine soja]
gene7313	666	33.3	75.65	1.26469	0.00100694	0.0294185	Up	-	GO:0016021//integral component of membrane;GO:0031201//SNARE complex	GO:0000149//SNARE binding;GO:0005484//SNAP receptor activity	GO:0006887//exocytosis;GO:0006906//vesicle fusion	gi|356527401|ref|XP_003532299.1|/4.8e-101/PREDICTED: vesicle-associated membrane protein 722 [Glycine max]
gene16057	3147	52.61	103.87	1.09222	0.00196841	0.0482722	Up	-	-	GO:0004672//protein kinase activity;GO:0005524//ATP binding	GO:0006468//protein phosphorylation	gi|734372721|gb|KHN19918.1|/0.0e+00/Serine/threonine-protein kinase Nek5 [Glycine soja]
novel_gene_4352_5d1f3751	1551	156.28	388	1.37696	7.18981e-05	0.00391937	Up	-	-	GO:0008270//zinc ion binding	-	gi|734374827|gb|KHN20746.1|/1.8e-292/Putative RING finger protein C2F3.16 [Glycine soja]
gene34924	1062	42.24	101.34	1.33695	0.000561463	0.0194214	Up	-	GO:0005737//cytoplasm	GO:0004109//coproporphyrinogen oxidase activity;GO:0051536//iron-sulfur cluster binding	GO:0006779//porphyrin-containing compound biosynthetic process;GO:0055114//oxidation-reduction process	gi|593329052|ref|XP_007137953.1|/2.7e-167/hypothetical protein PHAVU_009G169000g [Phaseolus vulgaris]
gene26509	903	421.84	2817.57	1.96477	0.00100401	0.0293725	Up	ko04016//MAPK signaling pathway - plant	-	GO:0003993//acid phosphatase activity	GO:0016311//dephosphorylation	gi|388504748|gb|AFK40440.1|/1.6e-119/unknown [Lotus japonicus]
gene17148	594	23.2	751.01	4.55707	1.28946e-25	7.12759e-22	Up	ko01100//Metabolic pathways;ko00040//Pentose and glucuronate interconversions	-	GO:0004857//enzyme inhibitor activity	GO:0043086//negative regulation of catalytic activity	gi|955352225|ref|XP_003541070.3|/6.0e-71/PREDICTED: 21 kDa protein-like [Glycine max]
gene21659	1056	7.39	108.67	2.93153	3.08804e-07	4.61337e-05	Up	-	GO:0016021//integral component of membrane	-	-	gi|356552336|ref|XP_003544524.1|/7.9e-191/PREDICTED: pollen-specific protein SF21 [Glycine max]
gene4388	426	32.46	0	-2.1532	0.000725723	0.0233479	Down	ko01100//Metabolic pathways;ko00630//Glyoxylate and dicarboxylate metabolism	-	GO:0045735//nutrient reservoir activity	-	gi|502140358|ref|XP_004504184.1|/1.3e-51/PREDICTED: 11S globulin seed storage protein 2-like [Cicer arietinum]
gene26652	957	261.94	74.66	-1.49188	1.83618e-05	0.00130491	Down	-	-	-	GO:0006952//defense response	gi|388499436|gb|AFK37784.1|/7.0e-101/unknown [Lotus japonicus]
gene25112	2997	84.84	229.44	1.50008	1.88163e-05	0.00132665	Up	-	GO:0016021//integral component of membrane	GO:0004672//protein kinase activity;GO:0005524//ATP binding	GO:0006468//protein phosphorylation	gi|357492929|ref|XP_003616753.1|/0.0e+00/LRR receptor-like kinase [Medicago truncatula]
gene1411	1850	276.05	86.04	-1.35441	3.01869e-05	0.00194931	Down	-	-	-	-	gi|571453554|ref|XP_003525037.2|/4.4e-157/PREDICTED: pentatricopeptide repeat-containing protein At1g74750-like isoform X1 [Glycine max]
gene11195	2032	11208.2	993.26	-2.52856	1.27275e-06	0.000146568	Down	ko04626//Plant-pathogen interaction;ko04141//Protein processing in endoplasmic reticulum	-	GO:0005524//ATP binding;GO:0051082//unfolded protein binding	GO:0006457//protein folding;GO:0006950//response to stress	gi|358248990|ref|NP_001240230.1|/3.1e-304/uncharacterized protein LOC100819568 [Glycine max]
gene6150	1770	1.06	124.92	4.98486	2.9497e-20	7.41126e-17	Up	ko04144//Endocytosis	-	-	-	gi|734364573|gb|KHN17320.1|/5.1e-128/IST1-like protein [Glycine soja]
gene10628	1740	493.19	118.34	-1.53615	0.000537929	0.0187269	Down	-	GO:0005887//integral component of plasma membrane	GO:0005351//sugar:proton symporter activity;GO:0005355//glucose transmembrane transporter activity	GO:0046323//glucose import;GO:1904659//glucose transmembrane transport	gi|356530545|ref|XP_003533841.1|/6.3e-294/PREDICTED: probable inositol transporter 2 isoform X1 [Glycine max]
gene8126	1380	258.71	707.62	1.44844	0.000882166	0.0269346	Up	ko01100//Metabolic pathways;ko04075//Plant hormone signal transduction;ko04016//MAPK signaling pathway - plant;ko00040//Pentose and glucuronate interconversions;ko00520//Amino sugar and nucleotide sugar metabolism;ko00053//Ascorbate and aldarate metabolism	-	-	-	gi|388511963|gb|AFK44043.1|/2.0e-146/unknown [Lotus japonicus]
gene4684	2880	390.1	70.97	-1.9912	6.31205e-07	8.26788e-05	Down	ko04626//Plant-pathogen interaction;ko04016//MAPK signaling pathway - plant	-	-	-	gi|571456355|ref|XP_003524324.2|/2.1e-262/PREDICTED: uncharacterized protein LOC100788653 [Glycine max]
gene23348	1161	112.94	33.87	-1.30752	0.00172436	0.0441277	Down	-	-	-	-	gi|388501724|gb|AFK38928.1|/1.2e-58/unknown [Lotus japonicus]//gi|388501724|gb|AFK38928.1|/1.8e-58/unknown [Lotus japonicus]
gene26659	1165	807.83	73.72	-2.6167	1.32932e-07	2.25398e-05	Down	-	GO:0016021//integral component of membrane	GO:0008233//peptidase activity	GO:0006508//proteolysis	gi|643738627|gb|KDP44548.1|/3.8e-179/hypothetical protein JCGZ_16381 [Jatropha curcas]
gene29141	1938	146.7	57.57	-1.06084	0.000896903	0.0272452	Down	ko01100//Metabolic pathways;ko01110//Biosynthesis of secondary metabolites;ko01200//Carbon metabolism;ko00710//Carbon fixation in photosynthetic organisms;ko00190//Oxidative phosphorylation;ko00860//Porphyrin and chlorophyll metabolism	-	GO:0008270//zinc ion binding	-	gi|356528308|ref|XP_003532746.1|/1.4e-254/PREDICTED: pentatricopeptide repeat-containing protein At4g32450, mitochondrial-like [Glycine max]
gene3096	1431	272.17	37.84	-2.00997	0.000164307	0.00773616	Down	ko01100//Metabolic pathways;ko01110//Biosynthesis of secondary metabolites;ko00906//Carotenoid biosynthesis	GO:0043231//intracellular membrane-bounded organelle	GO:0080043//quercetin 3-O-glucosyltransferase activity;GO:0080044//quercetin 7-O-glucosyltransferase activity	GO:0009813//flavonoid biosynthetic process;GO:0052696//flavonoid glucuronidation	gi|955306825|ref|XP_014621819.1|/3.6e-215/PREDICTED: scopoletin glucosyltransferase-like [Glycine max]
gene36195	1371	11.81	56.9	1.86193	0.0006292	0.0211557	Up	-	GO:0016021//integral component of membrane;GO:0031225//anchored component of membrane	-	GO:0010215//cellulose microfibril organization;GO:0016049//cell growth	gi|356516873|ref|XP_003527117.1|/3.8e-246/PREDICTED: protein COBRA [Glycine max]
gene22207	462	112.4	12.86	-1.94004	0.00094778	0.0282598	Down	ko04141//Protein processing in endoplasmic reticulum	-	-	-	gi|593489895|ref|XP_007141815.1|/3.8e-65/hypothetical protein PHAVU_008G228000g [Phaseolus vulgaris]
gene814	864	523.86	196.84	-1.07382	0.00185008	0.0463998	Down	-	-	GO:0003677//DNA binding	-	gi|593785693|ref|XP_007155887.1|/2.5e-110/hypothetical protein PHAVU_003G240200g [Phaseolus vulgaris]
gene23928	1002	1.02	23.33	2.31248	0.000277048	0.0114639	Up	ko01100//Metabolic pathways;ko01110//Biosynthesis of secondary metabolites;ko00940//Phenylpropanoid biosynthesis;ko00941//Flavonoid biosynthesis	GO:0005783//endoplasmic reticulum	GO:0003824//catalytic activity;GO:0050662//coenzyme binding	GO:0048316//seed development;GO:0080110//sporopollenin biosynthetic process	gi|502081126|ref|XP_004486774.1|/3.5e-172/PREDICTED: tetraketide alpha-pyrone reductase 1 [Cicer arietinum]
gene30954	1428	21.4	149.37	2.25021	7.27702e-05	0.00395132	Up	-	-	GO:0004190//aspartic-type endopeptidase activity	GO:0006508//proteolysis	gi|357482031|ref|XP_003611301.1|/4.3e-216/eukaryotic aspartyl protease family protein [Medicago truncatula]
gene10871	608	733.68	25.6	-2.64598	1.54921e-05	0.00114484	Down	-	-	GO:0008289//lipid binding	GO:0006869//lipid transport	gi|388520099|gb|AFK48111.1|/1.3e-52/unknown [Lotus japonicus]
gene19314	768	178.58	369.04	1.21876	1.07555e-05	0.00085957	Up	ko01110//Biosynthesis of secondary metabolites;ko00062//Fatty acid elongation	-	GO:0003677//DNA binding	-	gi|951074128|ref|XP_014492398.1|/2.4e-42/PREDICTED: protein RADIALIS-like 3 [Vigna radiata var. radiata]
gene11192	3273	24.55	83.03	1.70812	0.000111922	0.00568622	Up	-	GO:0016021//integral component of membrane	GO:0004674//protein serine/threonine kinase activity;GO:0005524//ATP binding	GO:0006468//protein phosphorylation	gi|734401506|gb|KHN31693.1|/2.0e-237/Putative LRR receptor-like serine/threonine-protein kinase [Glycine soja]
gene12423	563	938.18	2062.99	1.25457	5.54097e-05	0.00318382	Up	ko01100//Metabolic pathways;ko00195//Photosynthesis	GO:0009523//photosystem II;GO:0016021//integral component of membrane	GO:0030145//manganese ion binding	GO:0015979//photosynthesis	gi|1009153294|ref|XP_015894559.1|/1.4e-58/PREDICTED: photosystem II core complex proteins psbY, chloroplastic [Ziziphus jujuba]
gene35985	1181	711.64	1253.06	1.00917	5.85833e-06	0.000520619	Up	ko04712//Circadian rhythm - plant	GO:0005622//intracellular	GO:0008270//zinc ion binding	-	gi|951065252|ref|XP_014523701.1|/3.4e-107/PREDICTED: zinc finger protein CONSTANS-LIKE 9 [Vigna radiata var. radiata]
gene4932	1029	1822.46	717.32	-1.10578	3.36496e-07	4.89477e-05	Down	ko01100//Metabolic pathways;ko01212//Fatty acid metabolism;ko00061//Fatty acid biosynthesis;ko00780//Biotin metabolism	-	-	-	gi|502138967|ref|XP_004503595.1|/1.3e-137/PREDICTED: B2 protein-like [Cicer arietinum]
gene6044	615	592.86	67.05	-1.94873	0.000958449	0.0284223	Down	ko04144//Endocytosis;ko04141//Protein processing in endoplasmic reticulum;ko03040//Spliceosome	-	GO:0005524//ATP binding	-	gi|460411111|ref|XP_004250958.1|/3.3e-112/PREDICTED: heat shock cognate 70 kDa protein 2-like [Solanum lycopersicum]
gene12510	2778	1.73	656.02	6.68993	1.94408e-41	2.68653e-37	Up	ko01100//Metabolic pathways;ko01110//Biosynthesis of secondary metabolites;ko01230//Biosynthesis of amino acids;ko00270//Cysteine and methionine metabolism;ko00260//Glycine, serine and threonine metabolism;ko00300//Lysine biosynthesis;ko00261//Monobactam biosynthesis	GO:0009507//chloroplast	GO:0004072//aspartate kinase activity;GO:0004412//homoserine dehydrogenase activity;GO:0016597//amino acid binding;GO:0050661//NADP binding	GO:0008652//cellular amino acid biosynthetic process;GO:0016310//phosphorylation;GO:0055114//oxidation-reduction process	gi|502135208|ref|XP_004502255.1|/0.0e+00/PREDICTED: bifunctional aspartokinase/homoserine dehydrogenase 2, chloroplastic-like isoform X1 [Cicer arietinum]
gene6253	909	213.27	712.72	1.70633	5.36838e-05	0.003104	Up	-	-	-	-	gi|734306119|gb|KHM98812.1|/3.5e-147/UPF0301 protein [Glycine soja]
gene5126	1533	16	70.35	1.94942	4.77614e-05	0.00283082	Up	-	GO:0016021//integral component of membrane	GO:0004497//monooxygenase activity;GO:0005506//iron ion binding;GO:0016705//oxidoreductase activity, acting on paired donors, with incorporation or reduction of molecular oxygen;GO:0020037//heme binding	GO:0055114//oxidation-reduction process	gi|828295239|ref|XP_012568444.1|/8.7e-223/PREDICTED: cytochrome P450 CYP736A12-like [Cicer arietinum]
gene875	1446	57.48	164.75	1.60017	3.47141e-06	0.00033902	Up	ko04075//Plant hormone signal transduction;ko04141//Protein processing in endoplasmic reticulum;ko04145//Phagosome	GO:0005634//nucleus	GO:0003700//transcription factor activity, sequence-specific DNA binding;GO:0043565//sequence-specific DNA binding	GO:0006355//regulation of transcription, DNA-templated;GO:0008356//asymmetric cell division;GO:0009956//radial pattern formation;GO:0045930//negative regulation of mitotic cell cycle;GO:0048366//leaf development;GO:0055072//iron ion homeostasis	gi|356540628|ref|XP_003538789.1|/6.8e-185/PREDICTED: protein SHORT-ROOT-like [Glycine max]
gene11166	447	233.61	46.82	-1.6848	0.0013092	0.0361476	Down	ko01100//Metabolic pathways;ko00240//Pyrimidine metabolism;ko00250//Alanine, aspartate and glutamate metabolism	-	-	-	gi|502129053|ref|XP_004500166.1|/8.3e-49/PREDICTED: chaperone protein dnaJ 11, chloroplastic-like [Cicer arietinum]
gene34329	504	362.91	66.52	-1.98211	1.82375e-06	0.000202718	Down	-	GO:0005634//nucleus	GO:0003677//DNA binding;GO:0008270//zinc ion binding	GO:0045893//positive regulation of transcription, DNA-templated	gi|351726391|ref|NP_001236101.1|/1.9e-73/uncharacterized protein LOC100500559 [Glycine max]
gene21005	2618	1185.94	336.48	-1.3929	0.000356287	0.0137529	Down	-	-	-	-	gi|356553317|ref|XP_003545003.1|/0.0e+00/PREDICTED: BTB/POZ domain-containing protein At2g30600 isoform X2 [Glycine max]
gene28049	414	44.08	90.43	1.14796	0.0010911	0.0312819	Up	-	GO:0005829//cytosol;GO:0005886//plasma membrane	GO:0015035//protein disulfide oxidoreductase activity;GO:0016671//oxidoreductase activity, acting on a sulfur group of donors, disulfide as acceptor	GO:0000103//sulfate assimilation;GO:0006457//protein folding;GO:0006662//glycerol ether metabolic process;GO:0034599//cellular response to oxidative stress;GO:0045454//cell redox homeostasis;GO:0055114//oxidation-reduction process	gi|351726630|ref|NP_001237133.1|/3.0e-61/uncharacterized protein LOC100527258 [Glycine max]
gene888	501	1.06	32.76	2.24733	0.000418027	0.0154251	Up	-	-	-	-	gi|357476519|ref|XP_003608545.1|/1.2e-27/VQ motif protein [Medicago truncatula]
gene34669	465	3863.37	12901.3	1.6315	0.00058934	0.0201587	Up	-	-	GO:0000166//nucleotide binding;GO:0003676//nucleic acid binding	-	gi|356517068|ref|XP_003527212.1|/1.1e-37/PREDICTED: glycine-rich RNA-binding protein 2 [Glycine max]
gene5484	1626	699.74	174.04	-1.56551	5.35785e-05	0.003104	Down	ko01100//Metabolic pathways;ko01110//Biosynthesis of secondary metabolites;ko00940//Phenylpropanoid biosynthesis;ko00360//Phenylalanine metabolism;ko00130//Ubiquinone and other terpenoid-quinone biosynthesis	-	GO:0016874//ligase activity	GO:0008152//metabolic process	gi|545693872|gb|AGW47868.1|/5.7e-265/4-coumarate:coenzyme A ligase 3 [Phaseolus vulgaris]
gene21177	1116	13.01	781.64	5.04867	2.11e-25	9.71936e-22	Up	ko01100//Metabolic pathways;ko01110//Biosynthesis of secondary metabolites;ko01230//Biosynthesis of amino acids;ko00220//Arginine biosynthesis	-	GO:0004585//ornithine carbamoyltransferase activity;GO:0016597//amino acid binding	GO:0006591//ornithine metabolic process	gi|922397884|ref|XP_013466132.1|/5.8e-168/ornithine carbamoyltransferase [Medicago truncatula]
gene24737	3315	3394.69	1262.45	-1.17595	1.8504e-06	0.00020309	Down	ko01100//Metabolic pathways;ko01200//Carbon metabolism;ko00710//Carbon fixation in photosynthetic organisms;ko00620//Pyruvate metabolism	GO:0005829//cytosol;GO:0009507//chloroplast;GO:0048046//apoplast	GO:0008964//phosphoenolpyruvate carboxylase activity	GO:0006099//tricarboxylic acid cycle;GO:0015977//carbon fixation;GO:0048366//leaf development	gi|166714353|gb|ABY87944.1|/0.0e+00/phosphoenolpyruvate carboxylase [Arachis hypogaea]
gene3031	1250	952.85	328.84	-1.19992	0.00142346	0.0384194	Down	ko01100//Metabolic pathways;ko01110//Biosynthesis of secondary metabolites;ko00380//Tryptophan metabolism;ko00591//Linoleic acid metabolism;ko00232//Caffeine metabolism	GO:0016021//integral component of membrane	GO:0005506//iron ion binding;GO:0016709//oxidoreductase activity, acting on paired donors, with incorporation or reduction of molecular oxygen, NAD(P)H as one donor, and incorporation of one atom of oxygen;GO:0020037//heme binding	GO:0044550//secondary metabolite biosynthetic process;GO:0055114//oxidation-reduction process	gi|356576123|ref|XP_003556183.1|/8.5e-226/PREDICTED: cytochrome P450 89A2-like [Glycine max]
gene15867	885	30.91	1.86	-2.17993	0.000359005	0.013817	Down	-	-	-	-	gi|356515230|ref|XP_003526304.1|/1.5e-103/PREDICTED: transcription factor WER-like [Glycine max]//gi|356515230|ref|XP_003526304.1|/8.9e-79/PREDICTED: transcription factor WER-like [Glycine max]
gene7805	1455	677.52	202.82	-1.37824	0.000221466	0.00963916	Down	-	GO:0005634//nucleus;GO:0005737//cytoplasm	GO:0004674//protein serine/threonine kinase activity;GO:0005524//ATP binding	GO:0006468//protein phosphorylation;GO:0035556//intracellular signal transduction	gi|947050896|gb|KRH00425.1|/6.1e-250/hypothetical protein GLYMA_18G212800 [Glycine max]
gene10689	1989	40.06	199.62	1.93093	0.000467014	0.016741	Up	-	GO:0016021//integral component of membrane	-	-	gi|571520215|ref|XP_006597958.1|/0.0e+00/PREDICTED: transmembrane 9 superfamily member 11-like [Glycine max]
gene9330	1383	17.36	78.87	2.03149	6.84278e-06	0.000598484	Up	-	GO:0009505//plant-type cell wall;GO:0016020//membrane	GO:0004190//aspartic-type endopeptidase activity	GO:0006508//proteolysis;GO:0030163//protein catabolic process	gi|593799841|ref|XP_007162958.1|/2.5e-205/hypothetical protein PHAVU_001G194500g [Phaseolus vulgaris]
gene21629	862	19.95	79.75	1.7779	0.000665787	0.0219627	Up	-	GO:0005623//cell	GO:0009055//electron carrier activity;GO:0015035//protein disulfide oxidoreductase activity	GO:0045454//cell redox homeostasis;GO:0055114//oxidation-reduction process	gi|502125283|ref|XP_004498874.1|/1.3e-46/PREDICTED: glutaredoxin-C6 [Cicer arietinum]
gene23365	3087	128.48	273.98	1.22117	0.000210685	0.00932405	Up	-	GO:0005886//plasma membrane;GO:0016021//integral component of membrane	GO:0004674//protein serine/threonine kinase activity;GO:0005524//ATP binding	GO:0006468//protein phosphorylation	gi|593531121|ref|XP_007142243.1|/0.0e+00/hypothetical protein PHAVU_008G264400g [Phaseolus vulgaris]
gene31921	1552	485.65	1510.38	1.59123	0.000338827	0.0133752	Up	ko01100//Metabolic pathways;ko01110//Biosynthesis of secondary metabolites;ko00410//beta-Alanine metabolism;ko00250//Alanine, aspartate and glutamate metabolism;ko00650//Butanoate metabolism;ko00430//Taurine and hypotaurine metabolism	-	GO:0004351//glutamate decarboxylase activity;GO:0030170//pyridoxal phosphate binding	GO:0006536//glutamate metabolic process	gi|950935898|ref|XP_014517585.1|/1.4e-241/PREDICTED: glutamate decarboxylase-like [Vigna radiata var. radiata]
gene13592	1107	1.41	26.53	2.39311	0.000152179	0.00727106	Up	ko04145//Phagosome	GO:0005615//extracellular space;GO:0005764//lysosome	GO:0004197//cysteine-type endopeptidase activity	GO:0051603//proteolysis involved in cellular protein catabolic process	gi|922385852|ref|XP_003593772.2|/3.8e-143/papain family cysteine protease [Medicago truncatula]
gene11223	1066	348.43	132.07	-1.09251	0.000380839	0.014399	Down	-	-	-	-	gi|951037607|ref|XP_014516954.1|/3.2e-173/PREDICTED: SEC14 cytosolic factor [Vigna radiata var. radiata]
gene34626	1932	98.39	185.09	1.07633	0.000229748	0.0098906	Up	-	GO:0016021//integral component of membrane	GO:0008270//zinc ion binding;GO:0019706//protein-cysteine S-palmitoyltransferase activity	-	gi|950981607|ref|XP_014502334.1|/0.0e+00/PREDICTED: protein S-acyltransferase 21 [Vigna radiata var. radiata]
gene24122	2226	41.06	114.3	1.54222	4.08891e-05	0.00249943	Up	-	-	-	-	gi|84453188|dbj|BAE71191.1|/5.5e-192/hypothetical protein [Trifolium pratense]
gene25787	1132	82.22	22.32	-1.49297	0.000150885	0.00722731	Down	-	-	-	-	gi|922374552|ref|XP_003598265.2|/2.1e-124/vacuolar protein sorting-associated protein VPS9 [Medicago truncatula]//gi|922374552|ref|XP_003598265.2|/8.9e-101/vacuolar protein sorting-associated protein VPS9 [Medicago truncatula]
gene30538	1815	134.04	417.47	1.60766	0.00025678	0.0107692	Up	-	GO:0016021//integral component of membrane	-	-	gi|502161105|ref|XP_004512028.1|/4.2e-188/PREDICTED: uncharacterized protein LOC101496928 isoform X1 [Cicer arietinum]
gene12650	957	27.85	294.21	3.14104	2.14021e-12	1.00256e-09	Up	ko01100//Metabolic pathways;ko04016//MAPK signaling pathway - plant;ko00520//Amino sugar and nucleotide sugar metabolism	-	GO:0004568//chitinase activity	GO:0005975//carbohydrate metabolic process;GO:0006032//chitin catabolic process;GO:0016998//cell wall macromolecule catabolic process	gi|357449033|ref|XP_003594792.1|/4.3e-180/Chitinase [Medicago truncatula]
gene18003	1272	1885.6	371.7	-1.83851	1.3439e-05	0.00101761	Down	ko03040//Spliceosome	-	GO:0000166//nucleotide binding;GO:0003676//nucleic acid binding	-	gi|502167479|ref|XP_004514153.1|/8.7e-68/PREDICTED: serine/arginine-rich SC35-like splicing factor SCL33 [Cicer arietinum]
gene30384	951	16.22	122.15	2.36306	1.71094e-05	0.00123465	Up	ko01100//Metabolic pathways;ko01110//Biosynthesis of secondary metabolites;ko00940//Phenylpropanoid biosynthesis	GO:0005576//extracellular region;GO:0009505//plant-type cell wall	GO:0004601//peroxidase activity;GO:0020037//heme binding;GO:0046872//metal ion binding	GO:0006979//response to oxidative stress;GO:0009664//plant-type cell wall organization;GO:0042744//hydrogen peroxide catabolic process;GO:0055114//oxidation-reduction process;GO:0098869//cellular oxidant detoxification	gi|502161465|ref|XP_004512174.1|/1.2e-158/PREDICTED: peroxidase 64-like [Cicer arietinum]
gene20277	1257	39.81	210.85	1.99016	0.000288839	0.0118313	Up	-	GO:0016021//integral component of membrane	GO:0004497//monooxygenase activity;GO:0005506//iron ion binding;GO:0016705//oxidoreductase activity, acting on paired donors, with incorporation or reduction of molecular oxygen;GO:0020037//heme binding	GO:0055114//oxidation-reduction process	gi|356569428|ref|XP_003552903.1|/1.8e-197/PREDICTED: cytochrome P450 714C2-like [Glycine max]
gene12240	405	97.58	471.97	2.22836	8.59737e-08	1.51347e-05	Up	-	-	-	GO:0009639//response to red or far red light;GO:0009791//post-embryonic development;GO:0042752//regulation of circadian rhythm;GO:0048608//reproductive structure development	gi|922375418|ref|XP_003600889.2|/1.9e-23/early flowering protein [Medicago truncatula]
gene24368	1818	128.03	470.46	1.97513	1.56424e-11	6.26557e-09	Up	-	GO:0005634//nucleus;GO:0005634//nucleus	GO:0003677//DNA binding;GO:0003677//DNA binding;GO:0003700//transcription factor activity, sequence-specific DNA binding;GO:0003700//transcription factor activity, sequence-specific DNA binding	GO:0006355//regulation of transcription, DNA-templated;GO:0006355//regulation of transcription, DNA-templated;GO:0007275//multicellular organism development;GO:0007275//multicellular organism development	gi|571502704|ref|XP_006595001.1|/7.0e-216/PREDICTED: ethylene-responsive transcription factor RAP2-7-like isoform X2 [Glycine max]//gi|734397476|gb|KHN30231.1|/1.1e-224/Ethylene-responsive transcription factor RAP2-7 [Glycine soja]
gene23708	1146	1756.3	3894.94	1.29067	1.68156e-05	0.00121662	Up	ko01100//Metabolic pathways;ko00510//N-Glycan biosynthesis	-	GO:0016597//amino acid binding	GO:0008152//metabolic process	gi|502080584|ref|XP_004486611.1|/9.9e-131/PREDICTED: ACT domain-containing protein ACR11-like [Cicer arietinum]
gene35340	922	150.24	0.97	-1.9947	0.00171156	0.0439398	Down	ko01100//Metabolic pathways;ko01110//Biosynthesis of secondary metabolites;ko01230//Biosynthesis of amino acids;ko00270//Cysteine and methionine metabolism;ko01210//2-Oxocarboxylic acid metabolism;ko00280//Valine, leucine and isoleucine degradation;ko00770//Pantothenate and CoA biosynthesis;ko00290//Valine, leucine and isoleucine biosynthesis	GO:0016021//integral component of membrane	GO:0052654//L-leucine transaminase activity;GO:0052655//L-valine transaminase activity;GO:0052656//L-isoleucine transaminase activity	GO:0009081//branched-chain amino acid metabolic process	gi|922383212|ref|XP_013461828.1|/4.5e-195/branched-chain amino acid aminotransferase [Medicago truncatula]
gene11022	852	1.04	19.93	2.2845	0.000319099	0.0126896	Up	ko01110//Biosynthesis of secondary metabolites;ko00904//Diterpenoid biosynthesis	-	GO:0005506//iron ion binding;GO:0051213//dioxygenase activity	GO:0055114//oxidation-reduction process	gi|356566072|ref|XP_003551259.1|/1.6e-130/PREDICTED: gibberellin 2-beta-dioxygenase 8 [Glycine max]
gene22148	1692	220.53	403.39	1.04315	3.10113e-05	0.00199323	Up	ko01100//Metabolic pathways;ko04070//Phosphatidylinositol signaling system;ko00562//Inositol phosphate metabolism;ko04933//AGE-RAGE signaling pathway in diabetic complications	GO:0005622//intracellular	GO:0004435//phosphatidylinositol phospholipase C activity	GO:0016042//lipid catabolic process;GO:0035556//intracellular signal transduction	gi|502097443|ref|XP_004490994.1|/1.5e-256/PREDICTED: phosphoinositide phospholipase C 2-like [Cicer arietinum]
gene24817	1070	391.49	113.5	-1.40046	0.000959902	0.0284263	Down	ko01110//Biosynthesis of secondary metabolites;ko00904//Diterpenoid biosynthesis	-	GO:0046872//metal ion binding;GO:0051213//dioxygenase activity	GO:0055114//oxidation-reduction process	gi|947055217|gb|KRH04670.1|/1.5e-146/hypothetical protein GLYMA_17G178300 [Glycine max]//gi|955378491|ref|XP_014624977.1|/4.3e-146/PREDICTED: gibberellin 2-beta-dioxygenase 8-like [Glycine max]
gene13460	1199	47.54	126.09	1.50764	1.02417e-05	0.000832528	Up	ko03440//Homologous recombination	-	GO:0008270//zinc ion binding	GO:0006281//DNA repair	gi|947072210|gb|KRH21101.1|/0.0e+00/hypothetical protein GLYMA_13G220400 [Glycine max]
gene18849	1185	16.65	74.24	1.96984	2.47138e-05	0.00165385	Up	ko01100//Metabolic pathways;ko01110//Biosynthesis of secondary metabolites;ko00904//Diterpenoid biosynthesis	-	-	-	gi|356535331|ref|XP_003536200.1|/2.5e-177/PREDICTED: uncharacterized protein LOC100780943 [Glycine max]
gene18249	472	43.81	3.47	-2.13466	0.00043391	0.0158211	Down	ko01100//Metabolic pathways;ko00010//Glycolysis / Gluconeogenesis;ko00562//Inositol phosphate metabolism	-	GO:0016791//phosphatase activity	-	gi|947048161|gb|KRG97689.1|/8.1e-183/hypothetical protein GLYMA_18G024700 [Glycine max]
gene11620	732	211.93	70.35	-1.25306	0.000824365	0.0256574	Down	-	-	-	-	gi|502164706|ref|XP_004513226.1|/2.3e-117/PREDICTED: uncharacterized protein LOC101501147 [Cicer arietinum]
gene30235	1906	407.92	767.06	1.09169	3.89651e-07	5.60895e-05	Up	-	GO:0016021//integral component of membrane	GO:0004674//protein serine/threonine kinase activity;GO:0005524//ATP binding	GO:0006468//protein phosphorylation;GO:0030244//cellulose biosynthetic process	gi|955301359|ref|XP_014634585.1|/3.6e-268/PREDICTED: LRR receptor-like serine/threonine-protein kinase FEI 1-like isoform X1 [Glycine max]
gene23353	1593	10.1	60.9	2.3141	2.80792e-06	0.000288903	Up	-	GO:0000139//Golgi membrane;GO:0016021//integral component of membrane	GO:0047262//polygalacturonate 4-alpha-galacturonosyltransferase activity	GO:0045489//pectin biosynthetic process;GO:0071555//cell wall organization	gi|356553593|ref|XP_003545139.1|/2.7e-251/PREDICTED: probable galacturonosyltransferase 15 [Glycine max]
gene34404	558	146.65	577.17	1.88938	3.35249e-05	0.00213003	Up	ko01100//Metabolic pathways;ko01110//Biosynthesis of secondary metabolites;ko00592//alpha-Linolenic acid metabolism	GO:0009535//chloroplast thylakoid membrane;GO:0009941//chloroplast envelope	GO:0004497//monooxygenase activity;GO:0005506//iron ion binding;GO:0016705//oxidoreductase activity, acting on paired donors, with incorporation or reduction of molecular oxygen;GO:0016829//lyase activity;GO:0020037//heme binding	GO:0006952//defense response;GO:0009695//jasmonic acid biosynthetic process;GO:0016125//sterol metabolic process;GO:0055114//oxidation-reduction process	gi|502131634|ref|XP_004501049.1|/2.8e-86/PREDICTED: allene oxide synthase-like [Cicer arietinum]
gene10846	1707	589.15	1116.17	1.09558	6.77573e-05	0.00373043	Up	ko03050//Proteasome	-	-	GO:0007165//signal transduction;GO:0009638//phototropism	gi|356570017|ref|XP_003553189.1|/1.1e-266/PREDICTED: root phototropism protein 2 [Glycine max]
novel_gene_3912_5d1f3751	4261	120.66	44.17	-1.13353	0.00193471	0.0478904	Down	ko03040//Spliceosome	-	GO:0016787//hydrolase activity;GO:0032550;GO:0032559//adenyl ribonucleotide binding;GO:0043168//anion binding	-	gi|922377269|ref|XP_013458961.1|/2.0e-239/LRR and NB-ARC domain disease resistance protein [Medicago truncatula]
gene24530	984	34.41	554.18	2.69418	1.17889e-05	0.000915231	Up	ko01100//Metabolic pathways;ko01110//Biosynthesis of secondary metabolites;ko00940//Phenylpropanoid biosynthesis	GO:0005576//extracellular region;GO:0009505//plant-type cell wall	GO:0004601//peroxidase activity;GO:0020037//heme binding;GO:0046872//metal ion binding	GO:0006979//response to oxidative stress;GO:0009664//plant-type cell wall organization;GO:0042744//hydrogen peroxide catabolic process;GO:0055114//oxidation-reduction process;GO:0098869//cellular oxidant detoxification	gi|922386864|ref|XP_003597023.2|/6.1e-161/peroxidase family protein [Medicago truncatula]
gene18599	738	326.4	917.67	1.57205	4.78324e-05	0.00283082	Up	ko04075//Plant hormone signal transduction	-	-	GO:0006351//transcription, DNA-templated;GO:0050794//regulation of cellular process	gi|359807079|ref|NP_001241599.1|/9.7e-95/uncharacterized protein LOC100803065 [Glycine max]
gene25491_gene25492_gene25493	1332	18.66	72.39	1.82566	6.1657e-05	0.00347063	Up	ko00511//Other glycan degradation	-	-	-	gi|356557046|ref|XP_003546829.1|/7.4e-153/PREDICTED: uncharacterized protein LOC100806731 [Glycine max]
gene34868	717	17877.1	31945.1	1.02923	2.40694e-05	0.00163046	Up	-	-	-	-	gi|828331486|ref|XP_012574594.1|/4.0e-12/PREDICTED: uncharacterized protein LOC105852684 [Cicer arietinum]
gene6129	2868	30.24	113.91	1.70526	0.000911164	0.0275221	Up	ko04075//Plant hormone signal transduction	-	-	-	gi|356567268|ref|XP_003551843.1|/0.0e+00/PREDICTED: uncharacterized protein LOC100813026 [Glycine max]
gene31392	962	45.26	166.28	1.78763	0.000110123	0.00563626	Up	-	-	-	-	-
gene27162	2223	403.04	45.33	-2.33572	4.24489e-06	0.000399049	Down	ko04712//Circadian rhythm - plant	-	-	-	gi|955329850|ref|XP_014633216.1|/1.5e-225/PREDICTED: two-component response regulator-like PRR95 isoform X3 [Glycine max]
gene34671	608	60.7	267.58	1.83798	0.000463254	0.0166495	Up	ko01110//Biosynthesis of secondary metabolites;ko00062//Fatty acid elongation	GO:0005634//nucleus	GO:0003677//DNA binding	-	gi|356544482|ref|XP_003540679.1|/5.8e-36/PREDICTED: protein RADIALIS-like 4 [Glycine max]
gene13821	1526	317.13	72.04	-1.70844	2.50726e-05	0.00167381	Down	ko04144//Endocytosis	-	-	-	gi|955331684|ref|XP_014633596.1|/4.2e-17/PREDICTED: vacuolar protein sorting-associated protein 28 homolog 2 isoform X1 [Glycine max]
gene2004	1611	67.07	240.46	1.67509	0.000788634	0.0248532	Up	-	GO:0016021//integral component of membrane	-	-	gi|356509743|ref|XP_003523605.1|/9.2e-227/PREDICTED: uncharacterized protein LOC100816633 [Glycine max]
gene6360	1236	10.82	94.87	2.64119	6.56861e-07	8.5238e-05	Up	-	GO:0031225//anchored component of membrane	-	GO:0010215//cellulose microfibril organization;GO:0016049//cell growth	gi|734397844|gb|KHN30324.1|/1.9e-236/COBRA-like protein 4 [Glycine soja]
gene5636	1855	217.49	61.36	-1.46929	1.92674e-05	0.00135156	Down	-	-	-	-	gi|593333037|ref|XP_007139944.1|/9.3e-214/hypothetical protein PHAVU_008G071700g [Phaseolus vulgaris]
gene21887	1308	724.2	253.24	-1.23891	0.000152324	0.00727106	Down	-	-	-	-	gi|356552113|ref|XP_003544415.1|/3.1e-100/PREDICTED: random slug protein 5 [Glycine max]//gi|356552113|ref|XP_003544415.1|/4.0e-99/PREDICTED: random slug protein 5 [Glycine max]
gene11920	1539	639.65	252.94	-1.05787	4.69192e-05	0.00278872	Down	ko03013//RNA transport;ko03008//Ribosome biogenesis in eukaryotes	GO:0005634//nucleus;GO:0005737//cytoplasm	GO:0043023//ribosomal large subunit binding	GO:0000055//ribosomal large subunit export from nucleus	gi|951030905|ref|XP_014515012.1|/4.4e-267/PREDICTED: 60S ribosomal export protein NMD3 [Vigna radiata var. radiata]
gene643	477	379.53	42.36	-1.88469	0.00158112	0.0414974	Down	-	-	-	-	-
gene16796	2373	123.14	262.77	1.21084	0.00203825	0.0492853	Up	ko01100//Metabolic pathways;ko01110//Biosynthesis of secondary metabolites;ko00940//Phenylpropanoid biosynthesis;ko00500//Starch and sucrose metabolism;ko03018//RNA degradation;ko00460//Cyanoamino acid metabolism;ko00330//Arginine and proline metabolism;ko03008//Ribosome biogenesis in eukaryotes	GO:0005618//cell wall;GO:0016020//membrane	GO:0004252//serine-type endopeptidase activity	GO:0006508//proteolysis	gi|356544850|ref|XP_003540860.1|/0.0e+00/PREDICTED: subtilisin-like protease SBT1.6 [Glycine max]
gene34982	966	28.78	66	1.25609	0.00207957	0.0498915	Up	-	GO:0005737//cytoplasm	GO:0046872//metal ion binding;GO:0046914//transition metal ion binding	GO:0030001//metal ion transport;GO:0046916//cellular transition metal ion homeostasis	gi|734403636|gb|KHN32554.1|/1.3e-75/hypothetical protein glysoja_040750 [Glycine soja]//gi|734403636|gb|KHN32554.1|/1.9e-74/hypothetical protein glysoja_040750 [Glycine soja]
gene18341	462	2.06	38.65	2.38517	0.000161463	0.00762822	Up	-	-	-	-	gi|571498117|ref|XP_006594126.1|/1.1e-19/PREDICTED: uncharacterized protein LOC102666723 [Glycine max]
gene3335	465	2584.11	62.67	-4.02204	2.48567e-15	1.96282e-12	Down	ko04141//Protein processing in endoplasmic reticulum	GO:0005737//cytoplasm	-	-	gi|351725131|ref|NP_001235546.1|/1.3e-73/uncharacterized protein LOC100527912 [Glycine max]
gene9482	603	8.08	50.16	2.1099	0.000190106	0.00866591	Up	ko01100//Metabolic pathways;ko00040//Pentose and glucuronate interconversions	-	GO:0004857//enzyme inhibitor activity	GO:0043086//negative regulation of catalytic activity	gi|593800149|ref|XP_007163112.1|/1.2e-79/hypothetical protein PHAVU_001G207300g [Phaseolus vulgaris]
gene31605	522	67.76	5.91	-2.478	4.21028e-06	0.000398461	Down	-	-	-	-	gi|356495923|ref|XP_003516820.1|/1.1e-81/PREDICTED: lachrymatory-factor synthase-like [Glycine max]
gene10133	2859	390.21	120.97	-1.38276	2.24957e-05	0.00154277	Down	ko00190//Oxidative phosphorylation	GO:0016021//integral component of membrane	GO:0005524//ATP binding;GO:0008553//hydrogen-exporting ATPase activity, phosphorylative mechanism;GO:0046872//metal ion binding	GO:0006754//ATP biosynthetic process;GO:1902600//hydrogen ion transmembrane transport	gi|502114188|ref|XP_004494890.1|/0.0e+00/PREDICTED: ATPase 10, plasma membrane-type [Cicer arietinum]
gene13620	615	2.43	52.03	2.86543	3.02142e-06	0.000304766	Up	ko04145//Phagosome	GO:0005615//extracellular space;GO:0005764//lysosome	GO:0004197//cysteine-type endopeptidase activity	GO:0051603//proteolysis involved in cellular protein catabolic process	gi|502079480|ref|XP_004486273.1|/4.2e-59/PREDICTED: ervatamin-B-like [Cicer arietinum]
gene1629	4257	67.66	252.24	1.82174	7.45833e-05	0.00402604	Up	ko01100//Metabolic pathways;ko01110//Biosynthesis of secondary metabolites;ko01200//Carbon metabolism;ko04146//Peroxisome;ko02010//ABC transporters;ko00630//Glyoxylate and dicarboxylate metabolism	GO:0005886//plasma membrane;GO:0016021//integral component of membrane	GO:0005524//ATP binding;GO:0042626//ATPase activity, coupled to transmembrane movement of substances	GO:0055085//transmembrane transport	gi|356511619|ref|XP_003524521.1|/0.0e+00/PREDICTED: ABC transporter G family member 32-like [Glycine max]
gene29073	1062	15.7	485.41	3.01387	1.45214e-06	0.000165161	Up	ko01100//Metabolic pathways;ko01110//Biosynthesis of secondary metabolites;ko00941//Flavonoid biosynthesis;ko00904//Diterpenoid biosynthesis	-	GO:0005506//iron ion binding;GO:0051213//dioxygenase activity	GO:0055114//oxidation-reduction process	gi|922399107|ref|XP_013466706.1|/3.1e-155/gibberellin 2-beta-dioxygenase [Medicago truncatula]
gene27571	1443	165.32	448.31	1.4278	0.00122528	0.0342324	Up	ko01100//Metabolic pathways;ko00500//Starch and sucrose metabolism	-	GO:0008568//microtubule-severing ATPase activity	-	gi|502167500|ref|XP_004514160.1|/4.9e-127/PREDICTED: pentatricopeptide repeat-containing protein At2g45350, chloroplastic [Cicer arietinum]
gene17785	1512	2364.9	627.99	-1.64403	9.39302e-14	5.76898e-11	Down	-	-	GO:0008236//serine-type peptidase activity	GO:0006508//proteolysis	gi|920690924|gb|KOM34149.1|/3.2e-238/hypothetical protein LR48_Vigan02g029900 [Vigna angularis]
gene3563	1281	712.5	1378.02	1.1378	1.12757e-05	0.000890397	Up	-	-	-	-	gi|920687219|gb|KOM31202.1|/4.5e-140/hypothetical protein LR48_Vigan01g075700 [Vigna angularis]
gene24925	852	3.8	54.16	2.58621	2.28279e-05	0.00156167	Up	-	-	-	-	gi|571501025|ref|XP_003543221.2|/8.2e-114/PREDICTED: protein IQ-DOMAIN 1-like isoform X2 [Glycine max]
gene29719	2085	30.51	71.94	1.27914	0.00206501	0.0495854	Up	ko04144//Endocytosis	-	-	-	gi|502169784|ref|XP_004514684.1|/3.4e-151/PREDICTED: polygalacturonase-1 non-catalytic subunit beta-like [Cicer arietinum]
gene27791	801	1714.73	64.59	-3.83064	8.3248e-18	1.1504e-14	Down	-	GO:0005623//cell	GO:0004322//ferroxidase activity;GO:0008199//ferric iron binding	GO:0006826//iron ion transport;GO:0006879//cellular iron ion homeostasis;GO:0055114//oxidation-reduction process	gi|734344919|gb|KHN10553.1|/4.2e-112/Ferritin-2, chloroplastic [Glycine soja]
gene16469	792	436.57	82.57	-1.67807	0.00152731	0.0404636	Down	ko01100//Metabolic pathways;ko01110//Biosynthesis of secondary metabolites;ko00960//Tropane, piperidine and pyridine alkaloid biosynthesis	-	GO:0016491//oxidoreductase activity	GO:0055114//oxidation-reduction process	gi|734387467|gb|KHN25230.1|/1.7e-121/Tropinone reductase like [Glycine soja]
gene11550	1656	319.15	75.74	-1.64699	0.000117582	0.00589788	Down	ko01100//Metabolic pathways;ko01110//Biosynthesis of secondary metabolites;ko00940//Phenylpropanoid biosynthesis;ko00941//Flavonoid biosynthesis;ko00945//Stilbenoid, diarylheptanoid and gingerol biosynthesis	-	GO:0016747//transferase activity, transferring acyl groups other than amino-acyl groups	-	gi|357457513|ref|XP_003599037.1|/4.3e-153/spermidine hydroxycinnamoyl transferase [Medicago truncatula]
gene28361	1014	65.72	9.77	-1.91904	0.00035234	0.0136577	Down	ko04136//Autophagy - other	-	GO:0008270//zinc ion binding;GO:0016491//oxidoreductase activity	GO:0055114//oxidation-reduction process	gi|574584742|ref|NP_001276182.1|/4.3e-170/2-alkenal reductase (NADP(+)-dependent)-like [Glycine max]
[truncated: 618 more rows]

## Sheet: FMT-Vs-FSS
GeneID	Length	FMT-Expression	FSS-Expression	log2FoldChange(FSS/FMT)	Pvalue	Padj	Up/Down-Regulation	Pathway	GO Component	GO Function	GO Process	Blast nr
[truncated: 3,610 more rows]

## Sheet: SMT-Vs-SRS
GeneID	Length	SMT-Expression	SRS-Expression	log2FoldChange(SRS/SMT)	Pvalue	Padj	Up/Down-Regulation	Pathway	GO Component	GO Function	GO Process	Blast nr
[truncated: 143 more rows]

[truncated: 2 more sheets: SMT-Vs-SRC, SMT-Vs-SSS]
