# Supplementary material for: The RpTOE1-RpFT Module Is Involved in Rejuvenation during Root-Based Vegetative Propagation in Robinia pseudoacacia
Source: Int J Mol Sci. 2022 May 3;23(9):5079. doi: 10.3390/ijms23095079 (PMC9104387; doi:10.3390/ijms23095079)
Supplement: Supplementary file 1 [file ijms-23-05079-s001.zip › Supplemental Table S2.xlsx]

## Sheet: FMT-Vs-FRS
miRNA_name	FMT-Count	FRS-Count	log2FoldChange(FRS/FMT)	Pvalue	Up/Down-Regulation
miR5556-5p	0;0;0	373;641;0	9.87532	9.86777e-05	Up
miR5780d	0;0;0	86;477;0	9.43471	0.000225681	Up
miR171a-3p	0;0;0	0;0;34558	8.47632	0.00184031	Up
miR10979	0;0;0	123;303;0	9.22131	0.000314431	Up
novel-m0234-5p	0;0;1717	0;0;0	-7.78879	0.00428317	Down
miR477	0;0;0	2023;0;0	8.50218	0.00166238	Up
novel-m0238-5p	0;0;1719	0;0;0	-7.78934	0.00428033	Down
miR9653a-3p	0;0;0	0;108;0	7.47656	0.0060347	Up
miR2661	0;0;0	118;204;0	8.97963	0.000466466	Up
miR7698-5p	0;0;0	0;1103;63	9.86429	0.000112981	Up
miR12174	0;0;0	0;143;0	7.65106	0.00487063	Up
miR439a	0;0;0	227;572;0	9.70776	0.000135165	Up
miR7712-5p	0;0;0	0;30;0	6.55503	0.0175649	Up
miR5374-5p	0;0;0	0;91;0	7.36445	0.00691272	Up
miR4395	0;0;0	341;470;0	9.70248	0.000133759	Up
miR6439a	0;0;0	0;0;36	5.55831	0.0476867	Up
miR12171	0;0;0	0;25;0	6.41071	0.0205464	Up
novel-m0668-3p	2;4;3	1;7;1029	5.67945	0.00617695	Up
miR11497	0;0;0	16;0;0	5.66986	0.0435768	Up
miR2079	0;0;0	0;300;0	8.04488	0.00297368	Up
miR426	0;0;0	0;232;0	7.92019	0.00348051	Up
miR6167	0;0;0	246;0;0	7.71933	0.00441579	Up
miR11108r-3p	0;0;0	88;114;0	8.56505	0.000907023	Up
miR476a	0;0;0	0;66;0	7.14394	0.00898944	Up
miR6135a	0;0;0	64;163;0	8.70104	0.000741944	Up
miR7725a-3p	0;0;0	0;17;0	6.09667	0.0286005	Up
miR2671j	0;0;0	0;0;60	5.99397	0.0311594	Up
miR7983-5p	0;0;0	0;48;0	6.91354	0.011749	Up
novel-m0845-5p	1;1;0	76;0;0	4.8778	0.0490939	Up
novel-m0203-5p	0;0;0	3;25;0	6.83398	0.0108758	Up
miR8775	0;0;0	0;0;36	5.55831	0.0476867	Up
miR9565-5p	0;0;0	0;16;0	6.04628	0.0301191	Up
miR6197-5p	0;0;178	0;0;0	-6.36552	0.0218765	Down
miR8001b-5p	0;0;0	0;15;0	5.99233	0.0318209	Up
miR9722	0;0;0	0;287;0	8.02439	0.00305169	Up
miR9480a	0;0;0	0;454;0	8.21503	0.00239884	Up
miR7731-3p	197;0;0	0;0;0	-6.74643	0.0146163	Down
miR7989	0;0;0	0;49;0	6.92878	0.0115453	Up
miR5764b	0;0;0	0;2726;0	8.43916	0.00191125	Up
miR1095a	571;0;0	0;0;0	-7.42307	0.00673286	Down
miR950d	0;0;0	0;158;0	7.70963	0.00453006	Up
miR7803b-3p	0;0;0	510;1819;0	10.4066	3.83033e-05	Up
novel-m0362-3p	855;0;0	0;0;1	-7.22137	0.0063884	Down
miR946h	0;0;0	0;49;0	6.92878	0.0115453	Up
miR9560-3p	0;0;0	0;153;0	7.69123	0.00463407	Up
miR2592s-3p	0;0;0	97;0;40	7.81887	0.00271741	Up
miR7800	0;0;0	145;352;0	9.34381	0.000255004	Up
novel-m0753-5p	1;9;16	0;0;0	-5.14037	0.0496344	Down
miR11536	0;0;0	50;149;0	8.59286	0.000885289	Up
miR160a-3p	0;0;0	0;35;0	6.67485	0.0153867	Up
miR399c-5p	20174;0;0	0;0;0	-8.09145	0.00326839	Down
miR1435a	0;0;0	0;20;0	6.23041	0.0248867	Up
miR5711	0;0;0	0;155;0	7.69843	0.00459353	Up
miR7723b-5p	0;0;0	210;520;0	9.64035	0.000152221	Up
miR5275	0;0;0	43;91;0	8.23605	0.00152437	Up
miR5506	0;0;0	34;148;0	8.52112	0.0010028	Up
miR822-3p	0;0;0	14;45;0	7.51425	0.00437169	Up
miR1865-5p	0;0;0	0;52;0	6.97247	0.0109788	Up
miR2593e	0;0;0	48;136;0	8.52422	0.000984802	Up
novel-m0481-3p	2774;0;0	0;0;0	-8.08494	0.00303694	Down
miR8603	0;0;0	0;73;0	7.21451	0.0082702	Up
miR11534	0;0;0	0;88;0	7.34205	0.00710169	Up
miR7824	0;0;0	26;0;0	6.07737	0.0289861	Up
miR5595a	0;0;0	0;238;0	7.93319	0.00342398	Up
miR10518	0;0;0	15;18;0	6.91125	0.00957224	Up
miR1171	0;0;0	33;98;0	8.22933	0.00155277	Up
miR3947-5p	0;0;0	40;50;0	7.84392	0.00270027	Up
miR4226	0;0;0	59;439;0	9.33052	0.000273477	Up
miR8182	0;0;0	0;58;570	8.72548	0.000668675	Up
novel-m0735-5p	0;0;0	2;6;0	5.57446	0.042708	Up
miR4392	0;0;0	54;403;0	9.26429	0.000305986	Up
miR2097-3p	0;0;0	122;353;0	9.3106	0.000271642	Up
miR7727-5p	0;0;0	477;953;0	10.117	6.3785e-05	Up
novel-m0891-5p	0;0;2	3;8;98	5.00276	0.0235869	Up
miR12105-3p	0;151;0	0;0;0	-6.23415	0.0250859	Down
miR1862f	48;100;113	0;0;0	-7.80426	0.00173222	Down
miR9723	0;79;150	0;0;0	-7.10648	0.00721851	Down
novel-m0029-5p	2;7;3	1;7;1028	5.3575	0.00979769	Up
miR5185a-5p	0;0;0	1666;3138;0	10.8001	1.75635e-05	Up
miR1098	0;0;0	0;99;0	7.42011	0.00646311	Up
miR8141	0;0;0	67;154;0	8.67469	0.000771653	Up
miR9781	0;0;0	8;0;23	6.03544	0.0256443	Up
miR11482	0;0;0	91;189;0	8.87112	0.000560277	Up
miR7984d-3p	0;0;0	101;133;0	8.69308	0.000739905	Up
miR11579	0;0;0	0;15;0	5.99233	0.0318209	Up
miR8124-3p	0;0;0	39;66;0	8.00582	0.00214133	Up
miR5083	0;0;0	0;0;34	5.50639	0.0499559	Up
miR12143	0;0;0	0;487;0	8.23974	0.00232568	Up
miR5568d-5p	0;0;0	101;173;0	8.84382	0.000582935	Up
miR7516-5p	303;17251;205	127;0;178	-4.48751	0.0418066	Down
miR5780b	0;0;68	0;0;0	-5.5719	0.0463708	Down
miR864-3p	0;0;0	0;1111;0	8.43183	0.00184942	Up
miR394a-3p	0;0;0	15;0;0	5.61471	0.0459604	Up
miR821d	0;142;0	0;0;0	-6.18775	0.0263148	Down
miR5176-5p	0;0;0	66;164;0	8.71143	0.000729181	Up
miR7540a	0;0;0	0;102;0	7.4396	0.00631215	Up
miR157d-3p	2198;1997;7301	0;0;0	-11.814	3.13055e-07	Down
miR2094-5p	0;0;0	0;47;0	6.89793	0.0119609	Up
miR10536	0;0;0	525;1395;0	10.3037	4.56897e-05	Up
miR833a-5p	0;0;0	35;69;0	8.00657	0.00214506	Up
miR6485	0;0;0	68;204;0	8.85755	0.000579183	Up
miR7819	0;0;0	0;52;0	6.97247	0.0109788	Up
novel-m0757-3p	3;2;1	0;6;863	5.64817	0.0107736	Up
miR2873b	19;24;0	0;0;0	-5.68813	0.0345995	Down
miR11149a-3p	0;0;0	0;235;0	7.92674	0.00345188	Up
miR12169	0;0;0	58;109;0	8.42336	0.00114063	Up
miR11083c-5p	0;0;0	0;71;0	7.19518	0.0084618	Up
miR11155e-5p	0;0;0	47;125;0	8.46402	0.00108	Up
miR2863b	0;0;0	27;102;0	8.22107	0.00158272	Up
miR5761a	0;0;0	0;320;0	8.07395	0.00286639	Up
miR7739-3p	0;0;0	0;84;0	7.31071	0.00737391	Up
miR5743a	0;0;0	88;167;0	8.78823	0.000639645	Up
miR6231-5p	0;0;0	0;44;0	6.84874	0.0126514	Up
miR9750-3p	0;0;0	121;196;0	8.96317	0.000478588	Up
miR905-5p	593;0;0	0;0;0	-7.44441	0.00656449	Down
miR5239	0;0;0	628;69;0	9.34894	0.000256125	Up
miR897	0;0;0	28;63;0	7.89352	0.00253753	Up
miR7726b-3p	0;0;0	0;141;0	7.6426	0.0049219	Up
miR7504g	0;0;0	126;215;0	9.02658	0.00043136	Up
miR5021	0;0;0	0;80;0	7.27755	0.00767235	Up
miR1034	0;0;0	110;0;0	7.19124	0.00841111	Up
miR1026a	0;0;0	406;733;0	9.95931	8.48576e-05	Up
miR10206a-5p	0;0;0	0;86;0	7.3266	0.00723474	Up
miR6285	0;0;0	117;322;0	9.24739	0.000301978	Up
miR1172.2	0;0;0	4836;10125;0	11.1271	9.67289e-06	Up
miR8135	821;719;0	0;0;0	-8.96193	0.000487095	Down
miR5372	0;0;0	0;302;0	8.04792	0.0029623	Up
miR3706	0;0;0	0;255;0	7.96765	0.00327837	Up
miR3520-5p	0;0;0	0;147;0	7.66755	0.00477221	Up
miR8761	0;0;0	0;171;0	7.75516	0.00428043	Up
miR8032a-3p	44;0;0	0;0;0	-5.57383	0.0466431	Down
miR7494b	0;0;0	68;139;0	8.61369	0.000847752	Up
miR6027-3p	0;0;0	100;0;0	7.12336	0.00911458	Up
miR822-5p	0;1351;0	0;0;0	-7.66623	0.00497151	Down
miR6272	0;0;0	55;144;0	8.58936	0.000886857	Up
miR6025b	0;212;0	0;0;0	-6.48603	0.0192469	Down
novel-m0262-3p	0;1;0	23;60;2	6.6557	0.00370703	Up
miR1525	0;0;0	14;0;0	5.55304	0.0486479	Up
miR3434-3p	0;0;0	0;131;0	7.59787	0.00520121	Up
miR418	0;0;0	0;3036;0	8.42832	0.00195019	Up
miR162a	0;0;0	0;942;0	8.40825	0.00189651	Up
miR9734	0;0;0	0;1148;0	8.43563	0.00184249	Up
novel-m0479-3p	1044;0;0	0;0;0	-7.73589	0.00462529	Down
miR778	0;0;0	0;2086;0	8.45645	0.00184193	Up
miR2651	0;0;0	115;0;0	7.22256	0.00810349	Up
novel-m0320-5p	3;0;6	48;21;57	3.98761	0.0470861	Up
miR11307	0;0;0	441;765;0	9.99852	7.88848e-05	Up
miR10214a-3p	0;0;0	132;215;0	9.03862	0.000422312	Up
miR1217-5p	0;0;0	0;45;0	6.86555	0.0124116	Up
miR5181a-5p	0;0;0	103;191;0	8.90706	0.000526665	Up
miR3513-3p	0;0;0	0;0;120	6.5569	0.017088	Up
miR7536a	0;0;0	65;156;0	8.67626	0.000770634	Up
miR3631b-3p	0;0;0	30;60;0	7.87723	0.00259215	Up
miR11086-3p	0;0;0	0;12;0	5.80347	0.0384419	Up
miR825-5p	0;0;0	524;857;0	10.0906	6.64812e-05	Up
miR11078g-3p	0;0;0	386;534;0	9.79658	0.000113019	Up
miR11136-3p	0;0;0	20;42;0	7.54051	0.00418153	Up
miR828a	9;46;13	0;0;0	-6.28498	0.0143619	Down
miR2634	0;0;0	0;353;0	8.11636	0.00271684	Up
miR7756-3p	0;0;0	290;458;0	9.64743	0.000148062	Up
miR535	245;0;0	0;0;0	-6.8956	0.0123812	Down
miR5807	0;0;0	547;435;0	9.81068	0.000109104	Up
miR9724	0;0;0	0;71;0	7.19518	0.0084618	Up
miR835-5p	0;318;316	0;0;0	-8.026	0.00204787	Down
miR11091-3p	0;0;0	117;276;0	9.15543	0.000350887	Up
miR172h-5p	618;602;2078	0;0;0	-10.4949	9.35915e-06	Down
miR1031a	0;0;0	0;63;0	7.11098	0.00934446	Up
miR529	0;0;0	47;108;0	8.36789	0.00124861	Up
miR7797b	0;0;0	0;434;0	8.19817	0.00245057	Up
miR3476-5p	0;0;0	45;109;1342	10.2134	2.00005e-05	Up
novel-m0141-3p	0;0;0	159;0;845	9.14262	0.000323359	Up
miR5018	0;0;0	245;0;0	7.71689	0.00442927	Up
novel-m0235-5p	0;0;1719	0;0;0	-7.78934	0.00428033	Down
miR8739	0;0;0	42;426;0	9.26863	0.000308196	Up
miR838	0;0;0	0;19;0	6.18841	0.026005	Up
miR1077-5p	0;0;0	0;283;0	8.01781	0.00307717	Up
miR6277	0;0;0	0;1566;0	8.45753	0.00181378	Up
miR7743-3p	0;0;0	0;28;0	6.50074	0.0186385	Up
miR8554	0;0;0	43;55;0	7.92295	0.00240797	Up
miR5142	0;0;0	0;112;0	7.49983	0.0058658	Up
miR10978a	0;0;0	1081;657;0	10.1933	5.39942e-05	Up
miR5272a	0;538;914	0;0;0	-8.72874	0.000694713	Down
miR5250	0;0;0	0;37;0	6.71752	0.0146707	Up
miR11123-3p	0;0;0	0;25;0	6.41071	0.0205464	Up
miR8142	0;0;0	0;50;0	6.94367	0.0113493	Up
miR6725	0;0;0	381;393;0	9.65042	0.000145861	Up
miR9761	0;0;0	0;41;0	6.79561	0.0134371	Up
miR11449	0;0;0	177;0;0	7.51399	0.00569533	Up
miR7981-3p	0;0;0	22;245;0	8.82074	0.00064654	Up
miR10531	0;0;0	48;83;0	8.20473	0.00159171	Up
miR5565e	178;165;122	0;0;0	-8.53093	0.000537259	Down
miR3521	0;0;0	18;36;0	7.41032	0.00499625	Up
miR1449	0;0;0	0;388;0	8.15507	0.00258725	Up
miR5298b	0;0;0	151;0;0	7.40936	0.00647181	Up
miR1444a	0;0;0	624;0;0	8.19489	0.00241748	Up
miR5264	0;0;0	0;0;106	6.45807	0.0190528	Up
miR3449-5p	0;0;0	0;4064;0	8.38951	0.00208586	Up
miR6183	0;0;0	403;402;14	10.4361	1.53528e-05	Up
novel-m0478-3p	9284;0;1	1;1;1	-8.61116	0.000383212	Down
miR11492	0;0;0	0;27;0	6.47197	0.0192306	Up
miR536c	0;0;0	58;108;0	8.41761	0.00115062	Up
miR5657	0;0;0	21;21;0	7.11993	0.00730721	Up
novel-m0739-5p	0;0;1717	0;0;0	-7.78879	0.00428317	Down
novel-m0778-3p	0;0;0	4;28;1	7.21508	0.00573029	Up
miR6260	0;0;0	0;73;0	7.21451	0.0082702	Up
novel-m0460-5p	0;0;0	6;9;1	6.37822	0.0160469	Up
novel-m0901-5p	0;0;0	14;0;0	5.55304	0.0486479	Up
novel-m0131-3p	2;7;3	1;8;1029	5.36729	0.00953448	Up
miR2588a	0;0;0	702;575;0	10.0033	7.68611e-05	Up
miR5741a	0;0;0	0;0;493	7.59462	0.00502057	Up
miR478d	0;0;0	61;124;0	8.51643	0.000988218	Up
miR6461	0;0;0	0;291;0	8.03084	0.00302693	Up
novel-m0361-3p	835;0;0	0;0;1	-7.20267	0.00652281	Down
novel-m0941-3p	0;1;1	758;723;0	8.90107	0.000155183	Up
miR779.2	0;0;0	18;34;0	7.37177	0.00526008	Up
miR6459a-3p	0;0;0	39;51;0	7.84765	0.00268727	Up
miR5502	0;21;25	0;0;0	-5.548	0.0391582	Down
miR7542	0;0;0	169;39;0	8.41762	0.00114765	Up
miR2872	0;0;0	13;24;0	7.053	0.00802086	Up
miR11452	0;0;0	62;112;0	8.45701	0.00108154	Up
novel-m0482-3p	9284;0;1	1;1;1	-8.61116	0.000383212	Down
miR2275b	0;0;0	630;1534;0	10.3779	3.95962e-05	Up
miR5757	0;0;0	85;140;0	8.67398	0.000766242	Up
miR5815	0;0;0	31;66;0	7.94819	0.00234062	Up
miR9726	0;0;0	0;26;0	6.44198	0.019865	Up
miR11506	0;0;0	151;744;0	9.77904	0.000122774	Up
miR838-3p	0;0;0	0;125;0	7.56893	0.00538976	Up
miR11551b	0;42;49	31;13192;85	7.55194	0.00103454	Up
miR777	0;0;0	170;507;0	9.58454	0.000169197	Up
miR5654a	0;0;0	0;1412;0	8.45301	0.00181618	Up
miR11509	0;0;0	220;328;0	9.40413	0.000226409	Up
miR11548	0;0;0	0;3812;0	8.3991	0.00205239	Up
miR7497	0;0;106	0;0;0	-5.95518	0.0328462	Down
miR842-5p	0;0;0	0;2800;0	8.43666	0.00192035	Up
miR3446-3p	0;0;0	0;20;0	6.23041	0.0248867	Up
miR2083-5p	0;0;0	0;50;0	6.94367	0.0113493	Up
miR5035-3p	0;0;0	0;139;0	7.63398	0.00497461	Up
miR8138	0;0;0	59;159;0	8.66824	0.00078314	Up
miR11540	0;0;0	19;46;0	7.59141	0.00390601	Up
miR8050-3p	0;0;1990	0;0;0	-7.85538	0.00394832	Down
miR6023	0;0;0	46;98;0	8.29986	0.00138349	Up
miR11409f	0;0;0	0;2405;0	8.44906	0.00187382	Up
miR9677a	0;0;0	151;219;0	9.08514	0.000389681	Up
miR2871a-3p	0;0;0	0;42;0	6.81379	0.0131634	Up
miR10209-5p	0;0;0	31;53;0	7.80498	0.00286901	Up
miR8674a	0;0;0	0;47;0	6.89793	0.0119609	Up
miR5641	0;0;0	0;54;0	7.00002	0.0106345	Up
miR11526	0;0;3018	0;0;0	-8.01826	0.00323579	Down
miR1059	0;0;0	0;27;0	6.47197	0.0192306	Up
novel-m0534-3p	0;0;0	7;16;2	6.89806	0.00842278	Up
miR4352b	0;0;0	96;258;0	9.07334	0.000404371	Up
miR5291a	0;0;0	1918;5274;0	10.9325	1.399e-05	Up
miR2868	0;0;0	0;64;0	7.12216	0.00922258	Up
miR3435-5p	0;0;0	15;42;0	7.47748	0.00458543	Up
miR5201-5p	0;0;0	397;711;0	9.93965	8.79254e-05	Up
miR11107a-3p	0;0;0	42;149;0	8.56086	0.00093606	Up
miR9470-5p	0;0;0	38;45;161	8.75881	0.000370469	Up
novel-m0942-3p	7;3;6	748;678;9	6.85813	0.000618426	Up
miR8771d	0;0;0	54;72;0	8.15194	0.00171599	Up
miR10429	0;0;0	0;23;0	6.34379	0.0220731	Up
miR2678	0;0;0	107;182;0	8.88834	0.000541929	Up
novel-m0544-5p	2;1;1	0;4;174	4.33071	0.0458361	Up
miR11515b	0;0;0	0;0;151	6.73736	0.0139577	Up
novel-m0286-3p	0;0;0	3;11;1	6.36706	0.0165229	Up
miR6466-3p	0;0;0	0;18;0	6.14393	0.0272368	Up
miR902k-5p	0;0;0	0;130;0	7.59317	0.00523145	Up
miR169j-5p	0;0;0	0;381;0	8.14778	0.00261115	Up
miR6161d	0;0;0	0;3263;0	8.41994	0.00197968	Up
miR4393a	0;0;0	37;104;0	8.29236	0.00140902	Up
miR4348a-5p	0;0;0	0;619;0	8.31455	0.00211944	Up
miR8122-5p	0;0;0	81;259;0	9.04296	0.000427899	Up
miR11569	0;0;0	0;217;0	7.88554	0.00363559	Up
miR1428b	0;0;0	0;691;0	8.34376	0.00204533	Up
miR831-3p	0;0;0	46;134;0	8.50599	0.00101412	Up
miR10219-3p	0;0;0	135;299;0	9.23385	0.000306679	Up
miR11549	0;0;0	0;380;0	8.14672	0.00261464	Up
miR5340	0;0;0	0;1796;0	8.45943	0.00182103	Up
miR8675c	0;0;0	0;59;0	7.06408	0.00987142	Up
miR11466c	0;0;0	0;25;0	6.41071	0.0205464	Up
miR1082b	0;0;0	0;0;491	7.59194	0.00503741	Up
miR7972	0;0;0	0;135;0	7.61626	0.00508462	Up
miR3638-5p	0;0;0	57;61;0	8.07493	0.00192029	Up
miR8691	0;0;126	0;0;0	-6.10227	0.0286491	Down
miR7714-5p	0;0;0	31;137;0	8.45238	0.00111655	Up
miR9473-5p	0;0;0	0;44;0	6.84874	0.0126514	Up
miR4397-3p	0;0;0	36;74;0	8.0591	0.00198644	Up
miR11338-5p	0;0;0	0;437;0	8.20072	0.00244274	Up
miR1166.2	0;0;0	78810;0;0	8.13637	0.00309986	Up
miR5222	0;0;0	0;60;0	7.07614	0.00973339	Up
miR7981c	0;0;0	0;73;0	7.21451	0.0082702	Up
miR870-3p	0;0;0	0;171;0	7.75516	0.00428043	Up
miR11284	0;0;0	130;0;0	7.30776	0.00731766	Up
novel-m0564-3p	0;3;4	1;7;1023	5.98151	0.0064385	Up
miR171i-3p	225810;0;245945	0;0;0	-10.9758	1.53448e-05	Down
miR7720-5p	0;0;0	0;94;0	7.38599	0.00673544	Up
miR8787	0;0;323	0;0;0	-6.79451	0.0137483	Down
miR2109	0;0;0	0;0;17831	8.59931	0.00149688	Up
miR8133-3p	0;0;0	161;283;0	9.2438	0.00029948	Up
miR7692-3p	0;47;46	0;0;0	-6.24043	0.019311	Down
novel-m0154-3p	0;3;4	1;7;1027	5.98585	0.00640456	Up
miR5501	0;0;440	0;0;0	-7.00505	0.0108453	Down
miR8582	0;0;0	469;1012;0	10.1406	6.12604e-05	Up
miR8751a	0;0;0	0;33;0	6.62936	0.0161837	Up
miR11470	0;6606;0	0;0;0	-8.2109	0.00257836	Down
miR5562-5p	0;0;0	730;0;72	9.3788	0.000241212	Up
miR5665	0;0;25	604;576;86	6.04595	0.00776185	Up
miR5376	0;0;0	0;24;0	6.37802	0.0212803	Up
miR1144a.2	0;0;0	601;1361;0	10.3199	4.39881e-05	Up
miR5517	0;0;0	145;0;0	7.38213	0.00668928	Up
miR5565f	0;0;0	12;28;0	7.14052	0.00718104	Up
miR5658	0;0;0	1018;1901;0	10.5537	2.8064e-05	Up
miR5236a	0;0;0	43;87;0	8.20694	0.00159147	Up
miR11153-5p	0;0;0	0;60;0	7.07614	0.00973339	Up
miR7492d	0;0;0	44;123;0	8.43995	0.0011227	Up
miR2120b-3p	0;0;0	0;118;0	7.53289	0.00563338	Up
miR6195	0;0;0	520;928;0	10.1242	6.26738e-05	Up
miR2108b	0;0;93	0;0;0	-5.84303	0.0363958	Down
miR8646	0;0;0	18;58;0	7.74507	0.00316525	Up
miR3693b	0;0;0	668;1392;0	10.3506	4.13732e-05	Up
miR11167-5p	0;349;0	0;0;0	-6.8405	0.0130579	Down
miR9760	0;0;0	1780;4791;80	12.5278	8.68699e-08	Up
miR5024-3p	0;0;0	300;464;0	9.66259	0.000144044	Up
miR6231-3p	0;0;0	0;5515;0	8.3369	0.00227301	Up
miR5177	0;0;0	36;46;0	7.76109	0.00304263	Up
miR1512a-3p	0;0;0	0;12;0	5.80347	0.0384419	Up
miR9745	0;0;133	0;0;0	-6.14659	0.0274522	Down
miR2617a	49;90;0	0;0;0	-6.7879	0.0106565	Down
miR8706a	0;151;316	0;0;0	-7.75147	0.00306488	Down
miR169r-3p	0;0;0	0;0;154	6.75264	0.0137176	Up
miR7778-5p	0;0;0	0;0;210	6.98962	0.0104378	Up
miR11502	0;0;0	0;101;0	7.43318	0.00636151	Up
miR2878-5p	0;0;0	129;288;0	9.20188	0.000323848	Up
miR9733	0;0;0	0;71;0	7.19518	0.0084618	Up
miR7711-5p.1	0;0;0	145;261;0	9.17235	0.000338285	Up
miR1122	0;0;0	279;776;0	9.90818	9.47371e-05	Up
miR7710-5p	0;0;0	532;2175;0	10.4812	3.35871e-05	Up
miR9552b-5p	53;0;76	0;0;0	-6.74855	0.0111535	Down
miR10411	0;0;0	0;20;0	6.23041	0.0248867	Up
miR163	0;0;0	55;136;0	8.55217	0.000938948	Up
miR1050	0;0;0	42;67;0	8.03541	0.00204764	Up
miR7742-3p	0;0;0	0;1342;0	8.44979	0.00181993	Up
miR3695b	0;0;0	0;36;0	6.69652	0.0150194	Up
miR6292	0;0;340	0;0;0	-6.83008	0.0132138	Down
miR5575	0;0;0	74;153;0	8.69323	0.000747014	Up
miR5558-5p	0;0;0	0;16;0	6.04628	0.0301191	Up
miR5248	0;0;0	0;0;102	6.42723	0.0197051	Up
miR2875	0;0;0	0;190;0	7.81412	0.00397644	Up
miR774b-5p	0;0;0	221;615;0	9.74132	0.000127842	Up
miR11535	143;140;0	0;0;0	-7.51436	0.00432409	Down
miR4243	0;0;0	0;12;0	5.80347	0.0384419	Up
miR7787-5p	0;0;0	39;60;0	7.94632	0.00233326	Up
miR6108a	0;0;0	0;27;0	6.47197	0.0192306	Up
novel-m0874-3p	1208;0;1	3;1;3	-5.8579	0.0123556	Down
miR1154-5p	0;0;0	0;0;17052	8.60556	0.00148013	Up
miR2630a	428;0;1222	0;0;0	-8.91548	0.000525817	Down
miR5218	24;0;47	0;0;0	-6.13693	0.0218738	Down
miR172a	0;0;0	57;69;0	8.14421	0.00173371	Up
miR5058	0;0;99	0;0;0	-5.89671	0.0346576	Down
miR394	0;0;0	0;274;0	8.0025	0.00313728	Up
miR1523b	0;0;0	0;38939;0	8.13427	0.00310847	Up
miR5751	798;1713;1766	0;0;0	-10.8052	4.17791e-06	Down
miR7765-3p	0;0;0	10;15;0	6.66603	0.0130275	Up
miR11431a	212;0;223	0;0;0	-7.88882	0.00255077	Down
miR917	0;0;0	997;1707;0	10.5118	3.02743e-05	Up
miR8684	0;0;0	0;402;0	8.16904	0.00254209	Up
miR5677	0;253;0	0;0;0	-6.61405	0.0167641	Down
miR1161a	0;0;0	0;79;0	7.26895	0.00775151	Up
miR8777	0;799;0	0;0;0	-7.37477	0.00705338	Down
miR169j	0;265;0	0;0;0	-6.64721	0.016169	Down
miR8021	0;0;0	68;218;0	8.90039	0.000541269	Up
miR169j-3p	0;0;0	75;108;0	8.48675	0.0010278	Up
miR8785	0;0;0	418;1933;0	10.3965	3.96464e-05	Up
miR447a.2-3p	0;0;0	0;50;0	6.94367	0.0113493	Up
miR11321	0;0;0	0;12911;0	8.14158	0.00306601	Up
miR538a	0;0;0	384;620;0	9.86632	0.000100097	Up
miR9654a-3p	0;0;0	88;187;0	8.8569	0.000573796	Up
miR8041a-3p	0;366;0	0;0;0	-6.87321	0.0125879	Down
miR1069-3p	0;0;0	0;93;0	7.37891	0.0067933	Up
miR8610.1	0;0;0	3577;15208;0	11.0544	1.19194e-05	Up
miR7484g	0;0;623	0;0;0	-7.22945	0.00837119	Down
miR11489	0;0;0	50;0;0	6.60308	0.0165228	Up
miR2949b	0;0;0	0;327;0	8.08349	0.00283204	Up
miR11173-3p	0;860;587	0;0;0	-8.72655	0.000695843	Down
miR6288b-3p	0;0;634	0;0;0	-7.24038	0.00826491	Down
miR857	0;0;0	0;0;50	5.84218	0.0363443	Up
miR5050	0;0;0	111;167;0	8.84864	0.0005767	Up
miR1108	0;0;0	0;28;0	6.50074	0.0186385	Up
miR4230	0;0;0	59;94;0	8.33671	0.00129959	Up
miR9778	0;0;0	129;178;0	8.92674	0.000506477	Up
miR1428e-3p	0;0;0	71;149;0	8.66711	0.000779169	Up
miR11024	0;0;0	14;27;0	7.15206	0.00705319	Up
miR9559-5p	0;0;0	0;149;0	7.67557	0.00472495	Up
miR11075b-5p	0;0;355	0;0;0	-6.85982	0.0127812	Down
miR1093	0;0;0	0;24;0	6.37802	0.0212803	Up
miR170-3p	0;0;0	0;0;224	7.03794	0.00986271	Up
miR9736	0;0;0	11;27;0	7.0953	0.00762371	Up
miR8635	0;0;0	182;316;0	9.33528	0.000256001	Up
miR1864	0;0;0	26;71;0	7.9594	0.00231504	Up
miR5042-3p	0;0;0	0;43;0	6.8315	0.0129018	Up
miR11602	0;0;0	0;1325;0	8.44887	0.00182114	Up
miR5788	0;0;0	0;368;0	8.13366	0.00265811	Up
miR5653	0;0;0	0;17;0	6.09667	0.0286005	Up
miR3954	0;0;0	422;829;0	10.026	7.5351e-05	Up
novel-m0437-5p	0;0;0	11;12;0	6.55785	0.0148182	Up
novel-m0230-5p	0;0;0	3;11;1	6.36706	0.0165229	Up
miR5273	0;0;0	41;116;0	8.38658	0.00121972	Up
miR6457a	0;0;0	13;38;0	7.37677	0.00526405	Up
miR6148a	0;0;0	43;104;0	8.32357	0.00133825	Up
miR11108o-3p	0;364;0	0;0;0	-6.86945	0.0126411	Down
miR11179-3p	0;0;0	0;147;0	7.66755	0.00477221	Up
miR2666	0;0;0	21;37;0	7.46803	0.00460818	Up
miR5814	0;0;0	37;182;0	8.67819	0.000786169	Up
miR8774	0;0;0	12;34;0	7.28003	0.0059912	Up
miR8577	0;102;65	0;0;0	-6.80338	0.0103111	Down
novel-m0812-5p	0;0;0	3;22;0	6.72799	0.0123633	Up
miR477-3p	0;0;0	0;19;109	7.41264	0.00478501	Up
miR4408	0;0;0	349;602;0	9.82896	0.00010731	Up
miR5070-3p	0;0;0	220;276;0	9.31482	0.000263104	Up
miR5163a-3p	0;0;0	340;511;0	9.74234	0.000124851	Up
miR9863a-5p	0;0;0	0;0;98	6.39507	0.0204063	Up
miR3952-3p	0;0;0	0;24;0	6.37802	0.0212803	Up
miR8743a	0;0;0	0;17;0	6.09667	0.0286005	Up
miR5070-5p	0;0;0	0;345;0	8.10665	0.00275035	Up
novel-m0236-5p	0;0;1717	0;0;0	-7.78879	0.00428317	Down
miR1169-3p	0;0;0	0;120;0	7.54345	0.00556095	Up
miR11529a	0;0;0	0;314;0	8.06552	0.0028971	Up
miR10213-5p	0;0;0	0;36;0	6.69652	0.0150194	Up
miR157a-3p	0;0;0	876;1646;7461	12.6254	2.91186e-08	Up
miR6151a	0;0;2676	0;0;0	-7.97521	0.00341007	Down
miR5773	0;0;0	0;67;0	7.15454	0.00887787	Up
miR8657a	0;0;0	71;218;0	8.90846	0.000533402	Up
miR1039-5p	0;0;0	0;83;0	7.3026	0.00744592	Up
miR319e	0;0;0	119;0;0	7.24649	0.0078753	Up
miR1092	0;0;0	879;1607;44	11.622	9.04479e-07	Up
miR3981-5p	0;0;0	100;157;0	8.78466	0.000640518	Up
novel-m0321-5p	3;0;6	48;21;57	3.98761	0.0470861	Up
miR5271a	0;0;0	48;163;0	8.64531	0.000818016	Up
miR9475-3p	0;0;0	85;421;0	9.35604	0.000256967	Up
novel-m0933-5p	0;0;0	11;15;0	6.69531	0.0125577	Up
miR2873c	0;0;0	0;0;53	5.89083	0.0346078	Up
miR2109-5p	0;0;44617	0;0;0	-8.09786	0.00325036	Down
miR172c-5p	0;0;0	0;0;442	7.5218	0.00549645	Up
miR11316	0;0;0	349;619;0	9.8426	0.000104798	Up
miR11565	0;0;0	0;57;0	7.03923	0.0101613	Up
miR1151a-5p	0;0;0	0;105;0	7.4584	0.00616958	Up
miR11175-5p	0;0;0	23;38;0	7.51	0.00434532	Up
miR11082l-3p	0;0;0	25;75;0	7.98992	0.00221877	Up
miR6452	0;0;0	187;403;0	9.47547	0.000202261	Up
miR7834	0;0;0	951;2123;33	11.7801	6.55323e-07	Up
miR11538	0;0;93	0;0;0	-5.84303	0.0363958	Down
miR8607	0;0;0	0;76;0	7.24236	0.008001	Up
miR948	0;0;0	7212;178;1605	12.5748	5.67368e-08	Up
novel-m0808-3p	1502;0;0	0;0;0	-7.89114	0.0038312	Down
miR11570b	0;0;0	142;291;0	9.22955	0.000308185	Up
novel-m0561-3p	0;135;0	0;0;0	-6.1494	0.0273691	Down
miR5302b-5p	0;0;0	0;10;0	5.64649	0.0448003	Up
miR9552a-3p	0;0;0	0;295;0	8.03716	0.00300285	Up
miR2275a	0;191;0	0;0;0	-6.40942	0.0208821	Down
miR859	0;0;0	157;0;0	7.43534	0.00627046	Up
miR7716-3p	0;0;0	310;0;0	7.85325	0.00373186	Up
miR1861a	0;0;0	0;113;0	7.50549	0.0058254	Up
novel-m0693-5p	0;0;0	0;3;59	6.46597	0.0163743	Up
miR435	0;0;0	0;38;0	6.7379	0.0143394	Up
miR6191	0;0;0	995;1698;0	10.5095	3.04026e-05	Up
miR6169	0;0;0	61;110;0	8.44174	0.00110752	Up
miR8036-3p	0;0;0	42;58;0	7.94731	0.00232609	Up
novel-m0697-5p	0;0;1717	0;0;0	-7.78879	0.00428317	Down
miR8699	0;0;0	43;0;0	6.48448	0.0188221	Up
novel-m0475-3p	1044;0;0	0;0;0	-7.73589	0.00462529	Down
miR10433	0;0;0	82;0;0	6.97896	0.0107908	Up
miR9779	0;0;0	0;0;492	7.59328	0.00502897	Up
miR12145	0;0;0	0;68;0	7.16496	0.00876945	Up
miR8137	0;0;0	0;80;0	7.27755	0.00767235	Up
miR6035	0;0;0	0;14;0	5.93433	0.033742	Up
miR8562c	0;0;0	48;140;0	8.54351	0.000956243	Up
miR7729a-5p	17;21;0	2440;6837;122	8.01306	0.000219463	Up
miR10216-5p	101;0;0	0;0;0	-6.26427	0.0244754	Down
miR7496a	0;0;0	34;70;0	8.00897	0.00213934	Up
miR4380b	0;0;0	260;529;0	9.69541	0.000137067	Up
miR11537	0;0;0	18;208;1572	10.417	1.39176e-05	Up
miR11174-3p	0;0;0	62;137;0	8.58319	0.000891452	Up
novel-m0319-3p	8;8;10	7;10;1035	4.41639	0.0251013	Up
miR11288e	0;0;0	0;59;0	7.06408	0.00987142	Up
miR1221-3p	0;0;0	141;230;0	9.09388	0.000385064	Up
miR7493b	0;0;0	0;127;0	7.57877	0.00532498	Up
miR2603	2526;2556;3908	0;0;0	-11.645	4.66139e-07	Down
miR162b	0;0;0	0;0;49	5.82529	0.0369645	Up
miR895	0;0;0	440;780;0	10.007	7.7727e-05	Up
miR773b-3p	0;0;0	3663;4281;0	11.0099	1.15299e-05	Up
miR9748	689;0;582	0;0;0	-8.81175	0.000622736	Down
miR1119	0;0;0	291;631;0	9.81122	0.000111689	Up
miR7723b-3p	0;0;0	49;59;0	8.00558	0.00213121	Up
miR8051-3p	375;125;310	0;0;0	-9.13978	0.000182405	Down
miR11309	0;0;0	913;1988;0	10.5474	2.86074e-05	Up
miR12107-5p	0;0;0	132;309;0	9.24789	0.000300049	Up
miR5640	0;0;0	35;86;0	8.15246	0.00173508	Up
miR5170	0;0;0	70;113;0	8.49426	0.00101798	Up
miR6269	0;0;0	210;1017;0	9.99629	8.30192e-05	Up
miR8762e	0;0;0	0;54;0	7.00002	0.0106345	Up
miR830-3p	0;0;0	0;0;263	7.15649	0.00857092	Up
miR1850.1	0;0;0	49;141;0	8.55227	0.000942798	Up
miR3636-5p	0;0;0	49;49;0	7.90134	0.00247853	Up
novel-m0233-5p	0;0;1717	0;0;0	-7.78879	0.00428317	Down
miR2111a	0;0;9540	0;0;0	-8.24792	0.00249336	Down
miR1127b-3p	0;0;0	0;133;0	7.60715	0.00514205	Up
miR11559	0;0;0	0;119;0	7.5382	0.00559687	Up
miR6136a.1	0;0;0	747;1620;0	10.4329	3.55082e-05	Up
miR11566	0;0;0	322;501;0	9.71877	0.000130354	Up
miR2607	0;0;0	0;0;59	5.98003	0.0316075	Up
miR1223d	0;0;0	0;63;0	7.11098	0.00934446	Up
miR7747-5p	99;243;39	0;0;0	-8.20929	0.000965744	Down
novel-m0873-3p	1208;0;1	3;1;3	-5.8579	0.0123556	Down
novel-m0436-5p	0;0;0	11;12;0	6.55785	0.0148182	Up
miR11495	0;0;0	0;521;0	8.26231	0.00226103	Up
miR2592ap	0;0;0	0;0;165	6.806	0.0129079	Up
miR7811	0;0;0	562;1494;0	10.3452	4.22824e-05	Up
miR7814	0;0;0	152;1119;0	9.9957	8.5113e-05	Up
miR2616	0;0;445	0;0;0	-7.01257	0.0107527	Down
miR11469	0;0;0	296;432;0	9.62341	0.000154165	Up
miR5265	0;146;0	0;0;0	-6.20875	0.0257522	Down
miR2680a	0;0;0	215;604;0	9.72626	0.000131372	Up
miR11288c-3p	0;0;0	137;245;0	9.12232	0.000367977	Up
miR10428	0;0;606	0;0;0	-7.21209	0.00854249	Down
miR7753-3p	0;0;0	0;26;0	6.44198	0.019865	Up
miR156b-3p	0;0;0	3034;0;8704	11.035	9.18382e-06	Up
miR9752	0;0;0	75;172;0	8.76919	0.000662967	Up
miR7717c-3p	0;0;0	144;1109;19	10.9131	6.01215e-06	Up
miR1435	0;0;81	0;0;0	-5.72387	0.0405255	Down
miR7992-5p	0;0;0	0;74;0	7.22394	0.00817814	Up
miR5369	0;0;0	41;118;0	8.3981	0.00119879	Up
miR9674c-5p	0;0;0	0;17;0	6.09667	0.0286005	Up
miR4414b	0;360;0	0;0;0	-6.86187	0.0127491	Down
miR7725b-5p.2	156;137;0	0;0;0	-7.55436	0.00409607	Down
novel-m0477-3p	2774;0;0	0;0;0	-8.08494	0.00303694	Down
miR2657	0;0;0	76;146;0	8.67076	0.000772929	Up
miR9554-3p	0;0;0	0;18;0	6.14393	0.0272368	Up
miR3623-3p	0;0;0	0;7022;0	8.28882	0.00245221	Up
miR4344	0;0;0	165;377;0	9.41069	0.000226772	Up
miR5782	0;0;0	0;0;309	7.27303	0.00745225	Up
miR824-5p	0;0;0	0;28;0	6.50074	0.0186385	Up
miR6019a	0;0;0	24;46;0	7.64625	0.00360208	Up
miR9653b	0;0;0	0;2126;0	8.45571	0.00184552	Up
miR5182	0;0;0	78;194;0	8.85312	0.000579964	Up
miR11011b	0;0;0	166;373;0	9.40596	0.000228502	Up
miR5225b	0;543;0	0;0;0	-7.13534	0.00933665	Down
miR2275b-3p	0;0;0	19;57;0	7.74276	0.00317053	Up
miR11148-5p	0;0;0	30;74;0	8.01773	0.0021201	Up
miR1857-5p	0;0;0	36;122;0	8.39644	0.00120747	Up
miR5303e	0;0;0	0;39;0	6.75769	0.0140241	Up
miR5497	0;0;0	170;217;0	9.11414	0.000370189	Up
miR3437-3p	0;0;0	0;0;86	6.28945	0.0228649	Up
miR1432-5p	0;0;0	0;220;0	7.89273	0.00360288	Up
novel-m0237-5p	0;0;1717	0;0;0	-7.78879	0.00428317	Down
miR1168.1	0;0;0	406;710;0	9.9442	8.71286e-05	Up
miR4348a-3p	0;0;0	97;552;0	9.5406	0.000188125	Up
miR169a-5p	156;0;0	0;0;0	-6.58202	0.0174888	Down
miR2866	0;0;0	0;67;0	7.15454	0.00887787	Up
miR390a-3p	97;139;98	995;190;29373	5.5544	0.0037084	Up
miR832-3p	0;0;0	0;11;0	5.72886	0.0413622	Up
novel-m0080-3p	11709;0;0	0;0;0	-8.17678	0.00285055	Down
miR5569	0;0;0	0;0;220	7.02449	0.0100199	Up
miR6455	0;0;0	20;27;0	7.2526	0.00614742	Up
miR535-5p	0;0;0	58;90;0	8.30568	0.00136229	Up
miR6421-5p	0;0;82	0;0;0	-5.73449	0.040142	Down
miR5272f	0;0;0	0;0;677	7.79686	0.00389163	Up
miR390a-5p	30;35;25	1030;105;13494	6.36561	0.000758285	Up
miR6141	0;0;0	365;604;0	9.84137	0.000104796	Up
miR7994b-5p	0;0;0	0;25;0	6.41071	0.0205464	Up
miR5654-3p	0;0;0	0;12;0	5.80347	0.0384419	Up
miR6429	0;0;66	0;0;0	-5.54584	0.0474418	Down
miR6422	0;0;0	69;179;48	9.49601	9.85381e-05	Up
miR4349-5p	0;0;0	53;99;0	8.34057	0.00129603	Up
miR6025d	0;0;0	0;76;0	7.24236	0.008001	Up
miR829-5p	0;0;0	16;0;51	6.76779	0.0110446	Up
miR4410	0;0;0	0;169;0	7.74846	0.00431637	Up
miR5540	0;0;399	0;0;0	-6.93944	0.0116847	Down
miR6202	0;0;0	440;45;631	10.3017	1.53923e-05	Up
miR2653a	0;0;0	30;32;0	7.48854	0.00445366	Up
miR11498b	0;0;0	138;364;0	9.35312	0.000251701	Up
miR9669-5p	0;0;0	31;104;0	8.25884	0.00148983	Up
miR1440a	0;0;0	85;183;0	8.83572	0.000594155	Up
miR10981a	0;0;0	0;0;276	7.19164	0.00821841	Up
miR9662b-3p	0;0;0	102;0;0	7.13754	0.00896333	Up
miR1510a-5p	0;0;0	100;0;0	7.12336	0.00911458	Up
miR5785	0;0;0	0;211;0	7.87075	0.00370381	Up
miR1044-3p	0;240;0	0;0;0	-6.5761	0.0174688	Down
miR6138	0;0;0	22;30;0	7.34747	0.00541274	Up
miR3513-5p	0;0;0	464;696;0	9.96719	8.31426e-05	Up
miR6448	0;0;0	65;319;0	9.13938	0.000370543	Up
miR4227	0;0;0	603;810;0	10.1004	6.48872e-05	Up
miR854a	0;0;0	0;87;0	7.33438	0.00716748	Up
miR535b-3p	0;0;0	0;51;0	6.95823	0.0111606	Up
miR1103-3p	0;0;0	0;212;0	7.87326	0.00369217	Up
miR1114	0;0;0	112;322;0	9.23881	0.000306892	Up
miR829-3p.1	720;277;223	0;0;0	-9.60676	7.20714e-05	Down
miR8033-3p	0;0;0	9;1243;0	9.70297	0.000169558	Up
miR11504	0;0;0	0;113;0	7.50549	0.0058254	Up
miR11049	0;0;0	117;167;0	8.86338	0.000562368	Up
miR11408c	0;0;0	339;387;0	9.60797	0.000157549	Up
miR7122a-5p	0;0;0	361;1038;0	10.1002	6.68474e-05	Up
miR5015	0;0;0	64;176;0	8.75043	0.000686953	Up
miR823	0;0;0	184;325;0	9.35338	0.000248272	Up
miR1861e	0;0;0	42;0;0	6.46583	0.0192084	Up

## Sheet: FMT-Vs-FRC
miRNA_name	FMT-Count	FRC-Count	log2FoldChange(FRC/FMT)	Pvalue	Up/Down-Regulation
miR5556-5p	0;0;0	0;0;158	6.05843	0.0289148	Up
novel-m0234-5p	0;0;1717	0;0;0	-7.29551	0.00721234	Down
miR7525	0;0;72	0;0;0	-5.75241	0.0392652	Down
novel-m0167-3p	48;23;17	9;18;7	-2.00285	0.0285025	Down
novel-m0238-5p	0;0;1719	3;2;0	-5.87131	0.0300562	Down
miR4240	172;305;196	0;0;0	-10.939	3.37858e-08	Down
novel-m0668-3p	2;4;3	6;20;6927	8.27936	2.43527e-05	Up
miR5565g-3p	0;0;0	118;0;0	5.60668	0.0450629	Up
miR6197-5p	0;0;178	0;0;0	-6.32751	0.0218711	Down
miR7731-3p	197;0;0	0;0;0	-6.62472	0.0158213	Down
miR1095a	571;0;0	0;0;0	-7.09368	0.00920935	Down
novel-m0362-3p	855;0;0	0;0;0	-7.22435	0.00786774	Down
novel-m0624-5p	1;5;2	12;20;9	1.87053	0.037448	Up
novel-m0361-5p	1669;1;13	4;109;2	-4.18294	0.0469411	Down
miR2592s-3p	0;0;0	0;140;47	7.08919	0.00619053	Up
miR7800	0;0;0	20;24;124	8.2241	0.000309285	Up
miR160a-3p	0;0;0	0;0;69	5.50294	0.0496641	Up
miR399c-5p	20174;0;0	0;0;0	-7.59612	0.0049469	Down
miR9563a-3p	0;0;0	0;0;87	5.6638	0.0426823	Up
novel-m0437-3p	4;4;81	1;2;0	-4.87393	0.00313703	Down
novel-m0481-3p	2774;0;0	0;0;0	-7.46788	0.00582123	Down
novel-m0186-5p	19;41;15	310;93;86	2.11465	0.0078537	Up
miR530b	152;113;507	47;31;0	-3.6573	0.0149764	Down
miR2920	0;52;0	0;0;0	-5.51011	0.0494413	Down
miR7727-5p	0;0;0	0;0;260	6.36161	0.0210687	Up
miR9723	0;79;150	0;0;0	-7.88726	0.0017945	Down
novel-m0029-5p	2;7;3	10;21;6928	7.99847	3.61357e-05	Up
miR403-3p	36809;339916;296262	2367;2553;2212	-6.73201	1.4593e-15	Down
miR391	53761;54908;42159	223032;176693;102196	1.1341	0.0227479	Up
miR4351	0;0;175	0;0;0	-6.31749	0.0221056	Down
miR5780b	0;0;68	0;0;0	-5.71361	0.040767	Down
novel-m0392-5p	0;0;53	0;0;0	-5.54162	0.0480071	Down
miR833a-5p	0;0;0	19;0;24	5.97682	0.0221664	Up
novel-m0120-3p	183;0;18	1;6;4	-4.42554	0.0215426	Down
novel-m0622-5p	2;2;2091	7;8;2	-6.42277	0.00107925	Down
novel-m0757-3p	3;2;1	6;5;598	5.72016	0.00165591	Up
novel-m0258-5p	12;29;22	47;84;70	1.2677	0.0358376	Up
novel-m0268-5p	19;41;15	310;93;86	2.11465	0.0078537	Up
miR905-5p	593;0;0	0;0;0	-7.10703	0.00906356	Down
novel-m0582-5p	1154;995;185	106;113;18	-3.90614	0.000326838	Down
miR6285	0;0;0	0;0;71	5.52296	0.0487471	Up
miR8135	821;719;0	0;0;0	-8.80302	0.000608345	Down
miR8761	0;0;0	0;0;76	5.57045	0.0466284	Up
miR8032a-3p	44;0;0	0;0;0	-5.71036	0.0408952	Down
miR822-5p	0;1351;0	0;0;0	-7.22342	0.00787663	Down
miR6025b	0;212;0	0;0;0	-6.4137	0.0199411	Down
novel-m0187-5p	19;41;15	310;93;86	2.11465	0.0078537	Up
novel-m0479-3p	1044;0;0	0;0;0	-7.27942	0.00735618	Down
miR11307	0;0;0	0;0;176	6.12633	0.0269714	Up
miR825-5p	0;0;0	0;0;188	6.16726	0.0258541	Up
miR11078g-3p	0;0;0	0;22;97	6.7623	0.00982731	Up
miR7756-3p	0;0;0	0;0;204	6.21731	0.0245413	Up
miR535	245;0;0	0;0;0	-6.73489	0.0139792	Down
miR529	0;0;0	8051;11079;35	12.8374	2.16641e-09	Up
novel-m0141-3p	0;0;0	0;0;966	7.00714	0.0102012	Up
novel-m0235-5p	0;0;1719	3;2;0	-5.87131	0.0300562	Down
novel-m0209-5p	19;41;15	310;93;88	2.12265	0.00740647	Up
novel-m0863-3p	0;0;0	2;7;1	4.76284	0.0494864	Up
miR6725	0;0;0	0;0;115	5.85211	0.0355564	Up
miR11143-3p	0;0;0	15;24;0	5.78321	0.0258144	Up
novel-m0253-5p	19;41;15	310;93;88	2.12265	0.00740647	Up
miR5264	0;0;0	0;0;79	5.59732	0.0454632	Up
miR6183	0;0;0	15;9;73	7.55536	0.00116478	Up
novel-m0478-3p	9284;0;1	0;6;0	-6.9954	0.00965723	Down
miR1517	0;0;0	0;87;30	6.73531	0.00952379	Up
novel-m0739-5p	0;0;1717	0;0;0	-7.29551	0.00721234	Down
miR4413a	0;0;0	124;0;0	5.64083	0.0436268	Up
novel-m0131-3p	2;7;3	11;20;6928	8.00197	3.50294e-05	Up
miR2588a	0;0;0	0;0;149	6.02104	0.0300344	Up
miR5741a	0;0;0	0;0;253	6.34571	0.0214295	Up
novel-m0361-3p	835;0;0	0;0;0	-7.21741	0.0079344	Down
novel-m0482-3p	9284;0;1	0;6;0	-6.9954	0.00965723	Down
novel-m0099-5p	4;29;15	64;122;35	1.75679	0.0412903	Up
miR8653a	0;0;0	459;428;52	10.1436	1.49538e-06	Up
miR7122b-3p	0;0;0	719;0;0	6.7012	0.0145125	Up
miR11506	0;0;0	17;0;156	6.92678	0.00859532	Up
miR10195	0;0;50	0;0;0	-5.50078	0.0498723	Down
miR11509	0;0;0	0;0;93	5.70936	0.0408585	Up
miR7497	0;0;106	0;0;0	-6.00781	0.0304825	Down
miR5048-5p	196;0;0	0;0;0	-6.62207	0.0158681	Down
miR164a	288;725;987	3058;4702;1901	1.82185	0.00205642	Up
novel-m0212-5p	27;49;16	20;14;9	-1.60871	0.0246392	Down
miR8050-3p	0;0;1990	0;0;0	-7.33091	0.00690478	Down
novel-m0875-5p	341;0;29	2;12;0	-4.72025	0.0371207	Down
novel-m0849-3p	0;0;0	3;13;1	5.32567	0.0296035	Up
miR11526	0;0;3018	0;0;0	-7.41437	0.00622507	Down
miR8148	0;0;0	42;17;16	7.30466	0.00105141	Up
miR5201-5p	0;0;0	0;0;171	6.10831	0.0274762	Up
miR472-3p	0;0;0	642;0;0	6.64386	0.0154764	Up
novel-m0119-3p	183;0;18	1;6;4	-4.42554	0.0215426	Down
miR9470-5p	0;0;0	249;228;121	9.92992	1.25016e-06	Up
miR6467	0;0;0	0;303;0	6.27682	0.0230545	Up
novel-m0544-5p	2;1;1	1;3;455	5.75683	0.00316843	Up
miR11515b	0;0;0	0;217;0	6.07148	0.0285323	Up
miR12158	0;0;492	0;0;0	-6.85849	0.012137	Down
miR5261	312;835;1037	256;167;205	-2.16169	8.04814e-05	Down
miR169a-3p	0;0;0	125;0;0	5.64635	0.0433985	Up
miR870-3p	0;0;0	0;0;90	5.687	0.0417453	Up
novel-m0564-3p	0;3;4	8;20;6913	8.39721	8.37874e-05	Up
miR171i-3p	225810;0;245945	0;0;0	-7.61832	0.00480812	Down
miR8787	0;0;323	0;0;0	-6.65605	0.0152772	Down
novel-m0225-5p	0;4;4	5;6;194	4.21566	0.0193768	Up
miR8133-3p	0;0;0	0;0;79	5.59732	0.0454632	Up
novel-m0154-3p	0;3;4	5;19;6925	8.34513	0.00011242	Up
miR5059	310;431;262	819;1950;1233	1.49916	0.0183332	Up
miR2926	0;0;0	3000;1733;0	8.68968	0.000783112	Up
miR5562-5p	0;0;0	0;0;126	5.91237	0.0334968	Up
miR11078e-3p	0;0;0	135;0;0	5.69895	0.0412696	Up
novel-m0796-5p	0;10;2	0;0;0	-5.27147	0.0440496	Down
miR5139a	0;0;0	0;0;989	7.01635	0.0100911	Up
miR5658	0;0;0	0;0;154	6.04212	0.0293987	Up
miR3434-5p	0;0;0	0;117;0	5.66397	0.0426754	Up
miR2876-3p	0;0;0	0;0;88	5.67163	0.0423642	Up
miR9760	0;0;0	0;0;457	6.66915	0.0150447	Up
miR9745	0;0;133	0;0;0	-6.15123	0.0263194	Down
miR2878-5p	0;0;0	14;10;44	7.21022	0.00175202	Up
novel-m0477-5p	1;0;1	22;83;0	4.35274	0.02903	Up
miR7711-5p.1	0;0;0	31;0;71	6.69052	0.0101823	Up
novel-m0958-3p	0;0;1	2;1;73	5.18931	0.0156454	Up
miR7710-5p	0;0;0	0;0;342	6.51626	0.0178219	Up
miR9552b-5p	53;0;76	0;0;0	-7.5356	0.00308926	Down
novel-m0120-5p	145;0;1	0;1;0	-6.03078	0.0170242	Down
miR6292	0;0;340	0;0;0	-6.68212	0.014837	Down
novel-m0550-5p	1;1;145	5;0;0	-4.47476	0.045528	Down
novel-m0046-3p	177;0;18	1;6;4	-4.38884	0.0223418	Down
novel-m0481-5p	1;0;1	22;83;0	4.35274	0.02903	Up
novel-m0874-3p	1208;0;1	0;5;0	-5.89456	0.0293934	Down
miR1154-5p	0;0;0	13345;0;23630	7.6862	0.0043471	Up
miR5058	0;0;99	0;0;0	-5.96365	0.0318707	Down
miR394	0;0;0	0;0;480	6.69389	0.0146324	Up
novel-m0157-5p	12;8;2	114;20;73	2.51184	0.0247136	Up
miR11431a	212;0;223	0;0;0	-8.34218	0.00105652	Down
miR7494	0;0;0	0;0;6090	7.47162	0.00579347	Up
miR8785	0;0;0	0;0;151	6.02957	0.0297759	Up
miR169p-3p	0;0;0	0;252;0	6.1649	0.0259175	Up
novel-m0879-5p	55;22;2	7;5;2	-3.14511	0.019421	Down
miR8041a-3p	0;366;0	0;0;0	-6.70593	0.0144445	Down
novel-m0017-5p	2;13;2	47;143;21	3.06286	0.00742172	Up
novel-m0838-3p	1;1;4	1;3;621	5.78249	0.00338175	Up
miR6288b-3p	0;0;634	0;0;0	-6.96742	0.0106929	Down
miR857	0;0;0	55;33;0	6.48823	0.0120668	Up
novel-m0035-5p	9;11;14	8;5;1	-1.80607	0.0300179	Down
miR11075b-5p	0;0;355	0;0;0	-6.70376	0.0144798	Down
miR170-3p	0;0;0	4253;0;5867	8.32342	0.00160256	Up
miR1223h	0;0;0	15;19;0	5.66134	0.0289421	Up
miR8635	0;0;0	0;0;91	5.69455	0.0414444	Up
miR391a-3p	254;321;178	1297;2108;772	1.88228	0.00229523	Up
novel-m0119-5p	145;0;1	0;1;0	-6.03078	0.0170242	Down
miR5159	0;0;0	0;146;0	5.81373	0.0369226	Up
novel-m0211-5p	27;49;16	20;14;9	-1.60871	0.0246392	Down
miR4408	0;0;0	0;0;231	6.29209	0.0226855	Up
miR396a-3p	1036;2315;2016	6270;4748;6349	1.29481	0.00483639	Up
miR5163a-3p	0;0;0	0;0;108	5.81027	0.0370476	Up
novel-m0236-5p	0;0;1717	0;0;0	-7.29551	0.00721234	Down
miR157a-3p	0;0;0	0;14317;0	7.53022	0.00538015	Up
miR5174e-5p.1	0;0;0	0;310;503	8.08401	0.00175496	Up
novel-m0415-3p	0;0;0	1;1;152	7.33053	0.00386544	Up
novel-m0393-3p	0;0;57	0;0;0	-5.59229	0.0457724	Down
miR1092	0;0;0	0;0;212	6.24064	0.0239491	Up
miR5289a	0;0;61	0;0;0	-5.63919	0.0437807	Down
miR2109-5p	0;0;44617	0;0;0	-7.60308	0.00490302	Down
miR3440b-3p	1302;1282;766	482;605;647	-1.44753	0.0243333	Down
miR11316	0;0;0	0;0;247	6.33166	0.0217528	Up
miR11082l-3p	0;0;0	0;11;21	5.72823	0.0292175	Up
miR5791	0;0;0	28;19;0	5.94588	0.0216998	Up
miR6452	0;0;0	0;0;99	5.75177	0.0392193	Up
miR7834	0;0;0	62;117;481	9.83136	6.06002e-06	Up
miR11538	0;0;93	0;0;0	-5.92287	0.0331994	Down
miR948	0;0;0	0;0;2729	7.32925	0.00691784	Up
miR8754	0;0;0	163;0;0	5.82587	0.0364857	Up
miR8031	0;0;0	25;9;0	5.60405	0.0314548	Up
novel-m0808-3p	1502;0;0	0;0;0	-7.36435	0.00662491	Down
miR171f-3p	0;0;0	0;0;20676	7.57184	0.00510271	Up
miR535-3p	0;0;0	421;0;0	6.41498	0.0198952	Up
miR1049	0;0;0	0;0;114	5.84631	0.0357601	Up
novel-m0693-5p	0;0;0	1;0;96	6.08258	0.0260903	Up
miR8036-3p	0;0;0	0;0;624	6.82017	0.0126774	Up
novel-m0697-5p	0;0;1717	0;0;0	-7.29551	0.00721234	Down
novel-m0497-5p	93;212;144	378;1026;333	1.46823	0.0291396	Up
novel-m0002-5p	17;7;49	11;4;2	-2.57928	0.0167631	Down
novel-m0475-3p	1044;0;0	0;0;0	-7.27942	0.00735618	Down
miR10519	0;0;0	59;61;0	6.75966	0.00864024	Up
miR9779	0;0;0	0;0;541	6.75273	0.0136911	Up
miR170-5p	29;417;46	1393;2150;4020	3.60451	0.00259154	Up
miR11340-5p	45;52;0	0;0;0	-7.33022	0.00404526	Down
miR10216-5p	101;0;0	0;0;0	-6.24772	0.0237981	Down
miR4380b	0;0;0	25;0;112	6.86083	0.00872785	Up
miR821b	0;0;0	0;203;0	6.02911	0.0297898	Up
novel-m0319-3p	8;8;10	25;28;6932	7.05819	0.000121763	Up
miR11288e	0;0;0	0;0;75	5.56123	0.0470336	Up
miR10427a	0;0;0	10;15;0	5.37154	0.0386377	Up
miR2922	0;0;102	0;0;0	-5.983	0.031256	Down
miR895	0;0;0	0;0;144	5.99913	0.0307073	Up
miR773b-3p	0;0;0	0;0;1724	7.20782	0.00802543	Up
miR9748	689;0;582	0;0;0	-8.75707	0.000641294	Down
novel-m0118-3p	175;0;18	1;6;4	-4.37633	0.0226204	Down
miR6209	0;0;466	0;0;0	-6.83386	0.0124861	Down
miR6230-3p	0;0;61	0;0;0	-5.63919	0.0437807	Down
miR1850.1	0;0;0	0;0;82	5.62308	0.0443682	Up
novel-m0233-5p	0;0;1717	1;0;0	-6.77575	0.0124406	Down
miR2111a	0;0;9540	0;0;0	-7.54644	0.00527064	Down
miR3438-3p	2226;2261;3127	1395;2057;1732	-1.0172	0.0373175	Down
novel-m0651-5p	812;1328;1123	4734;3772;2545	1.25418	6.58115e-06	Up
miR11566	0;0;0	0;0;130	5.93282	0.0328209	Up
miR2610a	0;0;0	0;0;1626	7.19	0.00820055	Up
novel-m0873-3p	1208;0;1	0;5;0	-5.89456	0.0293934	Down
miR7811	0;0;0	0;0;376	6.5675	0.0168456	Up
miR2592ap	0;0;0	218;168;0	7.63566	0.0028378	Up
miR8000	0;0;0	148;122;0	7.38211	0.00394288	Up
miR2616	0;0;445	0;0;0	-6.81259	0.0127947	Down
miR5012	0;0;0	180;168;0	7.56738	0.00309986	Up
miR11570a	0;0;0	0;0;70	5.51303	0.0492003	Up
miR2680a	0;0;0	0;0;409	6.61197	0.016036	Up
miR9497	0;0;60	0;0;0	-5.62779	0.0442582	Down
miR156b-3p	0;0;0	0;0;19106	7.5681	0.00512713	Up
miR6157	0;0;2939	0;0;0	-7.40973	0.00626121	Down
miR1435	0;0;81	0;0;0	-5.83154	0.036344	Down
novel-m0477-3p	2774;0;0	0;0;0	-7.46788	0.00582123	Down
novel-m0514-5p	0;1;177	0;0;0	-6.77075	0.0120875	Down
miR1507-3p	92;0;147	0;0;0	-7.96167	0.0017473	Down
novel-m0851-5p	8;5;39	6;5;4	-2.15701	0.0379458	Down
miR7726a-3p	0;0;0	0;0;1089	7.05311	0.00966163	Up
novel-m0254-5p	19;41;15	310;93;88	2.12265	0.00740647	Up
miR4344	0;0;0	0;0;141	5.98556	0.0311303	Up
miR11011b	0;0;0	0;0;108	5.81027	0.0370476	Up
miR3437-3p	0;0;0	0;0;145	6.00358	0.0305696	Up
novel-m0851-3p	4;5;13	1;2;1	-2.80731	0.0101257	Down
novel-m0237-5p	0;0;1717	0;0;0	-7.29551	0.00721234	Down
miR1880	0;0;0	0;0;184	6.15396	0.0262127	Up
miR4348a-3p	0;0;0	0;109;0	5.61529	0.0446969	Up
miR169a-5p	156;0;0	0;0;0	-6.4995	0.0181665	Down
novel-m0080-3p	11709;0;0	0;2;0	-7.37643	0.00635748	Down
miR171m	208907;246845;220232	198911;103560;122521	-1.18579	0.010318	Down
miR5569	0;0;0	0;0;127	5.91755	0.0333245	Up
miR6421-5p	0;0;82	0;0;0	-5.83971	0.0360527	Down
miR390a-5p	30;35;25	89;294;90	1.81729	0.0183146	Up
miR6141	0;0;0	0;0;186	6.16065	0.0260318	Up
miR11493a	0;0;0	2315;2738;0	8.70757	0.000766011	Up
novel-m0875-3p	80;0;0	0;0;0	-6.10378	0.0276399	Down
miR5540	0;0;399	0;0;0	-6.76098	0.0135712	Down
miR6202	0;0;0	985;0;743	8.42998	0.00108659	Up
miR9662b-3p	0;0;0	87;104;0	7.12503	0.00548978	Up
miR1510a-5p	0;0;0	195;0;0	5.94388	0.0324601	Up
miR1044-3p	0;240;0	0;0;0	-6.48354	0.0184859	Down
miR3513-5p	0;0;0	0;0;286	6.41643	0.0198642	Up
miR4227	0;0;0	0;0;231	6.29209	0.0226855	Up
novel-m0536-5p	136;208;188	984;741;361	1.42313	0.00117722	Up
miR1120b-3p	0;0;0	697;844;0	8.43563	0.0010003	Up
miR11408c	0;0;0	0;0;284	6.41243	0.01995	Up
novel-m0045-3p	4214;10;250	22;296;8	-4.24271	0.0242038	Down
miR7122a-5p	0;0;0	0;0;322	6.48307	0.0184798	Up
miR159a	74251;75892;111537	306786;320061;201309	1.13952	0.00261478	Up

## Sheet: FMT-Vs-FSS
miRNA_name	FMT-Count	FSS-Count	log2FoldChange(FSS/FMT)	Pvalue	Up/Down-Regulation
miR395e-5p	0;0;0	25;0;217	7.58526	0.00491194	Up
miR169c-3p	0;0;0	3528;0;0	8.04753	0.00385241	Up
miR5671a	0;0;0	530;0;0	7.27301	0.00989711	Up
novel-m0234-5p	0;0;1717	0;1;0	-6.91723	0.0130221	Down
miR7525	0;0;72	0;0;0	-5.79113	0.0459027	Down
miR477	0;0;0	180;1018;0	8.52944	0.00152876	Up
novel-m0110-3p	19;8;32	0;1;2	-4.22978	0.000352809	Down
miR2101-5p	0;754;225	0;0;0	-8.65406	0.00110469	Down
novel-m0238-5p	0;0;1719	4;0;1	-5.67929	0.0408247	Down
miR7698-5p	0;0;0	65;112;87	9.51754	7.05872e-06	Up
novel-m0115-5p	86;21;0	1;1;0	-5.3031	0.0108929	Down
novel-m0600-3p	10;58;1	0;0;0	-7.3491	0.00328563	Down
miR4240	172;305;196	0;0;0	-10.7324	2.13179e-07	Down
novel-m0715-5p	6;5;4179	0;2;1	-8.82582	4.0844e-05	Down
miR5565g-3p	0;0;0	104;0;0	6.22089	0.0304833	Up
miR11108r-3p	0;0;0	0;142;70	7.70749	0.00359713	Up
novel-m0432-5p	1430;1730;2493	39;59;744	-2.72542	0.0222087	Down
novel-m0845-5p	1;1;0	96;0;100	5.71687	0.00503018	Up
novel-m0232-3p	0;2;474	0;0;0	-7.10216	0.0119997	Down
novel-m0945-5p	4;11;2	0;0;0	-6.03463	0.0114361	Down
novel-m0326-3p	0;0;0	22;23;19	7.76147	0.000490882	Up
novel-m0010-5p	41;175;217	20;64;58	-1.52543	0.0322808	Down
novel-m0181-3p	1;1;0	52;62;1	5.30157	0.00172597	Up
novel-m0339-5p	0;1;71	0;0;0	-6.26686	0.0254828	Down
novel-m0251-5p	5;7;20	4;1;2	-2.06571	0.0308751	Down
miR10208-5p	1743;2305;1897	0;0;0	-13.5637	6.83107e-13	Down
miR6197-5p	0;0;178	0;0;0	-6.45135	0.0241931	Down
novel-m0111-5p	5;3;29	0;0;0	-6.83165	0.0050565	Down
miR7731-3p	197;0;0	0;0;0	-6.83778	0.0161075	Down
miR1861n	0;0;0	0;41;58	7.14259	0.00703688	Up
novel-m0624-5p	1;5;2	21;6;23	2.64626	0.0062763	Up
novel-m0087-5p	67;179;1	0;0;0	-8.72926	0.000326323	Down
miR7800	0;0;0	0;47;25	6.86391	0.00982724	Up
miR11607	2887;3244;2568	1668;1681;881	-1.08761	0.0304599	Down
miR393a-3p	0;0;0	0;147;0	6.33882	0.0271095	Up
novel-m0753-5p	1;9;16	0;0;0	-6.38303	0.0083489	Down
miR856-5p	0;0;0	0;329;0	6.88093	0.0153677	Up
miR160a-3p	0;0;0	0;86;0	5.94969	0.0395937	Up
miR5519	0;0;0	2272;4729;0	8.8016	0.00122622	Up
novel-m0961-5p	90;50;9	259;339;288	2.25206	0.0252962	Up
novel-m0437-3p	4;4;81	1;1;0	-4.89597	0.00325226	Down
novel-m0813-3p	1;3;8	0;0;1	-3.25531	0.0482441	Down
novel-m0856-3p	74;92;158	25;44;28	-1.7428	3.68997e-05	Down
novel-m0186-5p	19;41;15	1;4;0	-3.82271	0.000395166	Down
novel-m0277-3p	8;12;27	24;54;34	1.2511	0.034255	Up
novel-m0075-3p	0;0;0	3859;5297;0	8.73804	0.00138111	Up
novel-m0236-3p	4;3;11	11;27;40	2.04482	0.0107994	Up
miR7727-5p	0;0;0	0;105;0	6.09677	0.0344078	Up
miR5051	9;7;0	0;0;0	-5.68301	0.035155	Down
miR9723	0;79;150	0;0;0	-7.79944	0.0030361	Down
miR2665	0;107;0	0;0;0	-6.08643	0.0347602	Down
novel-m0626-5p	3;30;39	0;0;0	-7.61056	0.00134634	Down
novel-m0731-5p	49;201;70	15;52;21	-1.81239	0.0175289	Down
miR9781	0;0;0	0;25;10	6.19726	0.019689	Up
miR403-3p	36809;339916;296262	2116;2927;2441	-6.26173	2.63861e-16	Down
novel-m0397-5p	17;12;16	8;5;3	-1.53027	0.0346972	Down
miR391	53761;54908;42159	72048;99635;240554	1.31026	0.0399439	Up
miR2619b-5p	135;351;263	0;0;0	-10.8143	1.61421e-07	Down
miR5780b	0;0;68	0;0;0	-5.74779	0.0477603	Down
miR821d	0;142;0	0;0;0	-6.29156	0.028427	Down
novel-m0937-3p	9;10;8	0;1;0	-4.54845	0.00134034	Down
novel-m0279-5p	10;6;15	0;0;0	-6.882	0.00308156	Down
miR8140	240;288;0	0;0;0	-8.40681	0.0015533	Down
miR2873b	19;24;0	0;0;0	-6.5555	0.0144166	Down
novel-m0652-5p	1941;5515;4629	1;6;324	-4.82127	0.00379022	Down
miR5232	1597;729;201	0;0;0	-12.1761	6.72884e-09	Down
novel-m0268-5p	19;41;15	1;4;0	-3.82271	0.000395166	Down
miR1514a-3p	245;270;147	46;105;49	-1.8324	0.00276531	Down
miR1078	0;381;170	0;0;0	-8.39108	0.00145642	Down
miR165b-5p	62;34;0	0;0;0	-7.23218	0.00684103	Down
novel-m0582-5p	1154;995;185	21;34;31	-4.8617	1.1874e-07	Down
novel-m0508-3p	1;2;9	32;83;9	3.31694	0.00452496	Up
miR8135	821;719;0	0;0;0	-8.83894	0.000969695	Down
miR8032a-3p	44;0;0	0;0;0	-5.77463	0.0466027	Down
novel-m0126-3p	0;1738;5	1;4;5	-6.2602	0.00417437	Down
miR395a	83;0;0	0;0;0	-6.24562	0.0297538	Down
miR822-5p	0;1351;0	0;0;0	-7.63892	0.00641687	Down
novel-m0234-3p	4;3;11	11;27;40	2.04482	0.0107994	Up
miR6025b	0;212;0	0;0;0	-6.57177	0.0213673	Down
novel-m0239-3p	15;42;0	0;0;0	-6.70569	0.0122674	Down
novel-m0187-5p	19;41;15	2;4;0	-3.56342	0.000451575	Down
miR5080	213;371;28	0;0;0	-10.2769	3.44347e-06	Down
miR5508	0;0;0	68;0;0	5.90913	0.0411324	Up
miR1535a	32;123;1378	0;0;0	-10.8881	1.24338e-06	Down
miR8678	0;0;0	0;0;63	5.72307	0.0488338	Up
novel-m0889-5p	0;1;71	0;0;0	-6.26686	0.0254828	Down
novel-m0899-5p	4;12;28	53;26;124	2.24448	0.0136003	Up
novel-m0320-5p	3;0;6	12;21;106	3.64164	0.00816245	Up
miR161-3p	0;0;0	1894;2175;0	8.95854	0.000895711	Up
miR1217-5p	0;0;0	0;1290;12	7.63344	0.00645943	Up
miR11078g-3p	0;0;0	0;59;20	6.90222	0.00972661	Up
miR398b	12867;3505;42521	4164123;913198;1807162	6.73705	1.1214e-09	Up
novel-m0732-3p	8;6;4794	0;4;1	-8.38497	0.000102493	Down
miR529	0;0;0	0;0;6656	8.1505	0.00337273	Up
novel-m0141-3p	0;0;0	638;0;1006	8.85395	0.000917331	Up
novel-m0235-5p	0;0;1719	4;0;1	-5.67929	0.0408247	Down
novel-m0209-5p	19;41;15	1;4;0	-3.82271	0.000395166	Down
miR10978a	0;0;0	0;975;0	7.49736	0.00760771	Up
miR5272a	0;538;914	0;0;0	-8.9342	0.000726837	Down
novel-m0079-3p	33;48;0	1;0;0	-5.32784	0.0181679	Down
novel-m0057-5p	0;0;20	363;333;414	5.43936	0.00257518	Up
novel-m0406-5p	0;1;71	0;0;0	-6.26686	0.0254828	Down
novel-m0028-5p	0;0;0	9;6;8	6.47972	0.00492997	Up
novel-m0253-5p	19;41;15	1;4;0	-3.82271	0.000395166	Down
miR5671b	0;0;0	0;12;19	6.11884	0.0206184	Up
miR6183	0;0;0	0;45;28	6.88497	0.00952539	Up
miR1517	0;0;0	0;33;48	6.97839	0.00856138	Up
novel-m0739-5p	0;0;1717	0;1;0	-6.91723	0.0130221	Down
novel-m0661-5p	2;1;0	191;323;88	7.26561	1.83883e-10	Up
miR5032	0;0;0	63;0;52	7.2997	0.00601563	Up
novel-m0624-3p	0;11;1	3868;5302;13	8.74827	4.72913e-06	Up
miR2588a	0;0;0	0;87;30	7.21906	0.00668671	Up
miR1448	0;0;0	0;154;0	6.37164	0.0262284	Up
miR478d	0;0;0	0;18;10	6.0167	0.0229111	Up
miR2105	0;0;165	0;0;0	-6.39823	0.025537	Down
novel-m0061-5p	0;68;0	0;0;0	-5.74758	0.0477697	Down
novel-m0658-5p	64;82;184	4;4;46	-2.55125	0.0238831	Down
novel-m0148-3p	0;4;1	179;203;235	6.86528	1.13758e-20	Up
miR172g-3p	175;0;170	0;0;0	-8.15387	0.00214247	Down
miR1528	0;0;0	0;37;42	6.96463	0.00865477	Up
miR6229-5p	0;0;0	11;0;13	5.93399	0.0252759	Up
miR7497	0;0;106	0;0;0	-6.07974	0.0349851	Down
miR5048-5p	196;0;0	0;0;0	-6.8345	0.0161648	Down
novel-m0966-3p	147;225;61	28;28;81	-1.73503	0.0318202	Down
novel-m0945-3p	12;6;0	0;0;0	-5.80093	0.0324908	Down
novel-m0348-5p	1951;5558;4655	17;25;346	-4.78859	8.75424e-05	Down
miR164a	288;725;987	5558;6147;34461	4.45531	9.61993e-07	Up
novel-m0661-3p	1;3;0	3;10;15	2.65218	0.0255783	Up
miR5827	0;0;0	0;510;0	7.14797	0.0114192	Up
novel-m0221-5p	18;809;1	6700;4437;7853	4.33277	0.0110555	Up
miR8050-3p	0;0;1990	0;0;0	-7.79983	0.0052663	Down
miR8712	390;577;1683	225;300;201	-1.78591	0.00367023	Down
novel-m0151-3p	0;0;0	4;3;6	5.74583	0.0136046	Up
miR2660	0;104;0	0;0;0	-6.06552	0.0354671	Down
novel-m0365-5p	2;2;2	79;16;50	4.49178	9.75844e-06	Up
novel-m0454-5p	0;0;0	5;1;3	5.25676	0.0287813	Up
novel-m0836-5p	19;28;32	6;20;11	-1.11981	0.0372007	Down
miR11526	0;0;3018	0;0;0	-7.94498	0.00439024	Down
novel-m0627-3p	7;29;17	1;0;2	-3.95455	0.000237475	Down
novel-m0464-3p	25;434;49	750;637;1080	2.35256	0.0302193	Up
novel-m0591-3p	1211;1778;1679	2;10;5	-8.08811	3.96428e-53	Down
miR5201-5p	0;0;0	0;66;0	5.75119	0.0475996	Up
miR472-3p	0;0;0	0;982;0	7.50088	0.00757586	Up
miR6205	0;0;0	100;90;24	9.12925	3.68208e-05	Up
miR9470-5p	0;0;0	151;1284;158	11.2983	1.49258e-07	Up
novel-m0247-5p	1;3;2	0;0;0	-4.77539	0.0445762	Down
miR8668	1236;3161;2551	354;517;395	-2.41771	2.29493e-15	Down
miR4388	0;319;0	0;0;0	-6.84274	0.0160211	Down
miR831-3p	0;0;0	0;0;133	6.27439	0.0289114	Up
novel-m0266-3p	46;80;102	34;36;34	-1.11246	0.000358524	Down
novel-m0455-5p	67;179;1	0;0;0	-8.72926	0.000326323	Down
novel-m0470-3p	1287;8687;7529	13414;15506;13518	1.39033	0.0364993	Up
miR8675c	0;0;0	0;0;184	6.50217	0.0229605	Up
novel-m0168-5p	487;442;102	86;92;101	-2.02358	0.014585	Down
novel-m0906-3p	8;66;15	0;1;1	-5.12597	0.000182275	Down
miR12158	0;0;492	0;0;0	-7.11086	0.0119095	Down
novel-m0844-3p	11728;609;5637	102;265;101	-5.37518	7.2383e-06	Down
miR1082b	0;0;0	0;0;993	7.51098	0.00748516	Up
novel-m0452-3p	13;17;19	3;5;1	-2.43538	0.00047423	Down
miR8691	0;0;126	0;0;0	-6.20578	0.0309461	Down
miR1166.2	0;0;0	119569;0;0	8.36631	0.0025376	Up
miR8028-5p	0;1947;963	0;0;0	-9.11272	0.000624615	Down
miR171i-3p	225810;0;245945	0;0;0	-8.37617	0.00250438	Down
novel-m0007-5p	3;10;0	0;0;0	-5.31157	0.047488	Down
miR2199	3722;9609;676938	12707;17738;20929	-3.33429	0.0372475	Down
miR8757a	0;0;0	0;29;55	6.99351	0.00850443	Up
miR2109	0;0;0	17;1616;0	7.73153	0.00572992	Up
novel-m0553-5p	1;3;2	0;0;0	-4.77539	0.0445762	Down
miR398a-3p	1151;0;0	273360;121245;226376	6.74879	0.00737987	Up
miR419	0;0;801	0;0;0	-7.38414	0.00869738	Down
miR5501	0;0;440	0;0;0	-7.04388	0.0128393	Down
novel-m0952-5p	1953;5546;4652	13;19;339	-4.82888	0.000175178	Down
novel-m0570-3p	8;34;30	3;10;11	-1.52015	0.0343669	Down
miR3627	13648;1389;7429	158;650;156	-4.68441	4.43129e-05	Down
novel-m0613-5p	11;5;42	1628;60;473	5.11201	0.000136159	Up
miR2108b	0;0;93	0;0;0	-5.98307	0.0383723	Down
miR12152	0;0;702	0;0;0	-7.31337	0.00944604	Down
miR8646	0;0;0	0;20;12	6.14434	0.020146	Up
miR10214a-5p	0;0;0	0;64;0	5.72789	0.0486207	Up
miR9760	0;0;0	0;209;0	6.58281	0.0211198	Up
miR2617a	49;90;0	0;0;0	-7.47522	0.0048826	Down
novel-m0289-3p	529;571;440	156;351;142	-1.33925	0.0162268	Down
miR8706a	0;151;316	0;0;0	-8.29259	0.00163944	Down
miR447c-3p	0;365;0	0;0;0	-6.92834	0.0145922	Down
novel-m0248-3p	2;6;3	94;75;70	4.42557	1.3239e-12	Up
miR7755-5p	0;0;0	0;33;29	6.75284	0.0107956	Up
miR11342-5p	0;0;0	466;0;0	7.20058	0.0107555	Up
miR7711-5p.1	0;0;0	47;28;38	8.4562	0.000118344	Up
miR408-3p	757;418;425	17930;9153;4293	4.1064	2.02971e-06	Up
miR9552b-5p	53;0;76	0;0;0	-7.44033	0.00509266	Down
novel-m0120-5p	145;0;1	2;0;1	-4.96028	0.0358698	Down
miR6292	0;0;340	0;0;0	-6.88368	0.0153233	Down
novel-m0550-5p	1;1;145	1;1;0	-5.27402	0.00876421	Down
novel-m0574-3p	4;8;3	0;0;0	-5.95536	0.0108878	Down
miR408-5p	0;0;105	10058;1468;7293	6.57459	0.00312056	Up
miR8565b	0;0;67	0;0;0	-5.73653	0.0482528	Down
novel-m0744-3p	0;0;0	2;3;3	5.13398	0.0285091	Up
miR8723a	0;0;0	0;183;200	8.15465	0.002009	Up
novel-m0056-5p	41;176;218	23;64;60	-1.47983	0.0312003	Down
miR1154-5p	0;0;0	18776;30202;21221	16.7413	4.95436e-22	Up
miR2630a	428;0;1222	0;0;0	-8.82699	0.00097622	Down
miR11115-5p	0;0;369	0;0;0	-6.93536	0.0144802	Down
miR5058	0;0;99	0;0;0	-6.02939	0.0367168	Down
miR394	0;0;0	0;416;0	7.02665	0.0130872	Up
novel-m0157-5p	12;8;2	40;61;31	2.35683	0.0075438	Up
miR5383	0;0;0	0;0;142	6.32099	0.0275982	Up
novel-m0972-5p	1941;5515;4629	1;6;325	-4.81698	0.00383244	Down
novel-m0538-5p	34;47;75	13;29;18	-1.38222	0.00303956	Down
miR11431a	212;0;223	0;0;0	-8.29624	0.00178963	Down
miR2624	0;0;0	0;5313;0	8.10207	0.00359121	Up
miR5677	0;253;0	0;0;0	-6.691	0.0188517	Down
miR11451	0;0;0	95;0;0	6.15545	0.0325029	Up
miR6148b	68;0;0	0;0;0	-6.10046	0.0342926	Down
miR169j	0;265;0	0;0;0	-6.72177	0.0182455	Down
novel-m0905-5p	16;22;1	0;0;0	-6.95222	0.00507544	Down
novel-m0886-5p	2;3;1	0;0;0	-4.81435	0.0441945	Down
miR169p-3p	0;0;0	0;0;89	5.9821	0.0383987	Up
miR8041a-3p	0;366;0	0;0;0	-6.93006	0.0145647	Down
novel-m0017-5p	2;13;2	63;52;135	3.84202	3.45213e-05	Up
miR156a-5p	2248;3891;4751	7922;6596;10019	1.19283	6.94807e-05	Up
miR7484g	0;0;623	0;0;0	-7.24723	0.0101963	Down
novel-m0291-3p	539;583;450	159;371;152	-1.29913	0.0198511	Down
novel-m0838-3p	1;1;4	8;12;18	2.60544	0.00229942	Up
miR5260	322;0;0	0;0;0	-7.14061	0.0115157	Down
miR6217a-5p	0;0;0	48;0;49	7.16465	0.00703765	Up
novel-m0414-3p	0;0;0	103;50;88	9.37992	1.32466e-05	Up
novel-m0782-3p	582;483;39	1;9;7	-6.02134	2.65827e-06	Down
novel-m0709-3p	892;1601;1021	290;462;482	-1.54184	1.96641e-06	Down
novel-m0961-3p	0;0;0	91;76;58	9.32287	1.34239e-05	Up
miR11075b-5p	0;0;355	0;0;0	-6.91103	0.014872	Down
novel-m0712-3p	0;0;0	14;9;25	7.33791	0.00131803	Up
novel-m0936-3p	9;10;8	0;1;0	-4.54845	0.00134034	Down
miR4415a-3p	245;78;303	14265;4680;2331	4.92389	1.72259e-06	Up
miR6225-5p	0;0;916	0;0;0	-7.45353	0.0080146	Down
novel-m0449-5p	0;3;67	0;0;0	-6.49084	0.0181496	Down
miR5298a	0;0;1175	0;0;0	-7.57512	0.00693151	Down
novel-m0181-5p	69;34;35	217;153;204	1.87099	0.00609064	Up
novel-m0047-3p	7;8;21	28;37;25	1.32638	0.0191018	Up
novel-m0683-5p	4;4;9	12;13;19	1.34849	0.0256568	Up
novel-m0724-5p	4;1742;4	10;8;7	-5.3652	0.00349434	Down
novel-m0896-3p	0;0;0	6;1;5	5.59115	0.0202085	Up
miR3440	0;0;0	0;303;0	6.82836	0.0162707	Up
miR391a-3p	254;321;178	391;666;694	1.11159	0.0177644	Up
novel-m0684-5p	0;0;0	2;1;3	4.75348	0.0466122	Up
novel-m0119-5p	145;0;1	2;0;1	-4.96028	0.0358698	Down
miR11455	0;0;0	0;3894;4552	8.90749	0.00103458	Up
miR11108o-3p	0;364;0	0;0;0	-6.92662	0.0146199	Down
miR166m	0;4955;0	0;0;0	-8.08102	0.0036901	Down
novel-m0706-3p	892;1601;1021	290;462;482	-1.54184	1.96641e-06	Down
novel-m0631-3p	0;2;1333	2;0;0	-6.3392	0.0206296	Down
novel-m0054-3p	74;92;158	25;44;28	-1.7428	3.68997e-05	Down
novel-m0614-5p	31;9;87	5820;1283;1672	5.9984	5.16875e-08	Up
novel-m0043-5p	781;636;31	35;34;42	-3.77957	0.00147472	Down
novel-m0845-3p	1614;352;917	68;124;8	-3.93026	0.000915822	Down
miR8577	0;102;65	0;0;0	-7.57079	0.00399796	Down
novel-m0603-5p	0;0;19	363;333;416	5.51782	0.00204955	Up
miR893	0;0;0	598;0;0	7.33892	0.00916888	Up
novel-m0604-5p	0;1;1	2;9;5	2.86713	0.0253877	Up
novel-m0682-5p	9;27;8	6;5;3	-1.59384	0.0457754	Down
novel-m0619-5p	8;6;4794	1;3;3	-8.25227	2.25228e-05	Down
novel-m0236-5p	0;0;1717	0;1;0	-6.91723	0.0130221	Down
miR4413b	62;0;0	0;0;0	-6.03228	0.0366155	Down
miR8051-5p	0;0;107	0;0;0	-6.08664	0.0347533	Down
miR157a-3p	0;0;0	0;0;17333	8.28071	0.0028434	Up
miR6151a	0;0;2676	0;0;0	-7.90602	0.00461158	Down
miR5174e-5p.1	0;0;0	0;0;186	6.50961	0.0227851	Up
miR319e	0;0;0	0;0;209	6.58922	0.020979	Up
miR1092	0;0;0	0;126;77	7.69142	0.00362433	Up
novel-m0861-5p	1;2;4	0;0;0	-4.94673	0.0376643	Down
novel-m0321-5p	3;0;6	12;21;106	3.64164	0.00816245	Up
novel-m0204-3p	445;1270;570	1689;1469;1818	1.15313	0.0116688	Up
novel-m0677-5p	10;32;77	12;14;7	-1.7031	0.0358773	Down
miR8664	0;0;0	0;38;43	6.9852	0.00844652	Up
novel-m0461-5p	486;437;105	84;79;96	-2.12121	0.0101501	Down
miR5183	0;0;358	0;0;0	-6.91633	0.0147857	Down
novel-m0349-3p	74;92;158	25;44;28	-1.7428	3.68997e-05	Down
novel-m0282-5p	0;1;71	0;0;0	-6.26686	0.0254828	Down
miR2109-5p	0;0;44617	0;0;0	-8.33779	0.00263603	Down
miR529h	0;0;0	0;191;0	6.52135	0.0225109	Up
novel-m0608-3p	3;8;3	0;0;0	-5.84404	0.0126487	Down
miR11175-5p	0;0;0	0;16;10	5.95446	0.0241725	Up
miR4415b-5p	11;0;8	552;136;325	5.30094	0.000104442	Up
novel-m0717-5p	14;14;0	0;0;0	-6.19456	0.0213787	Down
miR477-5p	37;12;12	0;0;0	-7.74365	0.0010549	Down
novel-m0511-5p	3;22;35	0;0;0	-7.41889	0.00180941	Down
miR7834	0;0;0	0;154;82	7.79207	0.00322373	Up
miR6111-3p	0;0;0	82;0;0	6.04789	0.0360645	Up
miR11538	0;0;93	0;0;0	-5.98307	0.0383723	Down
miR6232b-5p	18;58;0	0;0;0	-6.92354	0.00960031	Down
miR948	0;0;0	1508;7597;1269	13.7884	3.43588e-12	Up
novel-m0414-5p	0;0;0	19;12;12	7.25459	0.00144136	Up
novel-m0076-5p	4;7;15	0;0;1	-4.38186	0.00311255	Down
novel-m0464-5p	0;0;6	156;184;177	6.24763	1.88716e-06	Up
novel-m0857-3p	275;294;370	732;739;780	1.21986	2.82894e-06	Up
miR7782-3p	0;0;33	770;403;609	5.33052	0.00627002	Up
miR2275a	0;191;0	0;0;0	-6.5001	0.023013	Down
miR535-3p	0;0;0	0;276;346	8.45471	0.00138357	Up
novel-m0708-3p	213;670;188	66;119;143	-1.69148	0.00966012	Down
miR1049	0;0;0	364;0;350	8.52545	0.0013288	Up
novel-m0693-5p	0;0;0	314;359;296	11.1987	3.03979e-08	Up
novel-m0697-5p	0;0;1717	0;1;0	-6.91723	0.0130221	Down
miR7484c	25;54;0	0;0;0	-7.01009	0.00854467	Down
novel-m0498-3p	752;506;17	11;11;11	-5.27527	4.89168e-05	Down
novel-m0002-5p	17;7;49	0;3;0	-4.37407	0.00370737	Down
novel-m0149-5p	83;138;168	18;61;25	-1.90886	0.000765118	Down
miR9779	0;0;0	214;451;464	11.3091	2.78599e-08	Up
novel-m0356-3p	1490;1272;3337	139;389;212	-3.0574	6.11788e-07	Down
miR170-5p	29;417;46	404;656;1249	2.26244	0.0391501	Up
miR5139	1008;1077;1305	145510;187777;1508	6.28205	4.27111e-06	Up
miR10216-5p	101;0;0	0;0;0	-6.38572	0.0258624	Down
miR398b-3p	0;6217;32224	0;0;0	-8.33139	0.00265858	Down
novel-m0357-3p	0;0;0	3660;5478;0	8.73557	0.00138634	Up
novel-m0164-3p	0;1;71	0;0;0	-6.26686	0.0254828	Down
miR397a	4294;2777;5310	141623;44852;33034	4.07026	2.04622e-06	Up
novel-m0537-5p	74;55;117	310;229;559	2.08479	0.000397581	Up
novel-m0615-5p	11;5;42	1629;60;473	5.11262	0.000136088	Up
novel-m0135-5p	479;431;105	85;79;97	-2.09162	0.0109213	Down
novel-m0853-5p	12;41;73	4;15;9	-2.07275	0.00913769	Down
novel-m0350-3p	251;194;1	1;0;1	-7.19736	0.000103067	Down
miR162b	0;0;0	0;106;0	6.10369	0.0341783	Up
miR2922	0;0;102	0;0;0	-6.05143	0.0359504	Down
novel-m0341-5p	2;3;1216	0;5;0	-6.38756	0.0074978	Down
miR773b-3p	0;0;0	0;602;0	7.24287	0.0102467	Up
miR1447	0;368;0	0;0;0	-6.93348	0.0145101	Down
novel-m0752-5p	805;792;48	9;14;17	-5.37914	2.75998e-06	Down
novel-m0279-3p	3;8;9	0;0;0	-6.28694	0.00655688	Down
novel-m0883-5p	3;10;42	0;0;0	-7.25422	0.00267425	Down
novel-m0394-5p	0;1;71	0;0;0	-6.26686	0.0254828	Down
miR6209	0;0;466	0;0;0	-7.0785	0.0123512	Down
miR1510b-3p	1552;2531;3088	1390;845;826	-1.1739	0.00707205	Down
miR11095-5p	69;104;0	0;0;0	-7.65795	0.00390303	Down
miR6480	0;0;0	0;338;0	6.898	0.0150839	Up
novel-m0336-5p	0;1;71	0;0;0	-6.26686	0.0254828	Down
novel-m0640-5p	42;97;31181	45;33;61	-6.90999	0.000162215	Down
novel-m0123-5p	9;11;16	6;4;3	-1.45169	0.0246214	Down
novel-m0233-5p	0;0;1717	0;0;1	-6.91234	0.0130847	Down
miR2111a	0;0;9540	0;0;0	-8.20639	0.00313556	Down
novel-m0776-5p	0;0;0	3;1;2	4.76818	0.0464523	Up
miR397b-3p	85;43;131	2896;911;836	4.09207	2.96802e-06	Up
miR2667a	0;0;0	1402;1461;1810	13.2218	3.52588e-12	Up
novel-m0383-5p	1;4;3	0;0;0	-5.11702	0.0304432	Down
novel-m0843-3p	11728;609;5637	102;265;101	-5.37518	7.2383e-06	Down
novel-m0927-5p	0;0;0	4;3;2	5.29281	0.0243688	Up
miR7814	0;0;0	0;12;16	6.0313	0.0222941	Up
miR8000	0;0;0	135;89;147	9.94459	2.35103e-06	Up
novel-m0124-5p	9;11;16	6;4;3	-1.45169	0.0246214	Down
novel-m0842-5p	65;2;18	1;1;0	-5.2748	0.00187816	Down
novel-m0261-5p	0;8;3386	2;2;1	-7.75882	0.000507575	Down
novel-m0926-3p	0;1738;5	1;4;5	-6.2602	0.00417437	Down
miR5770a	1201;565;2908	157542;31781;133261	5.99568	3.20709e-10	Up
miR5265	0;146;0	0;0;0	-6.31139	0.0278698	Down
miR2680a	0;0;0	169;102;188	10.1997	1.17044e-06	Up
novel-m0386-3p	27;62;71	85;124;114	1.03291	0.00106285	Up
novel-m0180-5p	69;34;35	217;153;204	1.87099	0.00609064	Up
novel-m0568-5p	2;0;35	0;0;0	-6.0158	0.0294894	Down
miR156b-3p	0;0;0	17285;0;13262	8.32662	0.00267547	Up
miR530	0;0;0	0;0;149	6.35504	0.026671	Up
miR6157	0;0;2939	0;0;0	-7.93659	0.00443708	Down
novel-m0431-3p	0;0;0	3854;5288;1	11.9053	6.00118e-07	Up
novel-m0275-3p	34;17;21	235;327;134	3.08287	1.44969e-05	Up
miR1435	0;0;81	0;0;0	-5.8799	0.0422817	Down
miR408a-5p	233;161;0	0;0;0	-8.227	0.00200641	Down
novel-m0514-5p	0;1;177	1;0;1	-5.21284	0.0235311	Down
miR1507-3p	92;0;147	0;0;0	-7.88613	0.00294594	Down
novel-m0851-5p	8;5;39	2;4;4	-2.28173	0.0268058	Down
novel-m0486-3p	2;3;9	0;0;1	-3.51306	0.0264795	Down
novel-m0492-5p	536;1003;1379	110;254;157	-2.46361	1.37571e-08	Down
novel-m0254-5p	19;41;15	1;4;0	-3.82271	0.000395166	Down
novel-m0316-3p	9;20;19	0;0;0	-7.40644	0.00117867	Down
miR10532	0;0;0	828;0;0	7.50622	0.00752774	Up
novel-m0058-3p	0;0;1	4;5;5	3.58644	0.0142802	Up
novel-m0851-3p	4;5;13	1;3;2	-1.82851	0.0455443	Down
novel-m0514-3p	12;6;38	0;1;0	-5.39632	0.000695058	Down
novel-m0237-5p	0;0;1717	0;1;0	-6.91723	0.0130221	Down
novel-m0365-3p	28;12;63	10969;1964;7267	7.45867	3.47828e-14	Up
novel-m0027-5p	825;533;4	3;8;7	-6.13197	5.89731e-05	Down
novel-m0158-3p	1;2;0	148;277;226	7.55855	7.01566e-17	Up
miR169a-5p	156;0;0	0;0;0	-6.68466	0.0189789	Down
novel-m0707-5p	0;0;0	1;3;5	5.2137	0.0286598	Up
miR6258	11;32;16	0;0;0	-7.6244	0.000926786	Down
miR6108f	348;513;793	0;0;0	-11.8459	2.81958e-09	Down
miR171m	208907;246845;220232	94506;131648;67012	-1.25638	0.00265447	Down
miR5569	0;0;0	0;175;0	6.46097	0.0239523	Up
novel-m0773-5p	0;1;71	0;0;0	-6.26686	0.0254828	Down
miR6421-5p	0;0;82	0;0;0	-5.88911	0.04192	Down
miR5272f	0;0;0	524;758;0	8.7809	0.000982659	Up
miR390a-5p	30;35;25	119;31;176	1.77299	0.0285493	Up
novel-m0709-5p	42;97;31181	45;33;61	-6.90999	0.000162215	Down
miR5654-3p	0;0;0	95;77;53	9.31063	1.47641e-05	Up
novel-m0459-5p	3;22;35	0;0;0	-7.41889	0.00180941	Down
miR1428e-5p	0;0;0	48;43;0	7.1135	0.00748625	Up
novel-m0067-5p	9;14;56	1;8;3	-2.60353	0.0132445	Down
miR5540	0;0;399	0;0;0	-6.984	0.0137235	Down
miR6202	0;0;0	0;0;532	7.17793	0.0110369	Up
novel-m0547-3p	144;220;56	22;25;70	-1.92019	0.0208826	Down
novel-m0911-5p	20;20;23	5;9;15	-1.18113	0.0380574	Down
miR10981a	0;0;0	0;226;0	6.6356	0.0199843	Up
miR4997	0;0;0	86;88;80	9.49883	7.12437e-06	Up
miR5377b	126;187;0	0;0;0	-8.07567	0.00232919	Down
miR1044-3p	0;240;0	0;0;0	-6.65573	0.0195679	Down
miR3513-5p	0;0;0	0;165;0	6.42002	0.0249742	Up
novel-m0109-5p	3;4;8	0;2;1	-2.25901	0.0426813	Down
novel-m0640-3p	892;1601;1021	290;462;482	-1.54184	1.96641e-06	Down
miR6448	0;0;0	24;21;29	7.9378	0.000341212	Up
novel-m0536-5p	136;208;188	541;465;469	1.46623	1.51782e-08	Up
novel-m0350-5p	0;0;2	4;3;8	2.79994	0.037528	Up
novel-m0839-5p	1465;1249;3306	121;377;200	-3.12282	1.04706e-06	Down
novel-m0178-5p	1879;5334;4533	1;1;304	-4.81247	0.00752368	Down
miR159a	74251;75892;111537	127779;224813;243104	1.11823	0.00219801	Up
novel-m0017-3p	0;0;0	2720;2991;0	8.89739	0.00103051	Up
novel-m0713-5p	27;23;13	0;1;0	-5.74584	9.60981e-05	Down
novel-m0767-3p	36;21;0	2;1;1	-3.7473	0.0274564	Down

## Sheet: SMT-Vs-SRS
miRNA_name	SMT-Count	SRS-Count	log2FoldChange(SRS/SMT)	Pvalue	Up/Down-Regulation
miR5556-5p	0;0;0	110;69;0	7.14427	0.00583079	Up
miR8648	0;119;0	0;0;0	-5.99116	0.0320747	Down
miR395e-5p	0;0;0	0;85;0	5.72141	0.0416774	Up
miR169c-3p	0;0;2472	0;0;0	-7.53694	0.00561238	Down
miR11610	0;0;0	468;546;0	8.3153	0.00129064	Up
miR477	0;0;0	0;2771;0	7.43653	0.00636169	Up
miR7698-5p	40;93;0	0;0;0	-7.48654	0.00328429	Down
novel-m0678-5p	96;125;0	7;4;3	-3.99054	0.0170103	Down
miR11343-5p	0;108;0	0;0;0	-5.92656	0.0342033	Down
miR8750	0;0;0	363;0;0	6.35376	0.022061	Up
novel-m0668-3p	314;2;3	7;4;0	-4.85231	0.0165108	Down
novel-m0715-5p	0;0;1	1278;0;0	6.00299	0.0277558	Up
miR7822	0;165;0	0;0;0	-6.20271	0.0258666	Down
miR319a-3p	102;129;143	2076;1347;247	2.6992	0.00619303	Up
miR11108r-3p	0;0;0	58;58;0	6.83523	0.00861617	Up
novel-m0432-5p	1714;3678;110	864;79;50	-2.78931	0.0494638	Down
miR529p	39;0;0	0;0;0	-5.56468	0.0484139	Down
miR11072j-5p	4396;0;0	0;0;0	-7.61035	0.00511485	Down
novel-m0232-3p	0;0;1	356;1;1	6.06066	0.0080889	Up
miR9776-5p	0;0;1418	0;0;0	-7.42254	0.00647395	Down
novel-m0326-3p	0;0;0	6;0;22	5.44617	0.0389107	Up
miR11285	0;0;41	0;0;0	-5.63601	0.0452842	Down
miR5534b	0;0;0	336;0;0	6.30662	0.0231846	Up
miR9470-3p	0;0;42	0;0;0	-5.65297	0.0445648	Down
miR7731-3p	0;397;0	0;0;0	-6.71417	0.0149167	Down
miR847-3p	0;0;0	164;0;27	6.99054	0.00731459	Up
novel-m0624-5p	1;2;0	36;21;5	3.78134	0.0061824	Up
miR3693k	0;0;0	0;77;0	5.65248	0.0444952	Up
miR2592s-3p	0;0;0	120;0;0	5.62571	0.0456311	Up
novel-m0595-3p	7;0;0	85;40;45	3.52846	0.0399376	Up
miR393a-3p	0;48;29	0;0;0	-7.0934	0.00553659	Down
miR5519	0;0;0	898;0;1064	8.65514	0.000756338	Up
novel-m0437-3p	0;0;0	15;3;1	5.39003	0.0270763	Up
novel-m0920-5p	1;16;0	0;0;0	-5.35952	0.0445274	Down
novel-m0075-3p	0;0;0	0;1;4761	7.48224	0.00600992	Up
miR530b	0;0;0	138;136;147	9.53018	6.44003e-06	Up
novel-m0345-5p	0;1;0	44;32;1	5.31122	0.00598434	Up
miR4392	0;0;0	51;25;0	6.42722	0.0139763	Up
miR2920	0;0;0	0;0;177	5.99249	0.0319836	Up
miR7727-5p	0;0;0	162;0;0	5.83315	0.0374225	Up
miR7741-5p.2	1155;0;0	0;0;0	-7.35473	0.0070383	Down
miR12105-3p	0;0;0	187;178;0	7.69445	0.00289431	Up
miR2665	0;105;0	0;0;0	-5.90764	0.0348482	Down
novel-m0029-5p	315;7;4	7;3;2	-5.05084	0.00270467	Down
miR9773	0;0;0	0;0;274	6.27275	0.0240218	Up
miR9781	0;0;0	23;0;17	5.81238	0.0259545	Up
miR5786	39;82;84	944;449;151	2.32065	0.0111519	Up
miR7984d-3p	0;0;0	30;21;0	6.1262	0.0197443	Up
miR11409e	0;0;0	0;231;0	6.37285	0.0216193	Up
miR11023	0;0;0	269;0;0	6.16752	0.026788	Up
miR821d	0;0;0	0;0;478	6.60037	0.0169101	Up
miR5176-5p	0;0;0	15;56;0	6.42499	0.0149791	Up
miR157d-3p	502;3547;1012	27483;14367;538	2.63795	0.0498258	Up
miR10536	0;0;0	113;110;0	7.34069	0.00457682	Up
miR394a	0;0;0	3208;1176;1546	12.7221	3.19673e-11	Up
miR8140	113;0;0	0;0;0	-6.27701	0.0239426	Down
novel-m0622-5p	555;2;1	4;1;3	-6.10729	0.00172684	Down
miR1078	0;0;0	462;0;0	6.49653	0.0189367	Up
miR6442	0;0;0	2401;0;2152	8.91377	0.000555838	Up
miR11408a	0;0;3369	0;0;0	-7.5838	0.00529003	Down
miR5071	0;0;0	0;0;130	5.78447	0.0392298	Up
miR913-5p	0;0;462	0;0;0	-7.04878	0.0101632	Down
miR7486i	0;0;0	99;0;22	6.66726	0.0106101	Up
miR166d-5p	0;0;0	0;12920;3512	8.08739	0.0025606	Up
miR2925	0;0;0	0;252;0	6.42486	0.020454	Up
miR5080	258;59;0	0;0;0	-8.09172	0.00167754	Down
miR164a-3p	48;37;64	1159;244;393	2.80705	0.000923689	Up
miR6149a	0;0;0	0;125;0	5.9833	0.0322784	Up
miR11311	0;0;0	46;23;46	7.87549	0.000343722	Up
novel-m0179-3p	9;2;186	5703;264;948	3.77041	0.0273445	Up
miR7709-3p	0;0;0	405;0;0	6.4194	0.0205738	Up
miR11307	0;0;0	104;97;0	7.261	0.00505825	Up
miR7536a	0;0;0	190;0;0	5.94062	0.0336763	Up
miR825-5p	0;0;0	140;92;0	7.34589	0.00451384	Up
miR11078g-3p	0;0;0	67;94;0	7.10346	0.00626539	Up
miR828a	0;0;0	137;12;8	7.73346	0.00107446	Up
miR169i-3p	0;0;0	0;0;1046	6.99287	0.0108456	Up
novel-m0732-3p	0;0;1	1538;1;1	7.40121	0.00200079	Up
miR835-5p	0;0;0	213;0;0	6.01638	0.0312283	Up
miR11091-3p	0;0;0	0;171;0	6.18673	0.0262638	Up
novel-m0655-5p	74;69;1	0;0;0	-8.34666	0.000398933	Down
novel-m0579-5p	0;3;1	40;76;0	4.16826	0.0390946	Up
novel-m0930-3p	11;8;14	105;125;14	2.31904	0.0408703	Up
novel-m0520-5p	3;8;4	1302;16;5	5.27358	0.00203282	Up
miR414	58;401;324	3300;2744;468	2.58811	0.0212248	Up
miR529	0;0;0	0;10783;0	7.64369	0.00490199	Up
miR3476-5p	0;0;0	0;194;0	6.26598	0.0241921	Up
novel-m0453-5p	0;0;0	36;4;0	5.65897	0.0342324	Up
miR1878	0;0;0	431;0;0	6.4561	0.0197804	Up
novel-m0425-3p	1;3;2	35;17;23	3.09326	0.000493285	Up
novel-m0431-5p	7;3;1	141;42;27	3.48864	0.0020424	Up
miR5272a	0;0;0	0;595;0	6.88716	0.0122549	Up
miR472	0;0;2806	0;0;0	-7.55744	0.00546929	Down
miR5208a	0;347;0	0;0;0	-6.64189	0.0161658	Down
miR1854-5p	0;0;0	0;0;127	5.76843	0.0398407	Up
miR5264	0;98;0	0;0;0	-5.86106	0.0364802	Down
miR6183	0;0;0	60;109;0	7.13883	0.00608105	Up
miR8565a	0;0;0	0;0;4804	7.48404	0.00599646	Up
miR1109	0;0;0	0;1861;0	7.33052	0.00724868	Up
miR5032	0;0;0	37;50;0	6.61312	0.0113813	Up
novel-m0624-3p	0;0;0	0;2;4765	7.48248	0.00600816	Up
novel-m0131-3p	315;8;4	10;5;2	-4.5795	0.00629847	Down
miR2588a	0;0;0	144;128;0	7.48291	0.00380287	Up
miR478d	0;0;0	19;10;0	5.57237	0.0340039	Up
novel-m0941-3p	0;3;0	3;4174;0	6.79249	0.0123422	Up
novel-m0658-5p	55;279;12	42;6;10	-2.78472	0.0229634	Down
miR3630-3p	46;106;0	0;0;0	-7.5923	0.00284773	Down
miR4992	0;0;130	0;0;0	-6.39378	0.0211653	Down
miR7484o	0;0;0	131;0;0	5.68698	0.0430658	Up
miR8653a	0;0;0	532;0;0	6.57685	0.0173519	Up
miR5720	130;0;0	0;0;0	-6.36294	0.0218705	Down
miR5139b	0;0;474	0;0;0	-7.05959	0.0100348	Down
miR5647	0;16;17	0;0;0	-6.41554	0.0130148	Down
miR777	0;0;0	40;49;0	6.62884	0.011129	Up
miR5766	0;0;0	43;0;33	6.38909	0.0140949	Up
miR481d	0;0;0	318;191;0	7.89218	0.00221491	Up
miR11478	0;596;0	0;0;0	-6.91691	0.0118489	Down
novel-m0280-3p	102;431;224	94;121;34	-1.83066	0.0437358	Down
miR8727	0;208;0	0;0;0	-6.34626	0.0222604	Down
novel-m0945-3p	0;0;0	53;0;1	5.62987	0.039096	Up
miR8615	32;0;13	0;0;0	-6.73825	0.00949905	Down
miR164a	318;610;625	29534;3842;7826	3.95818	1.30905e-05	Up
miR5656	0;0;0	403;0;0	6.41646	0.0206385	Up
miR4994-3p	0;417;2476	0;0;0	-8.66878	0.000940119	Down
novel-m0221-5p	0;2;2	1882;279;2540	9.14861	1.89743e-12	Up
novel-m0597-5p	0;1;0	44;32;1	5.31122	0.00598434	Up
novel-m0875-5p	125;389;4	24;10;42	-2.88787	0.0323221	Down
miR6145a	0;0;0	612;58;0	7.77752	0.0028966	Up
novel-m0659-5p	0;0;0	6;1;4	4.87179	0.0418901	Up
miR11526	0;247;0	0;0;0	-6.44901	0.0199505	Down
miR4352b	0;0;0	31;14;0	5.96896	0.0234856	Up
novel-m0589-3p	3;1;1	446;19;8	5.28686	0.00097153	Up
miR4412-5p	1054;1256;775	168;84;64	-3.76867	2.59957e-10	Down
novel-m0464-3p	3;1;6	2578;184;417	7.06234	7.13252e-08	Up
miR7724a-5p	0;61;0	0;0;0	-5.53156	0.0499262	Down
miR5038a	0;0;0	0;155;0	6.12393	0.02801	Up
novel-m0033-3p	0;0;0	1418;0;0	7.05972	0.0100294	Up
miR5201-5p	0;0;0	104;133;0	7.393	0.00432699	Up
novel-m0942-3p	0;17;3	10;8824;8	7.44958	0.000920434	Up
novel-m0671-5p	96;122;2	5;6;5	-3.87803	0.00377782	Down
miR11515b	0;80;0	0;0;0	-5.72192	0.0417368	Down
miR4388	0;242;0	0;0;0	-6.43696	0.0202103	Down
miR5181a-3p	0;0;0	122;0;0	5.6373	0.0451366	Up
miR12158	693;0;0	0;0;0	-7.18871	0.00860822	Down
novel-m0844-3p	252;547;303	2266;3163;560	2.09484	0.0265977	Up
miR1082b	0;0;0	0;900;0	7.07207	0.00988459	Up
novel-m0716-5p	3;3;2	0;0;0	-5.41814	0.0228399	Down
miR169a-3p	0;0;0	280;44;0	7.39731	0.00448266	Up
novel-m0564-3p	311;1;4	6;2;1	-5.29576	0.00445734	Down
novel-m0268-3p	1;2;3	22;15;16	2.5763	0.00539667	Up
miR8787	0;129;0	0;0;0	-6.0443	0.0304084	Down
miR2109	0;0;0	17899;2605;3184	14.0637	3.017e-13	Up
miR5243	0;0;0	0;23;9	5.78323	0.0298617	Up
novel-m0154-3p	314;0;3	5;1;0	-5.35231	0.0213736	Down
miR8655	0;0;0	1410;0;248	8.38089	0.00121992	Up
miR2926	0;0;3340	0;0;0	-7.58264	0.00529784	Down
novel-m0173-5p	0;7;7	124;32;33	3.0515	0.016626	Up
miR11470	0;0;8409	0;0;0	-7.67042	0.00473746	Down
miR5665	0;0;0	172;359;0	7.92143	0.0022578	Up
miR11505	144;0;0	0;0;0	-6.42428	0.0204869	Down
miR5139a	0;884;0	0;0;0	-7.08986	0.00968301	Down
miR5658	0;0;0	234;287;0	7.93294	0.00214058	Up
novel-m0309-5p	9;9;0	0;0;0	-5.82847	0.0240313	Down
novel-m0897-5p	3;3;3	214;33;18	4.02062	0.000745441	Up
novel-m0253-3p	1;2;3	22;15;16	2.5763	0.00539667	Up
miR9760	0;0;0	407;405;0	8.19881	0.00149163	Up
miR160a-5p	2339;3876;906	31959;6039;21413	2.50667	0.00193884	Up
miR9745	0;0;0	143;0;89	7.28704	0.00466106	Up
miR2617a	0;0;0	50;78;0	6.92557	0.00784934	Up
miR10445	0;0;0	198;0;0	5.96809	0.0327707	Up
miR8706a	0;0;0	152;127;0	7.49816	0.00372313	Up
novel-m0254-3p	1;2;3	22;15;16	2.5763	0.00539667	Up
miR447c-3p	393;0;0	0;0;0	-6.95496	0.0113391	Down
miR11472	0;0;0	115;0;0	5.59579	0.0469282	Up
miR7711-5p.1	0;0;0	43;36;0	6.51029	0.0126862	Up
miR1122	0;0;0	119;0;0	5.61984	0.0458834	Up
novel-m0120-5p	9;399;1	1;2;8	-4.73987	0.00729847	Down
novel-m0177-3p	13;27;18	433;97;81	2.75717	0.00165189	Up
miR1519	0;0;0	0;0;112	5.68142	0.0432938	Up
miR7742-3p	0;0;0	105;0;0	5.53147	0.0498196	Up
novel-m0550-5p	30;1811;3	0;2;1	-7.89035	6.73631e-05	Down
miR408-5p	0;0;0	0;382;0	6.66097	0.015816	Up
miR1162-5p	0;0;0	0;0;3239	7.39185	0.006723	Up
miR11535	0;137;0	0;0;0	-6.08355	0.0292249	Down
miR6166	96;0;0	0;0;0	-6.17442	0.0266326	Down
miR1154-5p	0;15583;6657	0;0;0	-8.68132	0.000989075	Down
miR444b.1	0;0;0	0;0;1162	7.03864	0.0102807	Up
miR172a	0;0;0	0;0;216	6.12244	0.0280527	Up
miR394	427;404;150	0;0;0	-11.2815	2.20378e-08	Down
novel-m0157-5p	3;0;3	185;52;8	4.21495	0.00661803	Up
novel-m0321-3p	5;18;12	51;187;241	3.36587	0.000739156	Up
miR2624	0;0;0	69;1854;0	7.78827	0.00372717	Up
novel-m0352-3p	15;16;2	456;164;16	3.58828	0.006843	Up
miR11149a-5p	0;0;0	0;1287;2172	8.69992	0.000829691	Up
miR8777	0;0;0	0;0;1361	7.10415	0.00951721	Up
miR169j	108;0;0	0;0;0	-6.24881	0.024658	Down
novel-m0830-3p	0;0;0	10;1;2	4.9565	0.0418836	Up
miR6270	0;0;0	99;34;0	6.8413	0.00858092	Up
miR169g	0;0;662	0;0;0	-7.19074	0.00858721	Down
miR9654a-3p	0;0;0	33;57;0	6.6441	0.0110871	Up
miR5014a-5p	0;142;0	0;0;0	-6.10677	0.028543	Down
novel-m0017-5p	3;5;3	126;12;18	3.05829	0.0075691	Up
novel-m0799-3p	120;122;114	3716;278;540	2.83147	0.00816226	Up
miR2655b	0;0;0	5443;0;0	7.47897	0.00603455	Up
novel-m0428-3p	13;11;0	0;0;0	-6.10961	0.0180119	Down
miR11173-3p	0;0;0	729;782;577	11.5103	7.04213e-09	Up
miR857	0;0;0	20;105;0	6.84074	0.0094389	Up
novel-m0414-3p	93;175;0	0;0;0	-8.04172	0.00152932	Down
novel-m0782-3p	645;67;6	7;10;34	-4.14678	0.00869874	Down
novel-m0961-3p	0;1;0	1;66;0	4.87452	0.0487954	Up
novel-m0427-5p	98;125;0	6;5;3	-3.96039	0.0180873	Down
miR9778	0;0;0	42;39;0	6.538	0.0123007	Up
miR11075b-5p	783;0;0	0;0;0	-7.23223	0.00816933	Down
miR5049-5p	0;0;0	0;484;0	6.78523	0.0137625	Up
miR170-3p	0;0;0	1189;0;0	6.98346	0.0109649	Up
miR5562-3p	0;1152;0	0;0;0	-7.19213	0.00857296	Down
novel-m0583-5p	3;0;0	307;24;98	5.76319	0.000612222	Up
novel-m0712-3p	0;3;1	15;23;3	2.99019	0.0392848	Up
miR2100-5p	0;0;0	0;52;31	6.59767	0.0118004	Up
novel-m0931-3p	11;8;14	105;125;14	2.31904	0.0408703	Up
novel-m0449-5p	1;0;1	96;5;18	4.66702	0.0029158	Up
miR5298a	0;0;0	1666;0;0	7.12518	0.00928285	Up
miR11410	0;1231;0	0;0;0	-7.21597	0.00833097	Down
novel-m0437-5p	27;9;27	0;0;0	-7.96248	0.000449015	Down
novel-m0647-3p	20;51;13	10;14;9	-1.59476	0.0424388	Down
miR6300	8201;10266;16760	6710;2787;8489	-1.58844	0.0344967	Down
novel-m0249-5p	31;118;39	26;8;17	-2.26002	0.00183358	Down
novel-m0119-5p	9;399;1	1;2;8	-4.73987	0.00729847	Down
miR10997	0;1382;0	0;0;0	-7.25584	0.00793968	Down
novel-m0631-3p	0;0;3	570;1;2	5.28936	0.0232571	Up
miR12165	0;0;0	188;0;0	5.93355	0.0339128	Up
miR167b-3p	0;0;0	2561;0;0	7.27928	0.00771534	Up
miR11428	1866;4627;1526	500;665;1934	-1.6918	0.0407413	Down
novel-m0682-5p	94;123;2	7;8;7	-3.44077	0.00911618	Down
novel-m0619-5p	1;4;2	1538;3;1	6.2236	0.00169024	Up
miR4413b	0;0;0	0;0;91	5.53535	0.0496413	Up
miR5048a	0;0;0	0;0;95	5.56583	0.0482573	Up
miR11076-5p	1221;0;0	0;0;0	-7.37028	0.00690517	Down
miR1092	0;0;0	176;187;0	7.69369	0.00290889	Up
miR3980a-5p	0;0;3649	0;0;0	-7.5942	0.00522078	Down
miR11071-3p	0;5098;0	0;0;0	-7.56451	0.00542069	Down
miR950b	0;0;1537	0;0;0	-7.44179	0.00632118	Down
miR8039	0;0;0	404;0;0	6.41793	0.0206061	Up
miR5819	0;0;1512	0;0;0	-7.43795	0.0063514	Down
miR529h	0;0;0	202;0;0	5.98136	0.0323406	Up
miR530a	104;263;0	0;0;0	-8.2275	0.00119092	Down
miR11175-5p	0;0;0	15;6;0	5.22146	0.0467515	Up
novel-m0034-3p	0;0;0	1418;0;0	7.05972	0.0100294	Up
novel-m0717-5p	0;0;0	19;12;18	6.8558	0.00220255	Up
miR7834	0;0;0	207;82;0	7.45518	0.00395015	Up
miR11538	49;0;0	0;0;0	-5.72526	0.041604	Down
miR948	0;0;0	1482;4381;0	8.50823	0.00124981	Up
miR1520d	0;0;4095	0;0;0	-7.60812	0.00512939	Down
miR6290	508;0;0	0;0;0	-7.0671	0.00994653	Down
miR528a-3p	0;0;0	0;0;308	6.34454	0.022277	Up
miR11045	133;702;72	76;74;95	-2.01436	0.0278429	Down
miR7716-3p	0;0;0	0;102;0	5.84668	0.0369328	Up
miR5561-3p	0;0;0	347;0;0	6.32634	0.0227086	Up
miR8179	38;0;0	0;0;0	-5.54618	0.0492538	Down
novel-m0497-5p	59;164;14	1255;508;351	2.75556	0.00512214	Up
novel-m0498-3p	861;117;13	11;1;28	-4.97805	0.00210942	Down
miR2864.2	69;0;0	0;0;0	-5.95873	0.0331292	Down
miR2275c-5p	0;0;0	0;131;0	6.0143	0.0312933	Up
miR170-5p	0;0;14	3823;273;461	6.36921	0.00179709	Up
novel-m0449-3p	0;0;0	6;1;4	4.87179	0.0418901	Up
novel-m0733-3p	0;0;1	28;16;3	4.48481	0.00927747	Up
miR398b-3p	0;11778;0	0;0;0	-7.65574	0.00482731	Down
miR319d	107;258;279	1436;1125;428	1.71116	0.0439817	Up
novel-m0357-3p	0;0;0	0;1;5696	7.51719	0.00575277	Up
miR821b	0;0;0	359;0;0	6.34704	0.0222182	Up
novel-m0717-3p	2;3;8	22;33;34	2.19605	0.0277073	Up
miR3696	180;0;0	0;0;0	-6.55381	0.0178094	Down
novel-m0519-3p	2;3;8	21;33;33	2.1677	0.0309793	Up
miR5293	0;209;0	0;0;0	-6.34917	0.0221919	Down
miR8748	0;0;0	624;0;0	6.66464	0.0157518	Up
novel-m0187-3p	1;2;3	22;15;16	2.5763	0.00539667	Up
miR2922	0;118;0	0;0;0	-5.98557	0.0322544	Down
novel-m0341-5p	1;2;3	585;0;3	4.96237	0.0177195	Up
miR773b-3p	0;0;0	835;765;0	8.52948	0.00096662	Up
miR1119	0;0;0	71;61;0	6.92967	0.00764548	Up
miR1447	0;0;0	0;0;302	6.33257	0.0225602	Up
miR7723b-3p	0;0;0	11;16;0	5.59145	0.0341961	Up
novel-m0752-5p	774;107;6	18;3;33	-4.43651	0.00545199	Down
miR5075	0;0;0	0;0;771	6.8505	0.0127797	Up
miR11095-5p	0;0;0	0;0;150	5.88187	0.0356836	Up
novel-m0842-3p	0;1;0	7;15;2	4.00227	0.0271761	Up
miR1446a	0;0;72	0;0;0	-6.02085	0.0311345	Down
miR5014a-3p	0;0;0	0;0;91	5.53535	0.0496413	Up
novel-m0436-5p	27;9;27	0;0;0	-7.96248	0.000449015	Down
novel-m0843-3p	252;547;303	2266;3163;560	2.09484	0.0265977	Up
miR7811	0;0;0	217;85;0	7.4858	0.00379853	Up
miR8000	0;0;0	0;0;108	5.65604	0.0443461	Up
miR2600b	0;0;0	1475;0;0	7.07611	0.00983769	Up
novel-m0842-5p	0;4;0	45;15;12	3.66622	0.0125993	Up
novel-m0261-5p	7;7;4	972;5;5	4.53551	0.00930661	Up
novel-m0804-3p	5;5;1	0;1;0	-3.432	0.0452397	Down
miR7817b	0;158;0	0;0;0	-6.17523	0.0266106	Down
miR2680a	0;0;0	0;287;0	6.50097	0.018846	Up
miR11288c-3p	0;0;0	33;46;0	6.53475	0.0125039	Up
miR845a-3p	0;298;0	0;0;0	-6.5573	0.0177418	Down
miR10428	0;0;0	471;336;0	8.18662	0.00150137	Up
miR530	0;0;218	0;0;0	-6.68763	0.0153654	Down
miR7717c-3p	0;0;0	27;36;0	6.3455	0.0155699	Up
miR169k	0;0;0	0;445;0	6.74201	0.0144489	Up
novel-m0431-3p	0;0;0	0;0;4757	7.48201	0.00601168	Up
novel-m0275-3p	0;0;1	120;565;21	7.99053	2.3018e-05	Up
miR4414b	0;0;0	178;316;0	7.88768	0.00232803	Up
miR7725b-5p.2	125;246;168	0;0;0	-10.6193	1.7274e-07	Down
miR528-5p	0;0;0	0;0;238	6.18441	0.0263266	Up
novel-m0514-5p	0;0;0	0;61;1	5.9483	0.0299066	Up
miR5749	0;0;0	0;0;112	5.68142	0.0432938	Up
miR408d	0;0;0	0;0;9886	7.60034	0.00517999	Up
miR2657	0;0;0	26;11;0	5.77884	0.0283006	Up
miR5782	0;0;0	310;0;154	7.78318	0.00245173	Up
miR169b-5p	0;0;0	790;0;0	6.78822	0.013716	Up
miR2592bm-5p	551;0;0	0;0;0	-7.10042	0.00956275	Down
miR160c-3p	218;137;43	1281;766;966	2.34277	0.0047818	Up
miR156e	0;4381;0	0;0;0	-7.5406	0.00558659	Down
miR3437-3p	146;0;0	0;0;0	-6.43246	0.0203082	Down
novel-m0320-3p	5;18;12	51;187;241	3.36587	0.000739156	Up
novel-m0707-3p	0;0;0	14;0;10	5.317	0.0407475	Up
miR390a-3p	265;97;84	40241;48164;104	6.59948	5.09089e-05	Up
miR11288d	0;0;0	157;0;0	5.81178	0.038207	Up
miR171m	306549;625116;295047	102840;203245;229370	-1.4999	0.0312771	Down
miR390a-5p	1121;148;42	15293;19319;37	3.80294	0.0342543	Up
miR9664-3p	0;0;0	161;0;53	7.16864	0.00557274	Up
miR6429	0;68;46	0;0;0	-7.42274	0.00359315	Down
miR7526l-5p	0;0;0	10;9;0	5.21544	0.0468422	Up
miR858	1651;1445;912	180839;33603;17814	5.03988	7.81361e-07	Up
miR7757-5p	0;0;0	0;23;707	7.58807	0.00427183	Up
miR6202	0;0;0	1696;0;0	7.13218	0.00920608	Up
miR8636	0;102;0	0;0;0	-5.88812	0.0355247	Down
miR3513-5p	0;0;0	148;0;0	5.77135	0.0397289	Up
novel-m0607-5p	122;1034;25	139;16;7	-2.97424	0.043287	Down
miR165a-5p	0;0;0	0;137;0	6.04374	0.0303815	Up
miR2586b	0;0;0	718;0;0	6.73908	0.0144964	Up
novel-m0209-3p	1;2;3	22;15;16	2.5763	0.00539667	Up
novel-m0653-5p	0;9;7	122;32;33	2.89553	0.0231981	Up
miR1120b-3p	0;0;0	83;0;266	7.55312	0.00349094	Up
miR5645a	0;0;0	1009;0;0	6.90807	0.0119641	Up
novel-m0186-3p	1;2;3	22;15;16	2.5763	0.00539667	Up
miR8030-5p	0;0;0	0;755;0	6.99682	0.0107957	Up
miR4407	15;44;14	371;96;232	2.7615	9.28687e-05	Up
miR1863a	0;0;0	0;621;0	6.90749	0.0119721	Up
novel-m0017-3p	0;0;0	0;0;1771	7.20434	0.00844573	Up
novel-m0767-3p	47;3;1	1;3;2	-3.35638	0.0392596	Down

## Sheet: SMT-Vs-SRC
miRNA_name	SMT-Count	SRC-Count	log2FoldChange(SRC/SMT)	Pvalue	Up/Down-Regulation
novel-m0551-3p	286;402;143	80;119;76	-1.8197	5.47922e-05	Down
miR8648	0;119;0	0;0;0	-6.01149	0.0335708	Down
miR395e-5p	0;0;0	1009;0;113	8.16661	0.0021124	Up
miR169c-3p	0;0;2472	0;0;0	-7.70803	0.00499967	Down
miR7525	0;0;0	0;86;0	5.65939	0.0469398	Up
novel-m0808-5p	22;40;11	0;3;0	-4.62625	0.000252879	Down
miR11343-5p	0;108;0	0;0;0	-5.94384	0.035868	Down
miR5373	0;68;0	0;0;0	-5.61236	0.0490908	Down
novel-m0342-5p	10;29;12	4;4;1	-2.66356	0.000707363	Down
miR12171	35;71;0	0;0;0	-7.27579	0.00480858	Down
miR5173-3p	0;0;96	0;0;0	-6.21257	0.0274564	Down
novel-m0668-3p	314;2;3	1;1;10	-4.55788	0.0165346	Down
miR2111b-3p	271;1060;0	0;0;0	-8.81351	0.000681166	Down
miR5565g-3p	0;0;0	79;0;0	5.64158	0.0477201	Up
novel-m0432-5p	1714;3678;110	92;586;91	-2.86732	0.0239296	Down
miR11072j-5p	4396;0;0	0;0;0	-7.80481	0.00442042	Down
novel-m0845-5p	0;0;0	56;8;83	8.26801	0.000344359	Up
miR9776-5p	0;0;1418	0;0;0	-7.5663	0.00597048	Down
novel-m0326-3p	0;0;0	4;1;10	5.55913	0.0214928	Up
miR8654a	0;0;0	0;83;0	5.63361	0.0480724	Up
novel-m0339-5p	0;86;36	1;1;0	-5.36144	0.0056954	Down
miR6230-5p	890;1182;1200	2143;3739;3318	1.18218	0.0101787	Up
miR9565-5p	0;0;0	0;129;0	5.94815	0.0356794	Up
novel-m0814-3p	137;222;176	59;78;49	-1.80501	5.70365e-08	Down
miR9470-3p	0;0;42	0;0;0	-5.63069	0.048268	Down
miR1095a	0;0;0	0;1468;0	7.33615	0.00790539	Up
miR7757-5p.2	0;0;0	131;0;143	7.68193	0.00323466	Up
novel-m0362-3p	3;2288;144	2;0;1	-8.4485	7.77975e-06	Down
novel-m0361-5p	114;3743;164	29;80;132	-3.68898	0.00602985	Down
novel-m0612-5p	18;39;36	18;11;6	-1.68392	0.0104081	Down
miR3693k	0;0;0	94;0;0	5.76699	0.0424445	Up
miR11607	1356;3572;1412	7183;3875;3983	1.06841	0.0279141	Up
novel-m0595-3p	7;0;0	57;36;95	3.96238	0.0202964	Up
miR393a-3p	0;48;29	0;0;0	-7.04382	0.00646259	Down
miR856-5p	0;0;0	508;0;0	6.85438	0.0138266	Up
miR399c-5p	0;126086;13852	0;0;0	-7.96286	0.00360271	Down
miR5519	0;0;0	0;2992;0	7.58273	0.00584934	Up
novel-m0470-5p	149;391;136	72;70;100	-1.60445	0.00120555	Down
novel-m0150-5p	5;4;2	0;0;0	-5.72399	0.0146474	Down
novel-m0481-3p	1;12088;2175	0;0;0	-12.0332	2.96341e-07	Down
novel-m0813-3p	3;7;2	0;1;1	-2.63902	0.040198	Down
novel-m0001-5p	6;9;14	152;72;128	3.25343	5.52664e-06	Up
novel-m0920-5p	1;16;0	681;1287;349	6.74742	1.0162e-06	Up
miR11405	0;0;0	173;97;0	7.62981	0.00337742	Up
miR10219-5p	0;0;0	0;195;0	6.23014	0.0269473	Up
novel-m0236-3p	14;19;1	3;2;1	-2.58659	0.030822	Down
miR7741-5p.2	1155;0;0	0;0;0	-7.4907	0.00655414	Down
miR12105-3p	0;0;0	130;166;130	9.84731	2.32077e-06	Up
novel-m0791-5p	16;12;7	4;1;1	-2.78423	0.00418924	Down
miR9723	0;0;0	0;0;115	6.01495	0.0334226	Up
novel-m0890-3p	2;77;29	1;0;1	-5.37313	0.000588162	Down
miR2665	0;105;0	0;0;0	-5.92406	0.0365638	Down
novel-m0029-5p	315;7;4	2;4;10	-4.37973	0.00929625	Down
miR9781	0;0;0	29;14;26	7.53864	0.000705855	Up
novel-m0815-5p	0;13;9	0;0;0	-5.96952	0.0222838	Down
miR5786	39;82;84	0;0;0	-9.33019	1.40751e-05	Down
novel-m0357-5p	100;220;224	79;96;101	-1.24207	0.0179046	Down
miR11409e	0;0;0	179;0;237	7.95622	0.00229933	Up
miR1079-3p	0;0;0	0;417;0	6.70728	0.0162745	Up
miR11023	0;0;0	0;633;0	6.94087	0.012542	Up
miR394a	0;0;0	853;1054;971	12.2748	1.67734e-10	Up
miR5780c	0;0;0	0;114;0	5.86127	0.0388029	Up
miR5077	756;956;364	5417;1940;3809	2.18935	0.000674673	Up
novel-m0197-5p	319;192;77	75;104;54	-1.65462	0.0245225	Down
miR5741	124;175;131	0;0;0	-10.3215	4.79394e-07	Down
novel-m0120-3p	22;486;4	1;0;8	-4.9792	0.00750131	Down
novel-m0622-5p	555;2;1	1;0;5	-5.85585	0.00730031	Down
novel-m0652-5p	46;83;43	125;168;118	1.01473	0.000612154	Up
miR5232	388;43;1784	0;0;0	-11.6931	8.15814e-08	Down
novel-m0641-3p	0;1;0	21;1;8	4.33312	0.0178049	Up
miR1078	0;0;0	0;313;0	6.53435	0.0196221	Up
miR7807a-5p	0;0;0	0;94;43	7.11708	0.0065328	Up
miR11408a	0;0;3369	0;0;0	-7.76777	0.00463461	Down
novel-m0098-5p	1403;3508;62	47;474;57	-3.07231	0.0279004	Down
miR913-5p	0;0;462	0;0;0	-7.12959	0.0100975	Down
miR7486i	0;0;0	85;62;96	9.12491	2.20183e-05	Up
novel-m0343-5p	10;29;12	4;4;1	-2.66356	0.000707363	Down
miR166d-5p	0;0;0	0;4655;5114	8.61322	0.0012763	Up
novel-m0515-3p	4;14;33	5;3;2	-2.64648	0.0163789	Down
miR531b	0;0;0	0;0;372	6.76378	0.0152933	Up
novel-m0633-5p	3;11;12	23;67;21	1.74303	0.0398254	Up
novel-m0206-5p	79;82;79	22;37;22	-1.88591	4.54877e-05	Down
novel-m0234-3p	14;19;1	3;2;1	-2.58659	0.030822	Down
novel-m0748-5p	1;0;0	5;167;1	5.85688	0.00572447	Up
miR3434-3p	0;0;0	368;0;0	6.66931	0.0169639	Up
novel-m0114-5p	9;13;7	0;4;1	-2.73171	0.00881497	Down
miR1861h	0;0;0	0;0;215	6.43132	0.0218845	Up
novel-m0318-3p	51;203;157	21;70;43	-1.82527	0.0165963	Down
miR5080	258;59;0	0;0;0	-8.01842	0.00217588	Down
novel-m0479-3p	0;5669;524	0;0;0	-8.63407	0.00121048	Down
miR11311	0;0;0	0;0;69	5.65229	0.0472494	Up
novel-m0889-5p	0;86;36	1;1;0	-5.36144	0.0056954	Down
novel-m0320-5p	0;3;2	20;51;45	4.22175	3.03818e-05	Up
novel-m0899-5p	11;28;8	5;6;2	-2.01249	0.00722837	Down
miR1217-5p	0;0;0	0;1172;0	7.24102	0.0088553	Up
miR11078g-3p	0;0;0	186;0;249	7.98393	0.00222097	Up
miR8747	0;0;0	0;0;20714	7.91102	0.00385449	Up
miR398b	67300;12024;134211	1838684;109758;950596	3.13032	0.0186857	Up
novel-m0638-5p	2526;5788;2140	2260;1696;1576	-1.09047	0.00375553	Down
miR169i-3p	0;0;0	0;0;560	6.98775	0.0118902	Up
miR11461	0;0;0	77;0;0	5.62293	0.0485484	Up
miR4221	0;0;0	0;97;0	5.74621	0.043284	Up
novel-m0930-3p	11;8;14	61;34;34	1.58822	0.0169287	Up
novel-m0141-3p	0;1;0	254;207;0	7.10722	0.00214808	Up
novel-m0736-5p	0;0;0	57;1;40	7.5322	0.00197926	Up
miR397a-3p	0;0;0	0;174;0	6.15376	0.0291125	Up
novel-m0063-5p	18;81;57	8;30;9	-1.94759	0.0215706	Down
miR6135k	0;6402;0	0;0;0	-7.78926	0.00450924	Down
novel-m0482-5p	6;94;2	2;0;5	-3.36557	0.0430343	Down
miR5272a	0;0;0	568;0;729	8.55046	0.00109458	Up
novel-m0079-3p	0;0;0	2;102;1	7.16835	0.00470577	Up
miR472	0;0;2806	0;0;0	-7.73402	0.00483778	Down
novel-m0867-3p	0;83;7	0;0;0	-6.84835	0.00934783	Down
miR5208a	0;347;0	0;0;0	-6.70211	0.0163753	Down
novel-m0882-5p	8;12;6	55;4451;15	6.48676	0.000133576	Up
novel-m0406-5p	0;86;36	1;1;0	-5.36144	0.0056954	Down
miR5264	0;98;0	0;0;0	-5.87538	0.0383241	Down
novel-m0478-3p	25;30710;9618	1;1;13	-10.1751	1.6188e-08	Down
miR169h-3p	0;0;0	29;41;0	6.58444	0.0119873	Up
novel-m0282-3p	2;77;29	1;0;1	-5.37313	0.000588162	Down
novel-m0131-3p	315;8;4	1;5;9	-4.46671	0.0088215	Down
miR4416c-3p	2028;2000;996	448;185;353	-2.57627	2.89225e-05	Down
novel-m0408-5p	0;0;0	1;6;2	4.90857	0.0413158	Up
miR5741a	0;0;0	547;571;469	11.5231	4.36183e-09	Up
miR8715	0;0;0	0;50;52	6.93204	0.00809571	Up
novel-m0361-3p	3;2060;137	2;0;1	-8.33673	9.10915e-06	Down
miR3932b-5p	0;0;0	0;18351;0	7.8886	0.00396815	Up
novel-m0941-3p	0;3;0	1209;0;0	5.89965	0.03166	Up
novel-m0658-5p	55;279;12	4;25;4	-3.29703	0.00809169	Down
miR1074	0;0;0	0;0;446	6.86586	0.0136497	Up
novel-m0482-3p	25;30710;9618	1;1;13	-10.1751	1.6188e-08	Down
novel-m0099-5p	5;6;8	2;1;3	-1.91032	0.0419208	Down
miR4992	0;0;130	0;0;0	-6.41173	0.0223549	Down
miR172g-3p	0;0;253	0;0;0	-6.81456	0.014462	Down
miR5720	130;0;0	0;0;0	-6.39049	0.0228573	Down
miR5139b	0;0;474	0;0;0	-7.14183	0.00995422	Down
miR6229-5p	0;33;12	0;0;0	-6.52826	0.0122444	Down
miR5766	0;0;0	0;40;23	6.51142	0.0133311	Up
miR11301	1177;0;2295	0;0;0	-8.76064	0.000963437	Down
miR481d	0;0;0	113;270;0	7.84278	0.00260582	Up
novel-m0917-5p	0;0;0	38;1;51	7.46554	0.00220898	Up
miR11478	0;596;0	0;0;0	-7.00172	0.0117058	Down
miR12149	0;0;0	0;84;0	5.64231	0.0476876	Up
miR5048-5p	0;0;220	0;0;0	-6.73437	0.0158052	Down
miR164a	318;610;625	3486;1667;5450	2.5043	0.000669736	Up
miR4994-3p	0;417;2476	0;0;0	-8.5328	0.00139994	Down
novel-m0221-5p	0;2;2	74;11;165	5.49083	0.000135959	Up
miR8050-3p	0;0;0	0;1200;0	7.25138	0.00874725	Up
miR8712	522;875;359	387;280;170	-1.29687	0.00410587	Down
novel-m0875-5p	125;389;4	3;10;17	-3.85717	0.00541715	Down
novel-m0816-3p	858;937;1138	2588;2612;3251	1.20333	0.0110091	Up
miR8122-3p	52;0;44	0;0;0	-7.32662	0.00492539	Down
miR11526	0;247;0	0;0;0	-6.49527	0.0204689	Down
novel-m0464-3p	3;1;6	9;36;23	2.26563	0.0315397	Up
miR160-3p	0;0;0	0;0;237	6.49283	0.0205086	Up
novel-m0033-3p	0;0;0	1;2;1131	8.94879	0.000458691	Up
novel-m0119-3p	22;486;4	1;0;8	-4.9792	0.00750131	Down
novel-m0478-5p	6;94;2	2;0;5	-3.36557	0.0430343	Down
miR11132-5p	0;0;0	0;204;0	6.26007	0.0261366	Up
novel-m0942-3p	0;17;3	1557;3;6	5.40622	0.0109609	Up
novel-m0610-5p	18;39;36	18;11;6	-1.68392	0.0104081	Down
miR11515b	0;80;0	0;0;0	-5.73035	0.0439896	Down
miR6426a	0;0;0	372;0;0	6.67572	0.0168457	Up
novel-m0637-5p	7;12;6	2;6;2	-1.55186	0.0499455	Down
miR831-3p	0;0;0	128;0;117	7.60185	0.0035697	Up
novel-m0470-3p	3153;9015;6060	16883;17035;10232	1.02798	0.023198	Up
miR8675c	0;0;0	125;0;0	5.96837	0.0349833	Up
miR12158	693;0;0	0;0;0	-7.29723	0.00828444	Down
miR776	0;0;0	0;33;14	6.23838	0.0183644	Up
novel-m0844-3p	252;547;303	60;12;65	-3.1123	0.000160429	Down
miR8028-5p	1210;0;0	0;0;0	-7.50619	0.0064306	Down
novel-m0339-3p	2;77;29	1;0;1	-5.37313	0.000588162	Down
miR474b	0;0;0	6742;0;0	7.77837	0.00457212	Up
miR11423d	0;0;0	284;0;0	6.51163	0.0201031	Up
novel-m0564-3p	311;1;4	0;1;9	-4.59769	0.0303518	Down
novel-m0007-5p	0;0;0	1;36;0	5.61318	0.0419753	Up
novel-m0225-5p	2;7;148	2;10;1	-3.85962	0.0217124	Down
miR8757a	0;0;0	0;16;21	6.08363	0.0212911	Up
novel-m0045-5p	7;129;3	1;1;2	-4.65692	0.00175115	Down
miR5243	0;0;0	38;0;32	6.63325	0.0116154	Up
miR8655	0;0;0	0;559;138	8.13544	0.00192054	Up
miR2926	0;0;3340	0;0;0	-7.76627	0.00464347	Down
miR419	0;0;0	63;379;0	7.79451	0.00304289	Up
miR5562-5p	51;0;0	0;0;0	-5.74811	0.0432611	Down
miR11505	144;0;0	0;0;0	-6.45596	0.0213386	Down
novel-m0796-5p	0;1;0	420;0;13	6.77416	0.00588546	Up
miR3627	512;891;974	149;41;381	-2.19962	0.0286694	Down
miR5139a	0;884;0	0;0;0	-7.19404	0.00936295	Down
novel-m0518-5p	0;7;6	45;8;42	2.58842	0.0455551	Up
novel-m0613-5p	23;10;13	278;25;333	3.35243	0.00334345	Up
miR7770-5p	0;0;0	0;146;0	6.03406	0.0327996	Up
miR11128-3p	0;0;0	20;42;0	6.45948	0.014039	Up
miR160a-5p	2339;3876;906	32981;16739;23471	3.16479	4.78637e-07	Up
miR8706a	0;0;0	100;0;0	5.81117	0.0407042	Up
miR6150	0;0;0	188;278;0	8.0119	0.00204336	Up
miR408-3p	633;240;1359	27826;987;7429	3.37905	0.0109951	Up
novel-m0120-5p	9;399;1	0;1;0	-7.26487	0.000642698	Down
novel-m0177-3p	13;27;18	78;25;77	1.41526	0.0497032	Up
miR408-5p	0;0;0	5264;265;2713	12.9678	2.33421e-10	Up
miR5248	0;84;241	0;0;0	-8.09968	0.00186748	Down
miR11535	0;137;0	0;0;0	-6.10845	0.0304936	Down
novel-m0046-3p	22;481;4	0;0;8	-4.87452	0.0223053	Down
novel-m0874-3p	25;5971;539	1;1;13	-7.79554	5.25392e-06	Down
miR2630a	309;1674;0	0;0;0	-8.87162	0.000676253	Down
miR5137	0;304;0	0;0;0	-6.62318	0.0178454	Down
miR5218	0;32;25	0;0;0	-6.81697	0.00857633	Down
miR11115-5p	0;0;205	0;0;0	-6.69293	0.0165408	Down
miR172a	0;0;0	79;0;0	5.64158	0.0477201	Up
miR5058	0;0;0	0;215;199	7.95389	0.00225959	Up
miR394	427;404;150	0;0;0	-11.2336	2.7448e-08	Down
novel-m0972-5p	46;83;43	126;168;118	1.01813	0.000541893	Up
miR9780	0;0;0	0;0;280	6.59574	0.0183717	Up
miR5052	0;0;0	151;0;147	7.73953	0.00300186	Up
novel-m0321-3p	5;18;12	72;101;54	2.43387	1.25319e-05	Up
miR11431a	0;0;0	0;154;0	6.07071	0.0316312	Up
novel-m0874-5p	148;692;55	9;2;52	-3.50828	0.0104964	Down
miR11451	0;0;0	67;74;0	7.15763	0.00599382	Up
miR6148b	0;79;0	0;0;0	-5.72127	0.0443659	Down
miR8777	0;0;0	1616;0;1469	8.77038	0.000874596	Up
miR169j	108;0;0	0;0;0	-6.26917	0.0259154	Down
miR1515a	1885;2692;2712	2163;1433;946	-1.00145	0.0418645	Down
miR169g	0;0;662	0;0;0	-7.29189	0.00833743	Down
miR9654a-3p	0;0;0	728;0;633	8.57776	0.00104819	Up
miR5014a-5p	0;142;0	0;0;0	-6.13287	0.029757	Down
novel-m0428-3p	13;11;0	0;0;0	-6.07819	0.0202039	Down
miR11173-3p	0;0;0	0;415;356	8.32243	0.00141175	Up
novel-m0150-3p	120;146;166	67;69;44	-1.59307	0.000307943	Down
novel-m0414-3p	93;175;0	0;0;3	-5.1819	0.0295424	Down
novel-m0889-3p	2;77;29	1;0;1	-5.37313	0.000588162	Down
miR9559-5p	0;0;0	0;287;0	6.48028	0.0207831	Up
miR11075b-5p	783;0;0	0;0;0	-7.34737	0.00780114	Down
miR170-3p	0;0;0	0;0;3322	7.66631	0.00526922	Up
miR5562-3p	0;1152;0	0;0;0	-7.30971	0.00816175	Down
miR10417	0;0;0	27;111;61	8.73902	7.8288e-05	Up
miR1105	85;243;0	0;0;0	-8.0795	0.00171454	Down
novel-m0287-3p	6;3;9	0;0;0	-6.3806	0.00706385	Down
miR2100-5p	0;0;0	30;0;22	6.38073	0.0155619	Up
novel-m0931-3p	11;8;14	61;34;34	1.58822	0.0169287	Up
miR4415a-3p	680;378;1229	24597;1099;5483	3.18754	0.0104124	Up
novel-m0743-3p	3;9;1	62;7;18	2.54043	0.0284308	Up
novel-m0218-5p	0;1;25	1813;16;314	5.13823	0.00977631	Up
novel-m0181-5p	82;58;30	17;22;34	-1.47477	0.0375488	Down
novel-m0384-5p	22;56;62	168;102;190	1.44464	0.0315071	Up
miR11410	0;1231;0	0;0;0	-7.33691	0.00789979	Down
miR437x-3p	0;0;0	14043;0;15706	8.03547	0.0032231	Up
miR3440	0;0;0	236;0;259	8.06844	0.00198139	Up
miR6145e	0;0;0	230;0;0	6.37796	0.0231413	Up
novel-m0249-5p	31;118;39	15;3;10	-2.79664	0.000807842	Down
novel-m0119-5p	9;399;1	0;1;0	-7.26487	0.000642698	Down
miR10997	0;1382;0	0;0;0	-7.38266	0.00747607	Down
miR11031	0;0;0	0;230;0	6.33874	0.0241037	Up
novel-m0791-3p	4400;3514;5099	1998;2113;741	-1.81439	0.00450015	Down
novel-m0159-3p	0;3;2	37;3651;2	7.95495	0.000128678	Up
miR477-3p	0;0;44	0;0;0	-5.66471	0.046771	Down
novel-m0570-5p	63;111;51	25;45;17	-1.6128	0.00107333	Down
miR167b-3p	0;0;0	0;0;2505	7.5925	0.00577869	Up
novel-m0820-3p	2;3;1	0;0;0	-4.91751	0.0384516	Down
miR157a-3p	0;0;0	0;2467;0	7.52406	0.00628982	Up
miR5174e-5p.1	0;366;0	0;0;0	-6.73333	0.0158235	Down
miR11076-5p	1221;0;0	0;0;0	-7.50916	0.00640714	Down
miR1092	0;0;0	47;0;47	6.87645	0.00871743	Up
miR3980a-5p	0;0;3649	0;0;0	-7.78118	0.00455599	Down
miR11071-3p	0;5098;0	0;0;0	-7.75031	0.00473874	Down
novel-m0321-5p	0;3;2	20;51;45	4.22175	3.03818e-05	Up
miR950b	0;0;1537	0;0;0	-7.5898	0.00579874	Down
novel-m0282-5p	0;86;36	1;1;0	-5.36144	0.0056954	Down
miR5819	0;0;1512	0;0;0	-7.5851	0.00583272	Down
miR5674a	9598;19456;21603	10787;10500;6036	-1.20382	0.023619	Down
novel-m0117-5p	16;1610;30	2;1;1	-7.85645	1.77448e-06	Down
miR396b-5p	12395;29599;18521	57545;59710;35660	1.08876	0.00271578	Up
miR530a	104;263;0	0;0;0	-8.17295	0.00150431	Down
novel-m0034-3p	0;0;0	1;2;1131	8.94879	0.000458691	Up
miR4415b-5p	21;16;37	396;34;157	2.51973	0.0201746	Up
novel-m0717-5p	0;0;0	11;3;4	5.8118	0.0127915	Up
miR169t	0;92;0	3318;1748;1084	5.37778	0.0103654	Up
miR11538	49;0;0	0;0;0	-5.71916	0.0444539	Down
miR1520d	0;0;4095	0;0;0	-7.79922	0.00445214	Down
novel-m0414-5p	7;8;0	0;0;0	-5.61745	0.031068	Down
novel-m0808-3p	0;4916;1215	0;0;0	-8.95225	0.000695682	Down
miR11005	45;70;25	72;245;145	1.47998	0.0247821	Up
miR171f-3p	0;0;0	0;6642;0	7.76553	0.00464758	Up
novel-m0855-3p	2;77;29	1;0;1	-5.37313	0.000588162	Down
miR5561-3p	0;0;0	281;453;0	8.28392	0.0014462	Up
novel-m0394-3p	2;77;29	1;0;1	-5.37313	0.000588162	Down
miR8036-3p	0;0;0	222;0;296	8.09073	0.0019394	Up
novel-m0287-5p	23;17;102	2;13;0	-3.56405	0.0207832	Down
novel-m0727-3p	2;3;1	0;0;0	-4.91751	0.0384516	Down
miR8632	0;0;207	0;0;0	-6.69866	0.0164373	Down
novel-m0497-5p	59;164;14	442;252;347	2.0381	0.017497	Up
miR8658	0;0;0	39;126;28	8.63849	0.000105778	Up
novel-m0002-5p	25;26;30	4;1;7	-2.97035	0.000691266	Down
novel-m0475-3p	0;5669;524	0;0;0	-8.63407	0.00121048	Down
miR2864.2	69;0;0	0;0;0	-5.96328	0.0351947	Down
novel-m0378-5p	3;11;4	49;16;29	2.19098	0.00611636	Up
novel-m0523-5p	0;1;1	6;9;6	3.01703	0.011094	Up
miR12145	0;0;117	0;0;0	-6.34352	0.0240027	Down
miR170-5p	0;0;14	90;166;404	4.5235	0.0196991	Up
miR8137	0;0;0	0;12;24	6.0525	0.0224938	Up
miR4349-3p	35;160;159	0;0;0	-9.86188	4.12023e-06	Down
miR11340-5p	46;0;39	557;52;1009	3.4817	0.0480277	Up
miR398b-3p	0;11778;0	0;0;0	-7.8657	0.00408751	Down
miR3696	180;0;0	0;0;0	-6.59493	0.0183985	Down
novel-m0164-3p	0;86;36	1;1;0	-5.36144	0.0056954	Down
novel-m0319-3p	317;10;5	1;2;11	-4.51849	0.00875358	Down
novel-m0688-5p	1376;3232;42	15;416;30	-3.26056	0.036675	Down
novel-m0615-5p	23;10;13	278;25;333	3.35243	0.00334345	Up
miR5293	0;209;0	0;0;0	-6.389	0.0228928	Down
miR2603	0;1158;0	0;0;0	-7.31186	0.0081407	Down
novel-m0765-3p	137;222;176	59;78;49	-1.80501	5.70365e-08	Down
miR1447	0;0;0	0;0;341	6.71334	0.0161667	Up
miR6484	0;0;0	0;0;137	6.13487	0.0296703	Up
novel-m0867-5p	7;0;288	1;1;0	-6.48102	0.0040591	Down
miR5075	0;0;0	293;0;0	6.53101	0.0196923	Up
novel-m0118-3p	22;473;3	0;0;8	-4.83198	0.0248724	Down
novel-m0394-5p	0;86;36	1;1;0	-5.36144	0.0056954	Down
miR6480	197;373;0	0;0;0	-8.48605	0.000982546	Down
miR1446a	0;0;72	0;0;0	-6.01595	0.0334237	Down
novel-m0336-5p	0;86;36	1;1;0	-5.36144	0.0056954	Down
miR10420	6810;14290;6724	26824;14307;24916	1.06333	0.0257559	Up
miR5745a	0;497;0	0;0;0	-6.90548	0.0130598	Down
novel-m0762-3p	0;1;0	412;0;12	6.7463	0.00614374	Up
miR2607	0;0;0	0;0;288	6.61283	0.0180361	Up
miR7747-5p	0;15;93	0;0;0	-7.23859	0.00607311	Down
miR2610a	0;0;164	0;0;0	-6.55806	0.0191425	Down
novel-m0873-3p	25;5971;539	1;1;13	-7.79554	5.25392e-06	Down
miR2667a	0;0;0	0;1483;1381	8.78605	0.000834377	Up
novel-m0843-3p	252;547;303	60;12;65	-3.1123	0.000160429	Down
miR2592ap	0;207;0	0;0;0	-6.3828	0.0230415	Down
miR2616	0;0;0	0;0;152	6.20485	0.0276487	Up
novel-m0858-5p	7;12;6	2;6;1	-1.70865	0.0470886	Down
novel-m0261-5p	7;7;4	3;0;1	-2.35885	0.0345674	Down
miR7817b	0;158;0	0;0;0	-6.20497	0.0276692	Down
miR5770a	3163;513;3100	57085;9244;34730	3.32457	0.00336072	Up
miR2680a	0;0;0	0;0;141	6.15434	0.0290956	Up
novel-m0386-3p	21;32;48	118;103;93	1.29035	0.0237019	Up
miR11034	0;75;0	0;0;0	-5.68368	0.0459527	Down
novel-m0180-5p	82;58;30	18;22;34	-1.45681	0.0375589	Down
miR156b-3p	0;0;0	2404;12738;0	8.23363	0.00236855	Up
novel-m0275-3p	0;0;1	459;255;277	9.12667	5.5985e-12	Up
novel-m0966-5p	0;2;1	4;11;6	2.49769	0.0302983	Up
miR408a-5p	208;66;377	0;0;0	-10.6555	5.36133e-07	Down
miR4414b	0;0;0	601;0;461	8.47232	0.00118994	Up
novel-m0824-5p	122;272;74	57;98;68	-1.22441	0.0177517	Down
novel-m0477-3p	1;12088;2175	0;0;0	-12.0332	2.96341e-07	Down
miR6026-3p	0;0;0	35;37;0	6.61565	0.0115229	Up
novel-m0486-3p	3;7;2	0;1;1	-2.63902	0.040198	Down
novel-m0492-5p	155;978;87	1561;2078;2796	2.38939	0.00989623	Up
miR7726a-3p	0;0;0	0;1275;0	7.27756	0.00847921	Up
miR5782	0;0;0	217;0;216	7.98597	0.00219609	Up
novel-m0873-5p	148;692;55	9;2;52	-3.50828	0.0104964	Down
miR2592bm-5p	551;0;0	0;0;0	-7.19658	0.0093349	Down
miR10532	629;1268;0	0;0;0	-9.02725	0.000500278	Down
miR156e	0;4381;0	0;0;0	-7.72072	0.00492005	Down
miR3437-3p	146;0;0	0;0;0	-6.46471	0.0211424	Down
miR165a-3p	706;712;590	1072;2129;2041	1.08074	0.0335989	Up
novel-m0365-3p	80;58;119	2077;197;1015	3.20945	0.00200018	Up
novel-m0320-3p	5;18;12	72;101;54	2.43387	1.25319e-05	Up
miR6258	0;12;12	0;0;0	-6.07998	0.0201459	Down
novel-m0333-3p	0;13;9	0;0;0	-5.96952	0.0222838	Down
novel-m0080-3p	1;40035;11757	0;0;0	-12.6985	7.42076e-08	Down
miR6108f	0;0;359	0;0;0	-7.00393	0.0116763	Down
novel-m0773-5p	0;86;36	1;1;0	-5.36144	0.0056954	Down
miR5272f	0;0;0	0;665;0	6.96694	0.0121758	Up
novel-m0761-3p	0;1;0	412;0;13	6.75891	0.0059625	Up
novel-m0362-5p	7;34;0	0;0;0	-6.35223	0.0154984	Down
miR11114-5p	0;0;0	0;49;62	6.99998	0.00749567	Up
miR9664-3p	0;0;0	204;0;108	7.74177	0.00302359	Up
miR6429	0;68;46	0;0;0	-7.37143	0.00427473	Down
novel-m0113-5p	17;79;55	9;28;6	-2.03355	0.0198832	Down
miR858	1651;1445;912	136;662;282	-2.1933	0.00393094	Down
novel-m0875-3p	1;231;4	0;0;2	-5.61914	0.00835315	Down
miR2083-3p	0;90;0	0;0;0	-5.81485	0.0406105	Down
novel-m0911-5p	24;45;9	2;3;2	-3.57288	4.64825e-05	Down
miR171b-3p	0;5253;5021	0;0;0	-8.79946	0.000946523	Down
miR5377b	0;131;0	0;0;0	-6.07779	0.0314399	Down
novel-m0218-3p	5;1;42	2309;279;1746	5.63921	0.000154673	Up
miR6144	0;0;0	0;0;246	6.5161	0.0200077	Up
miR1120b-3p	0;0;0	0;810;0	7.06776	0.0108457	Up
novel-m0422-5p	3;11;4	48;16;27	2.14214	0.00700947	Up
miR4416b	214;207;169	74;45;135	-1.44747	0.0353314	Down
miR2275a-3p	0;0;0	130;126;201	9.90037	2.43881e-06	Up
miR3443-5p	0;0;0	6212;0;0	7.76445	0.004654	Up
novel-m0178-5p	34;71;37	109;140;101	1.06785	0.000668089	Up

## Sheet: SMT-Vs-SSS
miRNA_name	SMT-Count	SSS-Count	log2FoldChange(SSS/SMT)	Pvalue	Up/Down-Regulation
novel-m0551-3p	286;402;143	140;101;65	-1.62471	0.000211549	Down
miR11097a-5p	934;1470;2344	462;359;777	-1.82057	0.012343	Down
miR8648	0;119;0	0;0;0	-5.85161	0.0360795	Down
miR169c-3p	0;0;2472	0;0;0	-7.45445	0.00603792	Down
miR11155b-5p	0;0;0	0;489;422	8.22523	0.001462	Up
novel-m0808-5p	22;40;11	4;1;7	-2.62598	0.00190764	Down
miR477	0;0;0	515;0;0	6.69692	0.014824	Up
miR7698-5p	40;93;0	0;0;0	-7.31797	0.0039891	Down
novel-m0600-3p	2;0;1	109;37;112	5.89286	3.6414e-07	Up
miR11343-5p	0;108;0	0;0;0	-5.78613	0.0384635	Down
miR8750	0;0;0	0;176;0	6.05103	0.0295419	Up
novel-m0342-5p	10;29;12	4;3;2	-2.61911	0.000163406	Down
miR12171	35;71;0	0;0;0	-7.16084	0.00485178	Down
miR5173-3p	0;0;96	0;0;0	-6.0923	0.0283474	Down
novel-m0668-3p	314;2;3	4;1;3	-5.15619	0.00397594	Down
miR7822	0;165;0	0;0;0	-6.06638	0.0291067	Down
miR6254	546;87;64	0;0;0	-10.473	8.68055e-07	Down
miR319a-3p	102;129;143	729;237;2749	3.052	0.00399363	Up
miR2111b-3p	271;1060;0	0;0;0	-8.57224	0.000851738	Down
miR167c-3p	1655;1596;1903	0;0;0	-13.4247	2.50728e-13	Down
miR11072j-5p	4396;0;0	0;0;0	-7.52534	0.00552314	Down
novel-m0845-5p	0;0;0	13;5;3	5.99248	0.00864447	Up
miR9776-5p	0;0;1418	0;0;0	-7.33495	0.00700277	Down
novel-m0326-3p	0;0;0	16;5;7	6.38802	0.00453636	Up
miR6213	0;61;19	0;0;0	-6.88607	0.00708707	Down
miR11285	0;0;41	0;0;0	-5.51614	0.0497118	Down
miR6230-5p	890;1182;1200	3840;14747;3222	2.3579	0.00161704	Up
miR10208-5p	1365;1625;1097	770;455;494	-1.48544	1.84572e-05	Down
miR7731-3p	0;397;0	0;0;0	-6.58877	0.0167261	Down
miR847-3p	0;0;0	39;45;0	6.69518	0.00926853	Up
novel-m0638-3p	630;1663;1067	405;590;324	-1.55044	0.000119729	Down
novel-m0624-5p	1;2;0	2;43;6	3.65231	0.0169835	Up
novel-m0066-3p	0;0;0	3;10;8	6.05067	0.00759029	Up
novel-m0361-5p	114;3743;164	156;15;152	-3.18989	0.0233777	Down
novel-m0722-5p	136;122;83	216;445;203	1.04826	0.0320694	Up
novel-m0881-5p	4;1;3	88;67;32	4.10855	7.7e-07	Up
novel-m0595-3p	7;0;0	23;50;65	3.6103	0.0304799	Up
miR393a-3p	0;48;29	0;0;0	-6.94619	0.00647103	Down
novel-m0371-5p	3905;10531;9270	2965;2570;1693	-1.95304	0.000111867	Down
miR6109	0;0;0	0;12;32	6.17767	0.0182263	Up
novel-m0458-5p	36;108;110	5;7;4	-4.18911	1.26673e-08	Down
novel-m0150-5p	5;4;2	1;0;1	-2.55727	0.0409787	Down
novel-m0961-5p	64;7;3	362;388;228	3.18091	0.00935391	Up
novel-m0813-3p	3;7;2	0;0;0	-5.70025	0.0132546	Down
novel-m0001-5p	6;9;14	229;57;177	3.64523	1.6509e-05	Up
novel-m0856-3p	100;291;84	40;29;36	-2.23778	2.46964e-06	Down
novel-m0920-5p	1;16;0	58;25;73	3.22504	0.0183268	Up
novel-m0277-3p	20;16;14	65;61;44	1.48772	0.000422153	Up
novel-m0345-5p	0;1;0	12;2;71	5.77181	0.00244187	Up
novel-m0954-5p	36;108;110	5;5;4	-4.36863	4.39209e-09	Down
novel-m0101-5p	0;4;3	7;38;12	2.71185	0.0191569	Up
miR2920	0;0;0	79;0;0	5.5355	0.048768	Up
novel-m0891-5p	3;0;0	79;433;37	6.44675	9.76801e-05	Up
miR7741-5p.2	1155;0;0	0;0;0	-7.24912	0.00777781	Down
miR12105-3p	0;0;0	163;226;175	10.2138	3.84145e-07	Up
novel-m0791-5p	16;12;7	6;2;5	-1.63748	0.0324413	Down
miR1862f	44;0;73	0;0;0	-7.33335	0.0044471	Down
miR2665	0;105;0	0;0;0	-5.76697	0.0391851	Down
novel-m0029-5p	315;7;4	3;4;3	-5.02407	0.0019115	Down
novel-m0626-5p	3;0;0	6;15;11	2.91079	0.0319437	Up
miR9781	0;0;0	22;24;14	7.39518	0.000622158	Up
novel-m0815-5p	0;13;9	0;0;0	-5.90318	0.0217448	Down
miR5786	39;82;84	0;0;0	-9.27275	1.08483e-05	Down
novel-m0644-5p	4;1;3	86;56;28	3.9604	4.51843e-06	Up
novel-m0357-5p	100;220;224	613;715;484	1.45473	0.00217414	Up
miR5083	0;0;0	37;36;0	6.58507	0.010568	Up
novel-m0392-5p	0;0;1	22;31;11	5.36581	0.000106452	Up
novel-m0579-3p	0;0;1	12;14;14	4.8082	0.000385616	Up
miR157d-3p	502;3547;1012	0;0;0	-12.9709	9.42286e-12	Down
miR394a	0;0;0	3048;3259;1426	13.4722	1.6034e-13	Up
novel-m0423-3p	10;18;61	1;1;2	-4.64956	0.000162348	Down
miR8140	113;0;0	0;0;0	-6.13097	0.027246	Down
miR162a-3p	14755;26065;38073	14978;12525;13638	-1.23619	0.0365793	Down
miR5077	756;956;364	2655;2769;1742	1.57895	1.31875e-05	Up
miR5741	124;175;131	346;687;683	1.77001	0.000166982	Up
novel-m0120-3p	22;486;4	4;1;10	-4.4258	0.00484841	Down
novel-m0622-5p	555;2;1	0;0;0	-8.7777	0.000432029	Down
miR2873b	0;0;92	0;0;0	-6.06498	0.0291482	Down
novel-m0757-3p	1034;0;4	0;0;0	-7.21598	0.00809677	Down
miR7545	483;799;1069	456;426;273	-1.34243	0.0130614	Down
novel-m0652-5p	46;83;43	2332;3496;104	4.66085	2.78938e-05	Up
miR5232	388;43;1784	0;0;0	-11.6222	6.24246e-08	Down
miR1514a-3p	105;175;69	46;44;35	-1.64978	3.85595e-08	Down
miR11408a	0;0;3369	0;0;0	-7.50366	0.00567625	Down
miR913-5p	0;0;462	0;0;0	-6.94902	0.0111162	Down
novel-m0562-3p	69;3;1	945;805;692	4.36097	0.00298833	Up
novel-m0343-5p	10;29;12	4;3;2	-2.61911	0.000163406	Down
miR2084	9358;12249;5262	6337;5346;3533	-1.02785	0.00219201	Down
novel-m0925-5p	21;38;25	85;254;372	2.88591	0.000116694	Up
miR8135	0;0;0	1902;0;0	7.2365	0.00789693	Up
novel-m0126-3p	1798;2490;1174	3426;3493;5406	1.01598	0.0184479	Up
novel-m0561-5p	0;0;0	2;1;23	6.06282	0.0140294	Up
novel-m0616-3p	14;12;38	5;7;5	-2.27049	0.0107055	Down
miR7752-3p	0;0;0	35;38;0	6.58439	0.0105758	Up
novel-m0052-5p	4;1;3	88;67;32	4.10855	7.7e-07	Up
novel-m0775-3p	3;1;1	0;0;0	-4.69151	0.049792	Down
novel-m0631-5p	6;15;11	19;41;33	1.33009	0.0228662	Up
novel-m0114-5p	9;13;7	6;1;3	-1.70737	0.0265555	Down
miR5080	258;59;0	0;0;0	-7.83261	0.00247056	Down
miR11311	0;0;0	34;79;0	6.88443	0.00757344	Up
miR11078g-3p	0;0;0	0;238;149	7.77846	0.00252793	Up
miR11136-3p	0;0;0	0;0;67	5.5505	0.048091	Up
miR398b	67300;12024;134211	198712;221464;5262415	4.10343	0.00851036	Up
miR6295	0;0;0	0;109;0	5.73327	0.0404414	Up
novel-m0638-5p	2526;5788;2140	868;1038;924	-2.00221	7.69539e-12	Down
novel-m0441-3p	41;39;37	24;15;25	-1.1185	0.0274317	Down
novel-m0732-3p	0;0;1	4;4;3	2.98927	0.0429553	Up
miR172h-5p	253;764;1166	0;0;0	-12.1052	7.27135e-10	Down
novel-m0655-5p	74;69;1	4;1;0	-4.64258	0.0046533	Down
novel-m0579-5p	0;3;1	150;115;145	6.40609	2.70808e-14	Up
novel-m0930-3p	11;8;14	132;119;96	3.05616	5.05837e-09	Up
novel-m0141-3p	0;1;0	662;445;0	7.92575	0.000718733	Up
novel-m0431-5p	7;3;1	6;135;6	3.1479	0.03118	Up
miR6135k	0;6402;0	0;0;0	-7.51161	0.00561966	Down
novel-m0482-5p	6;94;2	2;0;2	-4.10304	0.00991896	Down
novel-m0578-3p	0;0;0	1;3;4	4.86765	0.0379715	Up
novel-m0867-3p	0;83;7	0;0;0	-6.72379	0.00970426	Down
miR5208a	0;347;0	0;0;0	-6.51461	0.0181446	Down
miR5565e	137;497;353	0;0;0	-11.1468	1.85706e-08	Down
novel-m0057-5p	0;35;9	1;0;0	-4.63032	0.0283507	Down
novel-m0028-5p	0;0;0	29;8;0	5.93623	0.0230801	Up
miR5264	0;98;0	0;0;0	-5.7198	0.0410101	Down
miR8565a	0;0;0	2195;32;30	10.5279	3.9678e-06	Up
miR1517	0;0;0	41;124;45	8.83164	3.77069e-05	Up
novel-m0749-5p	4;1;3	86;56;28	3.9604	4.51843e-06	Up
novel-m0498-5p	0;2;0	10;8;12	3.65314	0.00208208	Up
miR169h-3p	0;0;0	1525;0;0	7.16433	0.00861563	Up
novel-m0580-3p	17;17;22	1;0;8	-2.6699	0.0453546	Down
novel-m0131-3p	315;8;4	3;8;3	-4.61128	0.00426083	Down
miR4416c-3p	2028;2000;996	504;227;102	-2.82879	6.04823e-05	Down
miR8715	0;0;0	39;39;57	8.41332	8.20483e-05	Up
miR3932b-5p	0;0;0	79700;0;0	7.6506	0.0047085	Up
novel-m0061-5p	107;141;52	215;239;335	1.24397	0.00925029	Up
novel-m0054-5p	11;18;5	2;1;0	-3.56082	0.000592244	Down
miR4992	0;0;130	0;0;0	-6.28159	0.023294	Down
miR5139b	0;0;474	0;0;0	-6.96012	0.0109734	Down
miR5647	0;16;17	0;0;0	-6.29287	0.0145215	Down
miR6229-5p	0;33;12	0;0;0	-6.44104	0.0120912	Down
novel-m0114-3p	9;20;7	3;2;2	-2.4769	0.000898343	Down
novel-m0802-5p	18;2;3	163;126;82	3.49616	0.000790034	Up
miR5766	0;0;0	34;31;21	7.8488	0.000245441	Up
miR11301	1177;0;2295	0;0;0	-8.2629	0.00179525	Down
miR481d	0;0;0	229;0;203	7.85715	0.002304	Up
miR845	3122;3492;1814	6856;8089;5276	1.02509	0.000504201	Up
miR11478	0;596;0	0;0;0	-6.79759	0.0132342	Down
novel-m0280-3p	102;431;224	185;80;71	-1.31086	0.0451628	Down
miR8727	0;208;0	0;0;0	-6.21249	0.0250419	Down
novel-m0348-5p	47;89;45	2350;3518;111	4.6104	2.8603e-05	Up
novel-m0606-5p	3;28;5	3;4;2	-1.95369	0.0471377	Down
miR164a	318;610;625	786;4209;1079	1.61622	0.0492066	Up
novel-m0661-3p	72;63;27	13;7;1	-3.16011	0.000413503	Down
novel-m0837-5p	1202;2117;2722	1020;1145;1000	-1.2218	0.0192286	Down
novel-m0349-5p	11;18;5	2;1;0	-3.56082	0.000592244	Down
miR4994-3p	0;417;2476	0;0;0	-8.02145	0.00261686	Down
novel-m0221-5p	0;2;2	2488;0;548	7.71132	0.000492806	Up
miR8712	522;875;359	124;76;67	-2.8826	1.17264e-15	Down
novel-m0597-5p	0;1;0	12;2;71	5.77181	0.00244187	Up
novel-m0875-5p	125;389;4	0;2;4	-5.81585	0.000261878	Down
novel-m0816-3p	858;937;1138	59;63;32	-4.5586	2.42055e-21	Down
miR167f-3p	0;0;0	3017;3045;2524	13.7345	1.53319e-14	Up
novel-m0147-3p	1792;2214;1708	767;409;1096	-1.51107	0.00976688	Down
miR843	0;0;0	0;150;0	5.94718	0.0327942	Up
novel-m0589-3p	3;1;1	96;46;125	5.36574	3.7646e-08	Up
novel-m0464-3p	3;1;6	103;26;117	4.12386	0.000162366	Up
miR8148	0;22;0	85;151;50	3.5265	0.0455522	Up
novel-m0033-3p	0;0;0	1301;1365;956	12.5979	1.02209e-11	Up
miR6205	0;0;0	0;80;0	5.5188	0.0495309	Up
novel-m0119-3p	22;486;4	4;1;10	-4.4258	0.00484841	Down
novel-m0478-5p	6;94;2	2;0;2	-4.10304	0.00991896	Down
miR11317	0;0;0	0;197;0	6.12283	0.0274554	Up
miR8581	0;0;0	0;159;0	5.9853	0.0315672	Up
novel-m0344-5p	12;6;29	3;4;0	-3.11165	0.0139706	Down
novel-m0671-5p	96;122;2	6;1;3	-4.29309	0.00173911	Down
miR5377	0;0;0	0;96;0	5.64601	0.043958	Up
miR11576	0;0;0	0;24;10	5.92261	0.0229033	Up
miR6426a	0;0;0	0;0;124	5.96868	0.0320974	Up
novel-m0637-5p	7;12;6	1;2;4	-1.96744	0.0141671	Down
miR5200c	0;0;0	296;145;149	10.1975	5.17911e-07	Up
novel-m0266-3p	54;151;21	27;24;13	-1.85319	0.00768962	Down
miR12158	693;0;0	0;0;0	-7.07324	0.00960646	Down
miR776	0;0;0	21;13;0	5.92634	0.0218084	Up
novel-m0844-3p	252;547;303	63;19;14	-3.68364	1.42519e-07	Down
miR1082b	0;0;0	0;0;2239	7.33515	0.00700045	Up
novel-m0127-5p	21;38;25	85;254;372	2.88591	0.000116694	Up
miR5261	193;675;753	53;49;124	-2.97488	0.000379763	Down
novel-m0716-5p	3;3;2	0;0;0	-5.28334	0.0222448	Down
novel-m0876-3p	1;7;2	0;0;0	-5.36537	0.0226471	Down
novel-m0564-3p	311;1;4	3;1;3	-5.28503	0.00369222	Down
miR171i-3p	340686;0;0	0;0;0	-7.66346	0.0046313	Down
novel-m0225-5p	2;7;148	4;2;5	-4.00954	0.0119568	Down
novel-m0045-5p	7;129;3	1;1;0	-5.48138	0.000877764	Down
miR398a-3p	6533;0;7799	41265;52232;453949	4.18188	0.049357	Up
novel-m0154-3p	314;0;3	1;0;3	-5.36957	0.0204996	Down
miR8655	0;0;0	0;0;89	5.747	0.0399102	Up
miR2926	0;0;3340	0;0;0	-7.50243	0.00568502	Down
miR419	0;0;0	0;0;516	6.79134	0.0133245	Up
miR5501	509;646;0	0;0;0	-8.63988	0.000737514	Down
miR5562-5p	51;0;0	0;0;0	-5.59839	0.0460317	Down
novel-m0952-5p	47;86;47	2352;3519;106	4.60401	3.35605e-05	Up
miR11505	144;0;0	0;0;0	-6.2815	0.0232963	Down
miR827-3p	0;0;0	0;18722;0	7.60257	0.00500712	Up
novel-m0570-3p	10;30;13	6;7;4	-1.78172	0.00249145	Down
miR3627	512;891;974	52;15;16	-5.0656	3.29928e-12	Down
miR5139a	0;884;0	0;0;0	-6.97687	0.0107608	Down
novel-m0613-5p	23;10;13	202;361;1866	5.31261	2.68428e-06	Up
miR5781	0;0;0	10;19;0	5.76505	0.0253913	Up
miR12152	44;406;414	0;0;0	-10.7481	2.33658e-07	Down
novel-m0897-5p	3;3;3	14;70;14	3.0379	0.00196193	Up
miR535a	0;0;0	0;0;70	5.58118	0.0467302	Up
miR160a-5p	2339;3876;906	17924;26791;16241	2.94398	3.74428e-09	Up
miR9745	0;0;0	99;144;0	7.47774	0.00355171	Up
miR169r-3p	0;0;0	0;0;385	6.64301	0.0157439	Up
novel-m0248-3p	1;4;0	195;124;129	6.23779	2.46966e-14	Up
miR408-3p	633;240;1359	6037;5132;24438	3.51232	0.00197538	Up
miR9552b-5p	50;0;0	0;0;0	-5.58449	0.0466374	Down
novel-m0120-5p	9;399;1	0;0;0	-8.62301	0.000335137	Down
miR157a-5p	3192;12897;5701	15318;14680;64826	2.07301	0.0238065	Up
novel-m0574-3p	1;0;0	7;34;1	4.42611	0.0157224	Up
miR408-5p	0;0;0	0;1714;10179	7.58523	0.00511902	Up
miR5248	0;84;241	0;0;0	-7.91596	0.00216727	Down
miR1061-5p	0;0;0	88;123;80	9.37309	5.8223e-06	Up
novel-m0046-3p	22;481;4	4;1;10	-4.41401	0.00491371	Down
novel-m0955-5p	36;107;110	5;5;4	-4.36455	4.66816e-09	Down
miR2630a	309;1674;0	0;0;0	-8.58582	0.000909807	Down
miR5137	0;304;0	0;0;0	-6.43948	0.019686	Down
miR11115-5p	0;0;205	0;0;0	-6.54633	0.0175258	Down
miR394	427;404;150	0;0;0	-11.1773	1.50533e-08	Down
novel-m0972-5p	46;83;43	2333;3496;104	4.66108	2.78758e-05	Up
novel-m0538-5p	50;158;45	15;17;20	-2.32898	1.11393e-05	Down
novel-m0321-3p	5;18;12	289;85;122	3.57989	1.82015e-06	Up
miR11431a	0;0;0	182;0;0	6.09575	0.0282272	Up
novel-m0352-3p	15;16;2	333;387;112	4.35924	2.01184e-07	Up
novel-m0874-5p	148;692;55	2;0;4	-6.74312	1.25293e-07	Down
miR11451	0;0;0	0;104;0	5.70115	0.0417081	Up
miR8777	0;0;0	956;1198;0	8.51892	0.00101522	Up
novel-m0830-3p	0;0;0	2;4;1	4.66121	0.0470416	Up
miR1515a	1885;2692;2712	719;630;454	-2.29736	6.49836e-10	Down
miR169g	0;0;662	0;0;0	-7.09497	0.00936176	Down
novel-m0879-5p	12;13;10	3;8;1	-1.80449	0.0223763	Down
miR5014a-5p	0;142;0	0;0;0	-5.9689	0.0321165	Down
miR1062	73;0;0	0;0;0	-5.84509	0.0363113	Down
novel-m0317-5p	21;5;18	291;1060;348	4.69278	7.38257e-07	Up
novel-m0799-3p	120;122;114	189;1369;293	1.99025	0.0239211	Up
novel-m0150-3p	120;146;166	16;12;23	-3.31217	6.85761e-09	Down
miR5260	0;0;0	16;702;5418	11.7663	1.34112e-07	Up
novel-m0414-3p	93;175;0	0;0;0	-7.84526	0.00200421	Down
novel-m0075-5p	0;0;0	4;16;3	6.04198	0.0087377	Up
novel-m0961-3p	0;1;0	136;97;130	7.90115	1.1683e-09	Up
miR9559-5p	0;0;0	0;0;1043	7.095	0.00935978	Up
miR11075b-5p	783;0;0	0;0;0	-7.11915	0.00909598	Down
miR170-3p	0;0;0	9690;0;0	7.55339	0.00533036	Up
miR5562-3p	0;1152;0	0;0;0	-7.08353	0.00948989	Down
miR10417	0;0;0	0;95;29	6.92874	0.00748109	Up
novel-m0548-5p	4;1;3	88;67;32	4.10855	7.7e-07	Up
novel-m0712-3p	0;3;1	3;27;9	3.01081	0.0213933	Up
miR1105	85;243;0	0;0;0	-7.92652	0.00183771	Down
novel-m0287-3p	6;3;9	0;1;2	-2.79266	0.0270314	Down
miR2100-5p	0;0;0	50;33;24	8.09204	0.000159784	Up
novel-m0931-3p	11;8;14	132;119;96	3.05616	5.05837e-09	Up
miR4415a-3p	680;378;1229	7082;1296;17912	3.09337	0.00812122	Up
novel-m0218-5p	0;1;25	287;16;477	3.97776	0.0341836	Up
novel-m0047-3p	6;9;5	40;33;53	2.46268	1.42732e-05	Up
miR11410	0;1231;0	0;0;0	-7.10847	0.0092125	Down
novel-m0724-5p	1782;2497;1184	3416;3507;5346	1.00891	0.017068	Up
novel-m0437-5p	27;9;27	5;6;3	-2.5366	0.00444469	Down
miR3440	0;0;0	0;329;0	6.43286	0.0198169	Up
novel-m0647-3p	20;51;13	5;3;9	-2.32081	0.00155117	Down
miR6145e	0;0;0	0;0;175	6.18858	0.0256552	Up
novel-m0249-5p	31;118;39	10;6;14	-2.66055	6.62315e-05	Down
novel-m0119-5p	9;399;1	0;0;0	-8.62301	0.000335137	Down
miR10997	0;1382;0	0;0;0	-7.15027	0.00876366	Down
miR11108o-3p	0;0;0	0;314;0	6.40587	0.0204003	Up
miR166m	0;0;0	0;13107;12719	7.62409	0.00487128	Up
novel-m0054-3p	100;291;84	40;29;36	-2.23778	2.46964e-06	Down
novel-m0614-5p	195;74;475	1680;1730;6544	3.2523	0.00398957	Up
novel-m0791-3p	4400;3514;5099	1992;981;1990	-1.67734	0.00714392	Down
miR11179-3p	0;0;0	0;28;22	6.30557	0.0150697	Up
miR7984a	3218;4697;2103	5029;12775;5680	1.0108	0.0378411	Up
miR2118a-3p	1682957;1856978;950513	865603;500819;727330	-1.29695	0.00236192	Down
novel-m0845-3p	42;97;68	11;4;2	-3.78655	1.52206e-07	Down
miR477-3p	0;0;44	0;0;0	-5.56611	0.0474486	Down
novel-m0570-5p	63;111;51	55;25;26	-1.26185	0.00626085	Down
novel-m0603-5p	0;35;9	1;0;0	-4.63032	0.0283507	Down
miR893	659;0;0	0;0;0	-7.05362	0.0098322	Down
novel-m0682-5p	94;123;2	0;1;5	-4.73007	0.00403301	Down
miR157a-3p	0;0;0	14253;11298;42693	16.066	2.84705e-19	Up
novel-m0165-3p	0;2;1	11;8;3	2.58444	0.0210538	Up
novel-m0399-3p	0;1;0	10;3;3	3.56688	0.0239991	Up
novel-m0690-5p	0;0;0	1;6;1	4.72912	0.0488467	Up
miR11076-5p	1221;0;0	0;0;0	-7.26571	0.00762236	Down
novel-m0393-3p	0;0;1	22;32;12	5.41755	8.19855e-05	Up
novel-m0635-3p	161;90;29	408;558;184	1.70046	0.0357965	Up
miR3980a-5p	0;0;3649	0;0;0	-7.5146	0.00559848	Down
miR11071-3p	0;5098;0	0;0;0	-7.47799	0.00586244	Down
miR950b	0;0;1537	0;0;0	-7.35501	0.00683186	Down
miR6222-3p	0;0;0	0;84;0	5.55305	0.0479764	Up
novel-m0204-3p	234;555;511	6;5;0	-7.01323	7.45483e-14	Down
novel-m0677-5p	11;22;8	5;7;6	-1.33706	0.0181575	Down
novel-m0349-3p	100;291;84	40;29;36	-2.23778	2.46964e-06	Down
miR1051-3p	0;0;0	0;329;0	6.43286	0.0198169	Up
miR2109-5p	0;0;0	16101;0;0	7.59541	0.00505305	Up
miR5819	0;0;1512	0;0;0	-7.351	0.00686568	Down
miR172c-5p	0;0;0	195;155;113	9.94533	1.00951e-06	Up
miR5674a	9598;19456;21603	11329;7900;5477	-1.32377	0.0152614	Down
novel-m0608-3p	1;0;0	7;34;1	4.42611	0.0157224	Up
miR5500	0;0;0	0;0;462	6.73679	0.0141739	Up
novel-m0117-5p	16;1610;30	1;1;2	-7.73285	1.90978e-06	Down
miR530a	104;263;0	0;0;0	-8.01546	0.00162461	Down
miR5655	0;0;0	0;99;0	5.66726	0.0430793	Up
novel-m0034-3p	0;0;0	1301;1365;956	12.5979	1.02209e-11	Up
miR4415b-5p	21;16;37	163;264;1181	4.04703	0.000187139	Up
novel-m0717-5p	0;0;0	6;2;5	5.47617	0.0169377	Up
miR169t	0;92;0	0;0;0	-5.6763	0.0427548	Down
miR11538	49;0;0	0;0;0	-5.57028	0.0472634	Down
miR5230	43;87;15	0;0;0	-8.65239	6.70127e-05	Down
novel-m0734-3p	62;133;81	58;44;54	-1.00057	0.00387564	Down
miR1520d	0;0;4095	0;0;0	-7.52926	0.00549584	Down
novel-m0556-3p	1;3;0	5;12;11	2.62536	0.0118186	Up
miR535-3p	0;0;0	0;269;0	6.31459	0.0224836	Up
novel-m0708-3p	27;178;89	237;358;313	1.50432	0.0263163	Up
miR5561-3p	0;0;0	0;292;0	6.36335	0.0213493	Up
miR435	0;0;0	0;0;582	6.8487	0.0124795	Up
novel-m0727-3p	2;3;1	0;0;0	-4.86761	0.0373065	Down
miR8632	0;0;207	0;0;0	-6.55169	0.0174229	Down
novel-m0497-5p	59;164;14	230;480;615	2.46864	0.00510714	Up
novel-m0498-3p	861;117;13	36;29;23	-3.66267	0.00723827	Down
miR8658	0;0;0	0;0;115	5.91912	0.0337228	Up
miR2864.2	69;0;0	0;0;0	-5.80699	0.0376903	Down
novel-m0378-5p	3;11;4	18;18;35	1.87193	0.010198	Up
miR2118	1761050;1983741;997257	914349;528970;768124	-1.29351	0.00227336	Down
novel-m0149-5p	30;37;74	241;198;286	2.00731	0.00344564	Up
miR12145	0;0;117	0;0;0	-6.21691	0.0249269	Down
miR170-5p	0;0;14	363;9363;958	7.60743	0.000281941	Up
miR4349-3p	35;160;159	22;0;13	-3.33946	0.0178274	Down
novel-m0733-3p	0;0;1	4;26;37	5.28122	0.00132509	Up
miR11101a-3p	0;0;0	93;0;0	5.64921	0.0438248	Up
miR398b-3p	0;11778;0	0;0;0	-7.57681	0.0051743	Down
miR319d	107;258;279	632;827;7642	3.55654	0.00317052	Up
miR11537	0;0;0	1872;0;0	7.23157	0.0079443	Up
novel-m0143-5p	8;5;6	28;39;16	1.79544	0.0043708	Up
miR6145d	0;21;19	0;0;0	-6.44594	0.0120298	Down
novel-m0319-3p	317;10;5	3;5;5	-4.70575	0.00259351	Down
novel-m0615-5p	23;10;13	202;361;1866	5.31261	2.68428e-06	Up
miR10427a	0;0;0	0;0;3297	7.4227	0.00628155	Up
miR8748	0;0;0	777;0;0	6.89545	0.0118257	Up
miR11286	0;0;0	434;0;0	6.6072	0.0163821	Up
novel-m0350-3p	2;0;0	5;11;505	6.62502	0.00170985	Up
novel-m0130-3p	0;0;0	4;3;4	5.29778	0.019987	Up
novel-m0623-5p	76;152;281	1;0;0	-8.68687	3.82726e-09	Down
novel-m0867-5p	7;0;288	0;0;0	-7.16584	0.0078149	Down
miR394b-3p	0;32;38	0;0;0	-6.91354	0.00691456	Down
novel-m0118-3p	22;473;3	3;1;8	-4.67925	0.00321276	Down
miR11095-5p	0;0;0	74;63;64	8.92833	1.99264e-05	Up
miR1446a	0;0;72	0;0;0	-5.90427	0.0342524	Down
novel-m0640-5p	90;12895;13618	40;94;73	-6.81498	1.17587e-06	Down
miR5745a	0;497;0	0;0;0	-6.70711	0.0146606	Down
novel-m0021-5p	107;131;217	103;78;64	-1.23129	0.0364356	Down
miR2610a	0;0;164	0;0;0	-6.41977	0.0201084	Down
miR2667a	0;0;0	0;0;1650	7.25032	0.00776552	Up
novel-m0860-5p	239;520;593	324;141;157	-1.39061	0.0305034	Down
novel-m0436-5p	27;9;27	5;6;3	-2.5366	0.00444469	Down
novel-m0843-3p	252;547;303	63;19;14	-3.68364	1.42519e-07	Down
miR2600b	0;0;0	0;0;169	6.16684	0.026239	Up
miR2616	0;0;0	0;435;0	6.58878	0.0167188	Up
novel-m0858-5p	7;12;6	0;2;4	-2.14755	0.024659	Down
miR7817b	0;158;0	0;0;0	-6.03844	0.029944	Down
novel-m0926-3p	1798;2490;1174	3426;3493;5403	1.0156	0.0184227	Up
miR11128-5p	0;0;0	0;91;0	5.60892	0.0455269	Up
miR5770a	3163;513;3100	14869;19426;78547	3.57025	0.00226663	Up
novel-m0163-3p	1885;2369;1758	773;418;1119	-1.55448	0.00752737	Down
miR2680a	0;0;0	190;179;0	7.76338	0.00246361	Up
miR845a-3p	0;298;0	0;0;0	-6.42797	0.0199317	Down
miR5559-5p	2652;3314;2463	667;1005;330	-2.35457	4.58299e-07	Down
novel-m0265-5p	4;1;3	88;67;32	4.10855	7.7e-07	Up
novel-m0531-3p	347;249;406	3;5;0	-7.18675	1.21482e-13	Down
miR156b-3p	0;0;0	16082;9353;0	7.71956	0.00424826	Up
miR12168	0;0;0	0;107;0	5.72062	0.0409364	Up
miR5185m-3p	0;0;0	309;349;194	10.7082	6.23145e-08	Up
novel-m0275-3p	0;0;1	108;123;65	7.5392	3.68589e-09	Up
novel-m0966-5p	0;2;1	9;7;9	2.81396	0.005416	Up
miR5369	0;0;0	0;6857;0	7.50779	0.00564651	Up
miR4414b	0;0;0	411;591;218	11.0846	1.85197e-08	Up
novel-m0824-5p	122;272;74	344;457;269	1.06556	0.00925132	Up
miR7725b-5p.2	125;246;168	0;0;0	-10.511	1.3455e-07	Down
miR5749	0;0;0	114;293;139	10.0642	8.91266e-07	Up
novel-m0486-3p	3;7;2	1;0;0	-3.47617	0.0207182	Down
novel-m0492-5p	155;978;87	1017;1344;2587	2.11144	0.0254463	Up
miR7126-3p	0;0;0	0;0;740	6.95659	0.011016	Up
novel-m0873-5p	148;692;55	2;0;4	-6.74312	1.25293e-07	Down
miR2592bm-5p	551;0;0	0;0;0	-6.98051	0.0107151	Down
miR10532	629;1268;0	0;0;0	-8.75408	0.000662274	Down
miR160c-3p	218;137;43	2926;915;1252	3.35798	6.01335e-05	Up
novel-m0517-3p	39;106;131	0;0;8	-4.74832	0.00577044	Down
miR156e	0;4381;0	0;0;0	-7.45227	0.00605437	Down
miR3437-3p	146;0;0	0;0;0	-6.28987	0.0230917	Down
novel-m0514-3p	1;100;32	1;2;0	-5.0992	0.00156294	Down
novel-m0976-5p	0;0;0	1;6;1	4.72912	0.0488467	Up
novel-m0006-5p	0;0;0	3;5;2	5.13968	0.025113	Up
novel-m0365-3p	80;58;119	1522;2018;3796	4.45132	6.48732e-09	Up
novel-m0434-5p	61;2;1	267;645;72	3.19477	0.0432098	Up
novel-m0092-3p	0;0;0	4;2;1	4.66598	0.0469866	Up
novel-m0320-3p	5;18;12	289;85;122	3.57989	1.82015e-06	Up
novel-m0158-3p	0;0;0	9;10;6	6.30781	0.00437	Up
novel-m0852-3p	0;0;0	26;83;16	8.10455	0.000247857	Up
miR6258	0;12;12	0;0;0	-6.01257	0.0197454	Down
novel-m0333-3p	0;13;9	0;0;0	-5.90318	0.0217448	Down
miR390a-3p	265;97;84	1622;1104;94477	7.01565	1.78204e-05	Up
miR6140a	0;0;0	17;15;0	5.87986	0.0224238	Up
miR11288d	0;0;0	0;100;0	5.67419	0.0427961	Up
miR171m	306549;625116;295047	105158;59682;29712	-2.83853	1.19123e-07	Down
miR5272f	0;0;0	0;762;0	6.86988	0.0121795	Up
miR390a-5p	1121;148;42	1056;894;48568	4.61911	0.00820547	Up
novel-m0362-5p	7;34;0	0;0;1	-4.3497	0.039739	Down
novel-m0709-5p	90;12895;13618	40;94;73	-6.81498	1.17587e-06	Down
novel-m0371-3p	38;293;132	93;28;27	-1.72254	0.0499597	Down
miR6429	0;68;46	0;0;0	-7.2618	0.00435677	Down
novel-m0875-3p	1;231;4	0;0;2	-5.51886	0.00882813	Down
miR2083-3p	0;90;0	0;0;0	-5.66109	0.0433787	Down
miR829-5p	0;0;0	46;74;0	6.95924	0.00678394	Up
novel-m0911-5p	24;45;9	12;13;5	-1.50034	0.0233356	Down
novel-m0005-5p	0;0;0	3;5;2	5.13968	0.025113	Up
miR5377b	0;131;0	0;0;0	-5.91571	0.033866	Down
miR1044-3p	0;0;0	0;506;0	6.66896	0.0152952	Up
novel-m0218-3p	5;1;42	459;82;2639	5.19984	0.00167522	Up
novel-m0328-5p	103;151;95	79;42;53	-1.21299	0.00120853	Down
miR5645a	0;0;0	163;243;93	9.96871	1.10515e-06	Up
novel-m0422-5p	3;11;4	18;18;34	1.84932	0.0101052	Up
miR4416b	214;207;169	107;44;34	-1.95291	0.000974655	Down
novel-m0045-3p	714;3346;87	123;35;120	-3.61015	0.00205094	Down
novel-m0283-3p	0;5;4	12;11;10	1.66167	0.0448312	Up
miR2275a-3p	0;0;0	143;134;130	9.81807	1.457e-06	Up
miR4407	15;44;14	86;109;133	2.06829	4.43954e-05	Up
novel-m0178-5p	34;71;37	2301;3421;91	4.8996	1.64525e-05	Up
