# Supplementary material for: The RpTOE1-RpFT Module Is Involved in Rejuvenation during Root-Based Vegetative Propagation in Robinia pseudoacacia
Source: Int J Mol Sci. 2022 May 3;23(9):5079. doi: 10.3390/ijms23095079 (PMC9104387; doi:10.3390/ijms23095079)
Supplement: Supplementary file 1 [file ijms-23-05079-s001.zip › Supplemental Table S3.xlsx]

## Sheet: Sheet1
Mblue_miRNA
miR1061-5p
miR11034
miR11288d
miR11311
miR11470
miR12105-3p
miR167f-3p
miR2100-5p
miR4414b
miR5083
miR5185m-3p
miR5200c
miR5645a
miR5749
miR5766
miR5781
miR6140a
miR7752-3p
miR776
miR847-3p
miR8715
miR8748
miR8750
miR9745
novel-m0005-5p
novel-m0006-5p
novel-m0033-3p
novel-m0034-3p
novel-m0052-5p
novel-m0075-5p
novel-m0127-5p
novel-m0130-3p
novel-m0143-5p
novel-m0165-3p
novel-m0204-3p
novel-m0265-5p
novel-m0317-5p
novel-m0352-3p
novel-m0392-5p
novel-m0393-3p
novel-m0399-3p
novel-m0431-5p
novel-m0498-5p
novel-m0548-5p
novel-m0562-3p
novel-m0579-3p
novel-m0579-5p
novel-m0583-5p
novel-m0589-3p
novel-m0644-5p
novel-m0704-3p
novel-m0743-3p
novel-m0749-5p
novel-m0802-5p
novel-m0830-3p
novel-m0852-3p
novel-m0881-5p
novel-m0891-5p
novel-m0897-5p
novel-m0925-5p
novel-m0930-3p
novel-m0931-3p
novel-m0966-5p
