# Supplementary material for: The RpTOE1-RpFT Module Is Involved in Rejuvenation during Root-Based Vegetative Propagation in Robinia pseudoacacia
Source: Int J Mol Sci. 2022 May 3;23(9):5079. doi: 10.3390/ijms23095079 (PMC9104387; doi:10.3390/ijms23095079)
Supplement: Supplementary file 1 [file ijms-23-05079-s001.zip › Supplemental Table S4.xlsx]

## Sheet: Sheet1
Samples information in this study.
Sample ID	Annotation
FMT	Mature trees sampled in 2019.
FRS	Root sprouting seedlings sampled in 2019, 1 year old.
FRC	Root cutting seedlings sampled in 2019, 1 year old.
FSS	Seed-derived seedlings sampled in 2019, 1 year old.
SMT	Mature trees sampled in 2020.
SRS	Root sprouting seedlings sampled in 2020, 2 years old.
SRC	Root cutting seedlings sampled in 2020, 2 years old.
SSS	Seed-derived seedlings sampled in 2020, 2 years old.
