# Supplementary material for: The RpTOE1-RpFT Module Is Involved in Rejuvenation during Root-Based Vegetative Propagation in Robinia pseudoacacia
Source: Int J Mol Sci. 2022 May 3;23(9):5079. doi: 10.3390/ijms23095079 (PMC9104387; doi:10.3390/ijms23095079)
Supplement: Supplementary file 1 [file ijms-23-05079-s001.zip › Supplemental Table S5.xlsx]

## Sheet: Sheet1
Primers information in this study
Primer name	Sequecne	Description
qAtACT-F	TGTGCCAATCTACGAGGGTTT	qRT-PCR assay for reference gene in Arabidopsis thaliana
qAtACT-R	TTTCCCGCTCTGCTGTTGT	qRT-PCR assay for reference gene in Arabidopsis thaliana
qAtFT-F	CTGGAACAACCTTTGGCAAT	qRT-PCR assay for FT in Arabidopsis thaliana
qAtFT-R	TACACTGTTTGCCTGCCAAG	qRT-PCR assay for FT in Arabidopsis thaliana
qRpTOE1-F	AATTTGGTTCAGGTTCAGCAACAACAG	qRT-PCR assay for RpTOE1 in Robinia pseudoacacia and Arabidopsis overexpression lines
qRpTOE1-R	TATGCGATTCCCATCTTCCAGTTCTTC	qRT-PCR assay for RpTOE1 in Robinia pseudoacacia and Arabidopsis overexpression lines
qRpACT-F	CGCTTGCCTTGGATTATGAACA	qRT-PCR assay for reference gene in Robinia pseudoacacia
qRpACT-R	CGGATGGCTGGAACAGAACTT	qRT-PCR assay for reference gene in Robinia pseudoacacia
RpTOE1-1F	ATGTTAGATCTTAATCTGAATGCCGATTCGAC	Full-length clone for RpTOE1（gene24368)
RpTOE1-1R	CTAGGGTGGTGCTTGCGGGGACTT	Full-length clone for RpTOE1（gene24368)
RpTOE1-2F	GCTCTAGAATGTTAGATCTTAATCTGAATGCCGATTCGAC	Forward primer for constructing for 35S::RpTOE1 in pROK2, 35S::RpTOE1::GFP in pBI121, 35S::RpTOE1 in pGreenⅡ 62-SK and pGADT7 vector
RpTOE1-2R	CGGGATCCGGGTGGTGCTTGCGGGGACTT	Reverse primer for constructing for 35S::RpTOE2 in pROK2, 35S::RpTOE1 in pGreenⅡ 62-SK and pGADT7 vector
RpTOE1fusionR	TCCCCCGGGGGGTGGTGCTTGCGGGGACTT	Reverse primer for constructing 35S::RpTOE1::GFP in pBI121
RpFTpro-F	CGGGGTACCGAATCTAATAATTAGCAACTTATTCCTCGTG	Forward primer for RpFT promoter cloning and constructing LUC vector and pAbAi vector
RpFTpro-R	ACGCGTCGACGATTCAATCTCACTGGCTCACACTG	Reverse primer for RpFT promoter cloning and constructing LUC vector and pAbAi vector
TBS-F	GCTCTAGAATTTTTATTCATTCATTTCCG	TBS-like motif sequence cloning from RpFT promoter for Y1H
TBS-R	CGGGATCCGTCTCTTCCTCAAAATTGACC	TBS-like motif sequence cloning from RpFT promoter for Y1H
V35S-F	GACGCACAATCCCACTATCC	Identification of transgenic plants in Arabidopsis thaliana
VTOE1-R	GGGTGGTGCTTGCGGGGACTT	Identification of transgenic plants in Arabidopsis thaliana
RpTOE1pET-F	CGCGGATCCATGTTAGATCTTAATCTGAATGCCGATTCGAC	Full-length clone of RpTOE1 for prokaryotic expression
RpTOE1pET-R	CCCAAGCTTGGGTGGTGCTTGCGGGGACTT	Full-length clone of RpTOE1 for prokaryotic expression
qG16342-F	ATCGTGCTGCTGTCAAGTTCAG	qRT-PCR assay for gene16342
qG16342-R	GTACTTTGGCGACGGAGTATGT	qRT-PCR assay for gene16342
qG24368-F	AATTTGGTTCAGGTTCAGCAACAACAG	qRT-PCR assay for gene24368
qG24368-R	TATGCGATTCCCATCTTCCAGTTCTTC	qRT-PCR assay for gene24368
qG30925-F	CTCTTTCACCACCGCCTCTTC	qRT-PCR assay for gene30925
qG30925-R	CGATATGCTGGGTGCTTCTCA	qRT-PCR assay for gene30925
qG12427-F	TGTGGAGGGAACAACTTGGAT	qRT-PCR assay for gene12427
qG12427-R	GAGGGTGACTAAAGGATATGAAGGA	qRT-PCR assay for gene12427
qG35246-F	GGTCGATGTTCATTTGCCTCT	qRT-PCR assay for gene35246
qG35246-R	TGCGTAGTGCGAGTTTGTTTG	qRT-PCR assay for gene35246
qG13968-F	GGCTCAGGAGCTGTCAATTCTT	qRT-PCR assay for gene13968
qG13968-R	ACGCCTTTCAATTACTTGTTGC	qRT-PCR assay for gene13968
qG24917-F	AGCGTCTTCCTTACAATGCTCC	qRT-PCR assay for gene24917
qG24917-R	GCAAACATCCCTTGTCACTTCA	qRT-PCR assay for gene24917
qG11738-F	CTATCTCCGCCCATCTGTCAAG	qRT-PCR assay for gene11738
qG11738-R	CTCCCAGCTATCAAAGACCACC	qRT-PCR assay for gene11738
qG19854-F	AGCTGCAATAGCAGTGGAGATA	qRT-PCR assay for gene19854
qG19854-R	AATCAAAGAAGCAAGGGACAAA	qRT-PCR assay for gene19854
qG23348-F	ACAATTAAGGACATGACGGTTGC	qRT-PCR assay for gene23348
qG23348-R	ACATCATCAGTTGGAGGCAGAG	qRT-PCR assay for gene23348
qM11451RT	GTCGTATCCAGTGCAGGGTCCGAGGTATTCGCACTGGATACGACACCAAT	Reverse transcription primer for miR11451
qM11451-F	CGCGGCATCACATGTGG	qRT-PCR assay for mature miR11451
qM156b3pRT	GTCGTATCCAGTGCAGGGTCCGAGGTATTCGCACTGGATACGACACCGAC	Reverse transcription primer for miR156b-3p
qM156b3p-F	CGGGCTCACTGCTCTTTCT	qRT-PCR assay for mature miR156b-3p
qM5272fRT	GTCGTATCCAGTGCAGGGTCCGAGGTATTCGCACTGGATACGACAATTAT	Reverse transcription primer for miR5272f
qM5272f-F	CGGGAAGTGATTTATGTTTGG	qRT-PCR assay for mature miR5272f
qMn01413pRT	GTCGTATCCAGTGCAGGGTCCGAGGTATTCGCACTGGATACGACAATGAC	Reverse transcription primer for novel-m0141-3p
qMn01413p-F	CGGCGGGCTCACTTCTCTTTCT	qRT-PCR assay for mature novel-m0141-3p
qM10417RT	GTCGTATCCAGTGCAGGGTCCGAGGTATTCGCACTGGATACGACGGGTTC	Reverse transcription primer for miR10417
qM10417-F	CGGGAGACTGTTTCCAGATTT	qRT-PCR assay for mature miR10417
qMn00025pRT	GTCGTATCCAGTGCAGGGTCCGAGGTATTCGCACTGGATACGACAAACTG	Reverse transcription primer for novel-m0002-5p
qMn00025p-F	GCGGCCTTGATTAATGTCA	qRT-PCR assay for mature novel-m0002-5p
qM8028-5pRT	GTCGTATCCAGTGCAGGGTCCGAGGTATTCGCACTGGATACGACTTGTAA	Reverse transcription primer for miR8028-5p
qM8028-5p-F	CGCGGTCTTTGCTACAAGTTG	qRT-PCR assay for mature miR8028-5p
qM2922RT	GTCGTATCCAGTGCAGGGTCCGAGGTATTCGCACTGGATACGACAATTTC	Reverse transcription primer for miR2922
qM2922-F	CGGCGGTATAGTCATTCC	qRT-PCR assay for mature miR2922
qM102085pRT	GTCGTATCCAGTGCAGGGTCCGAGGTATTCGCACTGGATACGACGCAGTG	Reverse transcription primer for miR10208-5p
qM102085p-F	CGCGGTTCAGCATCTGTGT	qRT-PCR assay for mature miR10208-5p
qM172g3pRT	GTCGTATCCAGTGCAGGGTCCGAGGTATTCGCACTGGATACGACCTGCAG	Reverse transcription primer for miR172g-3p
qM172g3p-F	GCGGGGAATCTTGATGATG	qRT-PCR assay for mature miR172g-3p
qMiRNA-R	CAGTGCAGGGTCCGAGGTAT	Universal reverse primers for mature miRNA qRT-PCR assay
qM1520dRT	GTCGTATCCAGTGCAGGGTCCGAGGTATTCGCACTGGATACGACTTGTCA	Reverse transcription primer for reference miRNA
qM1520d-F	CGGACCATCAGAACATGACACG	qRT-PCR assay for reference miRNA in Robinia pseudoacacia
